# Supplementary material for: The global role of ppGpp synthesis in morphological differentiation and antibiotic production in Streptomyces coelicolor A3(2)
Source: Genome Biol. 2007 Aug 3;8(8):R161. doi: 10.1186/gb-2007-8-8-r161 (PMC2374992; doi:10.1186/gb-2007-8-8-r161)
Supplement: Additional data file 1 — Lists the results of two-way ANOVA of the microarray data obtained following the induction of M653 [ΔrelA tipAp::relA(1.46 kb)] cultures by treatment with thiostrepton. [file gb-2007-8-8-r161-S1.xls]

## Sheet: ReadMe
Changes in gene expression upon induction of ppGpp synthesis in M653 [DrelA tipAp::relA(1.46kb)].
Two-way ANOVA using a parametric test with variances assumed equal, gene list Filtered, p-value cutoff 0.05. The Benjamini and Hochberg False Discovery Rate multiple testing correction was applied. First comparison parameter: Treatment type, all values. Second comparison parameter: Time, all values. 2,701 genes had sufficient data to test.
650 genes were identified as being significantly differentially expressed according to treatment type only, 164 genes according to time only and 205 genes according to a combination of treatment and time. By combining information from the treatment and treatment-with-time lists, a total of 752 genes were identified whose expression profiles were significantly influenced by the induction.

## Sheet: Affected by induction
Gene Name	SCO number	Product
SCJ4.07_SCJ4.07_at	SCO0026	putative secreted protein
SCJ4.11_SCJ4.11_at	SCO0030	hypothetical protein SCJ4.11
SCJ4.36c_SCJ4.36c_at	SCO0055	putative membrane-associated oxidoreductase
SCJ11.18_SCJ11.18_at	SCO0089	putative transcriptional regulator
SCJ11.32_SCJ11.32_at	SCO0103	putative flavohemoprotein
SCJ11.36c_SCJ11.36c_at	SCO0107	putative aminoglycoside nucleotidyltransferase
SCJ33.02_SCJ33.02_at	SCO0138	putative oxidoreductase
SCJ33.03_SCJ33.03_at	SCO0139	hypothetical protein SCJ33.03
SCJ1.14c_SCJ1.14c_at	SCO0165	hypothetical protein SCJ1.14c
crtU_SCJ12.01c_at	SCO0189	putative dehydrogenase
SCJ9A.24c_SCJ9A.24c_at	SCO0245	putative integral membrane protein
SCJ9A.25c_SCJ9A.25c_at	SCO0246	putative integral membrane protein
SC5G9.26c_SC5G9.26c_at	SCO0317	putative transmembrane transport protein
SC5G9.27c_SC5G9.27c_at	SCO0318	putative oxidoreductase
SCF62.12_SCF62.12_r_at	SCO0386	putative asparagine synthetase
SCF62.13_SCF62.13._i_at	SCO0387	putative bi-domain oxidoreductase
SCF62.23_SCF62.23_at	SCO0397	putative integral membrane protein
SCF51.07_SCF51.07_at	SCO0408	probable methyltransferase
SCF76.19c_SCF76.19c_at	SCO0479	putative phosphatase SCF76.19c
SCF34.14c_SCF34.14c_at	SCO0495	putative iron-siderophore ABC-transporter ATP-binding protein
SCF34.19c_SCF34.19c_at	SCO0500	hypothetical protein SCF34.19c
SCF6.09_SCF6.09_at	SCO0513	integral membrane protein
SCF73.02c_SCF73.02c_at	SCO0555	putative membrane-bound oxidoreductase
SCF73.03c_SCF73.03c_at	SCO0556	hypothetical protein SCF73.03c
SC5G5.01c_St8B3.03c_r_at	SCO0569	putative 50S ribosomal protein L36
rpmG2_SC5G5.02c_r_at	SCO0570	50S ribosomal protein L33
SCF55.33_StF55.33_at	SCO0609	putative integral membrane protein
SCF56.06_SCF56.06_r_at	SCO0622	putative tetR-family transcriptional regulator
SCF56.07_SCF56.07_at	SCO0623	putative membrane transport protein
SCF56.14c_SCF56.14c_r_at	SCO0630	putative acetyltransferase
SCF56.15c_Pfam_match_i_at	SCO0631	hypothetical protein SCF65.15c
SCF91.31c_SCF91.31c_at	SCO0671	hypothetical protein SCF91.31c.
SCF15.09_SCF15.09_at	SCO0688	hypothetical protein SCF15.09
SCF42.04_SCF42.04_at	SCO0694	hypothetical protein SCF42.04.
tetM_3SCF60.15_at	SCO0783	tetracycline resistance protein
3SCF60.16_3SCF60.16_i_at	SCO0784	putative secreted protein
SCF43.06_SCF43.06_at	SCO0795	conserved hypothetical protein SCF43.06
SCF43.16c_SCF43.16c_at	SCO0805	putative prolyl aminopeptidase.
SCM2.07_SCM2.07_at	SCO0854	hypothetical protein SCM2.07.
SCM1.03c_SCM1.03c_at	SCO0870	putative two-component system response regulator
SCM1.04c_SCM1.04c_at	SCO0871	putative two-component sensor protein.
SCM1.17c_SCM1.17c_at	SCO0884	probable oxidoreductase
SCM1.39c_SCM1.39c_at	SCO0906	hypothetical protein SCM1.39c
SCM1.40c_SCM1.40c_r_at	SCO0907	putative dehydrogenase
SCM1.41_SCM1.41_at	SCO0908	conserved hypothetical protein
SCM1.42c_SCM1.42c_at	SCO0909	conserved hypothetical protein SCM1.42c
SCM10.01_SCM1.46_at	SCO0913	hypothetical protein
SCM10.12c_SCM10.12c_at	SCO0924	putative cytochrome B subunit
SCM11.12c_SCM11.12c_at	SCO0957	putative oxidoreductase
SCM11.28_SCM11.28_at	SCO0973	putative integral membrane protein
2SCG2.04_2SCG2.04_at	SCO0991	conserved hypothetical protein
2SCG2.09_2SCG2.09_at	SCO0996	putative lipoprotein
ftrD_2SCG2.10_at	SCO0997	Fe uptake system integral membrane protein
SCG20A.06_SCG20A.06_at	SCO1026	putative transcriptional regulatory protein
SCG22.28c_SCG22.28c_r_at	SCO1082	putative electron transfer flavoprotein, beta subunit
2SCG4.01_2SCG4.01_at	SCO1085	putative acyltransferase
2SCG4.04c_2SCG4.04c_at	SCO1088	putative oxidoreductase
2SCG4.05c_2SCG4.05c_at	SCO1089	hypothetical protein 2SCG4.05c
ung_2SCG38.07_at	SCO1114	uracil DNA glycosylase
2SCG38.08_2SCG38.08_at	SCO1115	conserved hypothetical protein
2SCG38.36c_2SCG38.36_at	SCO1143	conserved hypothetical protein
2SCG38.37c_2SCG38.37_at	SCO1144	putative ABC transporter ATP-binding protein
2SCG38.40_SCG8A.01_at	SCO1147	putative ABC transporter transmembrane subunit
2SCG58.22_2SCG58.22_at	SCO1222	conserved hypothetical protein
2SCG1.05c_2SCG1.05c_at	SCO1230	putative secreted tripeptidylaminopeptidase
ureC_2SCG1.09c_at	SCO1234	urease alpha subunit
mug_2SCG18.02_r_at	SCO1255	G/U mismatch-specific DNA glycosylase
SCBAC36F5.07_SCBAC36_at	SCO1296	conserved hypothetical protein
SCBAC36F5.18c_SCBAC3_at	SCO1307	hypothetical protein SCBAC36F5.18c
SCBAC36F5.27c_SCBAC3_at	SCO1316	putative integral membrane protein
tuf3_2SCG61.03c_at	SCO1321	elongation factor TU-3
2SCG61.22_2SCG61.22_at	SCO1340	conserved hypothetical protein
2SCG61.27c_2SCG61.27_r_at	SCO1345	putative 3-oxoacyl-[acyl-carrier protein] reductase
SC10A9.01_2SCG61.41_at	SCO1359	putative integral membrane protein
SC10A9.03_SC10A9.03_at	SCO1361	conserved hypothetical protein
SC10A9.06c_SC10A9.06_i_at	SCO1364	hypothetical protein SC10A9.06c
SC10A9.09c_SC10A9.09_at	SCO1367	putative ABC transport system ATP-binding protein
SC10A9.16_SC10A9.16_r_at	SCO1374	putative secreted protein
SC1A8A.05c_SC1A8A.05_at	SCO1385	putative membrane protein
SC1A8A.07c_SC1A8A.07_at	SCO1387	putative membrane associated protein
SC1A8A.08c_SC1A8A.08_at	SCO1388	putative mannose-1-phosphate guanyltransferase
SC1A8A.11_SC1A8A.11_at	SCO1391	phosphoenolpyruvate-protein phosphotransferase
SC1A8A.20c_SC1A8A.20_i_at	SCO1400	conserved hypothetical protein
SC6D7.32_SC1A8A.26c_at	SCO1407	hypothetical protein
SC6D7.26_SC6D7.26_i_at	SCO1413	hypothetical protein SC6D7.26.
SC6D7.04_SC6D7.04_at	SCO1435	putative integral membrane protein
ribH_SC6D7A.03c_at	SCO1440	6,7-dimethyl-8-ribityllumazine synthase
SC6D7A.05c_SC6D7A.05_i_at	SCO1442	putative integral membrane protein
SC9C5.01c_SCL6.34c_at	SCO1477	putative flavoprotein homologue (partial)
SC9C5.03c_SC9C5.03c_i_at	SCO1479	putative guanylate kinase
pyrF_SC9C5.05c_r_at	SCO1481	orotidine 5'-phosphate decarboxylase
pyrA_SC9C5.07c_r_at	SCO1483	carbamoylphosphate synthetase large chain
pyrAa_SC9C5.08c_i_at	SCO1484	carbamoyl-phosphate synthase, pyrimidine-specific, small chain
SC9C5.09c_SC9C5.09c_at	SCO1485	putative integral membrane protein
pyrC_SC9C5.10c_r_at	SCO1486	dihydroorotase
SC9C5.14c_SC9C5.14c_i_at	SCO1490	putative NusB-family protein
efp_SC9C5.15c_at	SCO1491	elongation factor P
aroB_SC9C5.18c_at	SCO1494	3-dehydroquinate synthase
aroK_SC9C5.19c_at	SCO1495	shikimate kinase I
SC9C5.31c_SC9C5.31c_at	SCO1507	putative integral membrane protein
relA_SCL2.03c_at	SCO1513	GTP pyrophosphokinase
secF_SCL2.05c_at	SCO1515	protein-export membrane protein
secD_SCL2.06c_at	SCO1516	protein-export membrane protein
SCL2.07c_SCL2.07c_at	SCO1517	putative secreted protein
SCL2.12c_SCL2.12c_r_at	SCO1522	conserved hypothetical protein SCL2.12c
SCL2.16c_SCL2.16c_at	SCO1526	putative acyltransferase
SCL2.17c_SCL2.17c_i_at	SCO1527	putative membrane transferase
SCL2.19_SCL2.19_at	SCO1529	putative membrane protein
SCL11.06c_SCL11.06c_r_at	SCO1550	putative small membrane protein
SCL11.10c_possible_at	SCO1554	putative nicotinate-nucleotide-dimethylbenzimidazole phosphoribosyltransferase
SCL24.04c_SCL24.04c_at	SCO1568	putative tetR-family transcriptional regulator
argH_SCL24.06c_r_at	SCO1570	argininosuccinate lyase
argR_SCL24.12c_r_at	SCO1576	arginine repressor
argD_SCL24.13c_r_at	SCO1577	acetonitrile aminotransferase
argC_SCI35.02c_r_at	SCO1580	N-acetyl-gamma-glutamyl-phosphate reductase
SCI35.08c_SCI35.08c_r_at	SCO1586	hypothetical protein
SCI35.13_SCI35.13_at	SCO1591	putative 3-hydroxyacyl-CoA dehydrogenase
rplT_SCI35.20c_r_at	SCO1598	50S ribosomal protein L20
SCI41.06_SCI41.06_at	SCO1623	conserved hypothetical protein SCI41.06
SCI41.07c_SCI41.07c_at	SCO1624	putative acetyltransferase
SCI41.15c_SCI41.15c_at	SCO1632	putative integral membrane protein SCI41.15c
SCI41.18c_SCI41.18c_i_at	SCO1635	hypothetical protein SCI41.18c
SCI41.19c_SCI41.19c_at	SCO1636	conserved hypothetical protein SCI41.19c
SCI41.23c_SCI41.23c_at	SCO1640	conserved hypothetical protein SCI41.23c
SCI52.06c_SCI52.06_i_at	SCO1664	conserved hypothetical protein
SCI52.07c_SCI52.07c_at	SCO1665	conserved hypothetical protein
SCI11.14c_SCI11.14c_at	SCO1725	putative secreted hydrolase
SCI11.16_SCI11.16_at	SCO1727	conserved hypothetical protein
SCI11.18_SCI11.18_at	SCO1729	hypothetical protein
SCI11.19_SCI11.19_r_at	SCO1730	hypothetical protein
SCI11.22c_SCI11.22c_at	SCO1733	putative acetyltransferase
SCI51.13c_SCI51.13c_at	SCO1773	putative L-alanine dehydrogenase
SCI51.15c_SCI51.15c_r_at	SCO1775	conserved hypothetical protein
SCI51.16c_SCI51.16c_at	SCO1776	putative CTP synthetase
SCI51.17_SCI51.17_at	SCO1777	hypothetical protein
SCI51.29_SCI51.29_at	SCO1789	hypothetical protein
SCI5.01_SCI51.33_at	SCO1793	putative secreted protein
SCI5.03_SCI5.03_at	SCO1795	conserved hypothetical protein
SCI5.06c_SCI5.06c_i_at	SCO1798	putative ABC transporter ATP-binding subunit
SCI33.05c_SCI33.05c_at	SCO1806	putative ABC transporter ATP-binding protein
SCI8.08c_SCI8.08c_i_at	SCO1823	putative integral membrane protein
cobN_SCI8.34_at	SCO1849	cobalamin biosynthesis protein.
cobO_SCI8.36_r_at	SCO1851	cob(I)alamin adenosyltransferase (EC 2.5.1.17)
cobB_SCI8.37_at	SCO1852	cobyrinic acid A,C-diamide synthase
SCI39.02_SCI39.02_at	SCO1855	putative precorrin-4 C11-methyltransferase
SCI39.03_SCI39.03_at	SCO1856	putative precorrin-6Y C5,15-methyltransferase
SCI39.04_SCI39.04_at	SCO1857	putative bifunctional protein (CbiGH)
SCI39.05_SCI39.05_at	SCO1858	conserved hypothetical protein
SCI39.13_SCI39.13_at	SCO1866	putative condensing enzyme
SCI39.21_SCI39.21_r_at	SCO1874	hypothetical protein
SCI39.22_SCI39.22_at	SCO1875	putative secreted penicillin binding protein
SCI7.22c_SCI7.22c_r_at	SCO1904	putative transcriptional regulator
SCI7.23c_SCI7.23c_at	SCO1905	hypothetical protein
SCI7.25c_SCI7.25c_at	SCO1907	conserved hypothetical protein
SCI7.33_SCI7.33_at	SCO1915	hypothetical protein
SCC22.04c_SCC22.04c_r_at	SCO1922	putative ABC transporter ATP-binding subunit
SCC22.05c_SCC22.05c_r_at	SCO1923	putative dioxygenase ferredoxin subunit
SCC22.17_SCC22.17_at	SCO1935	transketolase A
SCC22.19_SCC22.19_r_at	SCO1937	putative glucose-6-phosphate 1-dehydrogenase
SCC54.01c_SCC22.23c_at	SCO1941	putative integral membrane protein
SCC54.18c_SCC54.18c_at	SCO1958	ABC excision nuclease subunit A
SCC54.23c_SCC54.23c_at	SCO1963	putative integral membrane export protein
SC3C9.03_SC3C9.03_at	SCO1968	putative secreted hydrolase
SC3C9.21c_SC3C9.21c_at	SCO1986	hypothetical protein
SC7H2.01_SC3C9.22_at	SCO1987	conserved hypothetical protein
SC7H2.02_SC7H2.02_r_at	SCO1988	hypothetical protein
SC7H2.03c_SC7H2.03c_at	SCO1989	putative aminopeptidase
SC7H2.05_SC7H2.05_i_at	SCO1991	hypothetical protein
SC7H2.17c_SC7H2.17c_at	SCO2003	DNA polymerase I
SC7H2.22_SC7H2.22_at	SCO2008	putative branched chain amino acid binding protein
SC7H2.23_SC7H2.23_at	SCO2009	putative branched chain amino acid transport permease
SC7H2.26_SC7H2.26_r_at	SCO2012	putative branched chain amino acid transport ATP-binding protein
SC3A3.02_SC3A3.02_at	SCO2024	putative chitosanase (putative secreted protein)
SC3A3.03c_SC3A3.03c_at	SCO2025	putative glutamate synthase small subunit
SC3A3.09_SC3A3.09_i_at	SCO2031	hypothetical protein
SC4G6.03c_SC4G6.03c_at	SCO2034	putative prolipoprotein diacyleglyceryl transferase
SC4G6.09c_SC4G6.09c_at	SCO2040	putative membrane protein
SC4G6.22c_SC4G6.22c_at	SCO2053	histidinol-phosphate aminotransferase
SC4G6.26_SC4G6.26_at	SCO2057	hypothetical protein
SC4G6.29c_SC4G6.29c_at	SCO2060	putative integral membrane transport protein
SC4G6.33c_SC4G6.33c_at	SCO2064	DNA polymerase III alpha chain
SC4G6.34_SC4G6.34_at	SCO2065	conserved hypothetical protein
SC4G6.35_SC4G6.35_r_at	SCO2066	putative membrane protein
SC4A10.01_SC4G6.37_at	SCO2068	putative secreted alkaline phosphatase
SC4A10.16c_SC4A10.16_at	SCO2083	sporulation protein
SC4A10.17c_SC4A10.17_at	SCO2084	putative UDP-N-acetylglucosamine-N-acetylmuramyl-(pentapeptide) pyrophosphoryl-undecaprenol N-acetylglucosamine transferase
SC4A10.18c_SC4A10.18_at	SCO2085	putative cell division protein
SC4A10.19c_SC4A10.19_at	SCO2086	putative UDP-N-acetylmuramoylalanine-D-glutamate ligase
murX_SC4A10.20c_at	SCO2087	putative phospho-N-acetylmuramoyl-pentapeptide-transferase
SC4A10.21c_SC4A10.21_at	SCO2088	putative UDP-N-acetylmuramoylalanyl-D-glutamyl-2,6-diaminopimelate- D-alanyl-alanyl ligase
SC4A10.22c_SC4A10.22_at	SCO2089	putative UDP-N-acetylmuramoylalanyl-D-glutamate-2,6-diaminopimelate ligase
SC4A10.23c_SC4A10.23_at	SCO2090	cell division protein
SC2C1A.01c_SC4A10.38_r_at	SCO2105	putative transcriptional regulatory protein
SC6E10.07_SC6E10.07_at	SCO2113	putative bacterioferritin
SC6E10.10_SC6E10.10_at	SCO2116	putative secreted protein
SC6E10.14c_SC6E10.14_r_at	SCO2120	putative two-component system regulator
SC6G10.05c_SC6G10.05_at	SCO2132	putative glycosyl transferase
SC6G10.23c_SC6G10.23_at	SCO2150	cytochrome C heme-binding subunit
SC6G10.24c_SC6G10.24_r_at	SCO2151	cytochrome c oxidase subunit III
SC5F7.37c_SC6G10A.02_at	SCO2164	putative integral membrane efflux protein
SC5F7.26_SC5F7.26_i_at	SCO2175	putative nicotinate-nucleotide-dimethylbenzimidazole phosphoribosyltransferase
SC5F7.22_SC5F7.22_i_at	SCO2179	putative aminopeptidase
SC5F7.19_SC5F7.19_r_at	SCO2182	putative gntR-family transcriptional regulator
SC5F7.12c_SC5F7.12c_i_at	SCO2189	putative acetyltransferase
SC3H12.13c_SC3H12.13_at	SCO2205	hypothetical protein SC3H12.13c
SC10B7.07_SC10B7.06_r_at	SCO2212	hypothetical protein SC10B7.07
SC10B7.14_SC10B7.14_at	SCO2219	conserved hypothetical protein
SC1G2.10_SC1G2.10_at	SCO2248	conserved hypothetical protein SC1G2.10
SCC75A.04_SCC75A.04_at	SCO2258	probable ABC-transporter, transmembrane component.
SCC75A.07c_SCC75A.07_at	SCO2261	putative membrane protein.
SCC75A.08c_SCC75A.08_at	SCO2262	putative oxidoreductase
SCC75A.10_SCC75A.10_at	SCO2264	putative integral membrane protein.
map3_SCC75A.12_r_at	SCO2266	methionine aminopeptidase
SCC75A.25c_SCC75A.25_at	SCO2279	hypothetical protein SCC75A.25c.
SCC30.03_SCC30.03_at	SCO2295	hypothetical protein SCC30.03
SCC30.04_SCC30.04_at	SCO2296	possible integral membrane protein
SCC30.17c_SCC30.17c_at	SCO2309	putative transmembrane transport protein
SCC53.07c_SCC53.07c_at	SCO2316	hypothetical protein
SCC53.12_SCC53.12_at	SCO2321	putative secreted protein
SCC53.13_SCC53.13_at	SCO2322	putative secreted protein
SCC53.15_SCC53.15_at	SCO2324	putative ABC transporter ATP-binding subunit
SCC8A.01_SCC8A.01_at	SCO2343	putative acetyltransferase
SCC8A.03_SCC8A.03_at	SCO2345	putative peptidodoglycan-binding membrane protein
SCC8A.15_SCC8A.15_r_at	SCO2357	hypothetical protein
SCC8A.19c_SCC8A.19c_at	SCO2361	hypothetical protein
SCC8A.28c_SCC8A.28c_at	SCO2370	conserved hypothetical protein
SC4A7.07_SC4A7.07_at	SCO2379	putative acetyltransferase
SC4A7.11_SC4A7.11_at	SCO2383	putative secreted protein
SCC24.10c_SCC24.10c_i_at	SCO2439	putative calcium-binding protein
SCC24.11c_SCC24.11c_at	SCO2440	putative transcriptional regulator
SCC24.28c_SCC24.28c_at	SCO2457	putative lipoprotein
SC7A8.02_SC7A8.02_at	SCO2463	putative ABC transporter
SC7A8.03_SC7A8.03_at	SCO2464	putative ABC transporter
SC7A8.05_Pfam_match_at	SCO2466	hypothetical protein SC7A8.05
SC7A8.06_SC7A8.05_at	SCO2467	hypothetical protein
SC7A8.23_SC7A8.23_at	SCO2484	putative secreted protein
SC7A8.33c_SC7A8.33c_at	SCO2494	putative pyruvate phosphate dikinase
SCC121.08_SCC121.08_at	SCO2505	putative ABC-transporter metal-binding lipoprotein
SCC121.23c_SCC121.23_at	SCO2520	putative membrane protein
SCC117.05_SCC117.05_at	SCO2532	PhoH-like protein
leuS_SCC123.09c_at	SCO2571	leucyl-tRNA synthetase.
proB_SCC123.25c_at	SCO2587	glutamate 5-kinase.
SCC88.01_SCC123.28_at	SCO2590	putative glycosyltransferase
SCC88.02_SCC88.02._at	SCO2591	putative secreted protein
pbp2_SCC88.19c_at	SCO2608	penicillin binding protein
clpX_SCC80.02c_i_at	SCO2617	ATP dependent Clp Protease ATP binding subunit
SCC80.05c_SCC80.05c_i_at	SCO2620	putative cell division trigger factor
SCC80.10_SCC80.10_at	SCO2625	conserved hypothetical protein
pepN_SC8E4A.13_at	SCO2643	aminopeptidase N
SC6D10.11_SC6D10.11_at	SCO2668	conserved hypothetical protein SC6D10.11
SC6D10.18c_SC6D10.18_i_at	SCO2675	hypothetical protein SC6D10.18c
SC6D10.20c_SC6D10.20_s_at	SCO2677	putative ABC transpoter ATP-binding protein
SCC61A.18c_SCC61A.18_at	SCO2697	putative secreted protein
SCC46.08c_SCC46.08c_at	SCO2723	putative ABC transporter ATP-binding protein
SCC46.14_SCC46.14_at	SCO2729	putative acetyltransferase
SCC57A.26c_SCC57A.26_at	SCO2755	putative acetyltransferase
SCC57A.32c_SCC57A.32_at	SCO2761	putative secreted tripeptidyl aminopeptidase
SCC57A.40c_SCC57A.40_at	SCO2769	putative acetolactate synthase
accD1_SCC105.07_at	SCO2776	acetyl/propionyl CoA carboxylase, beta subunit
fabG_SCC105.08_r_at	SCO2777	acetyl/propionyl CoA carboxylase alpha subunit
hmgL_SCC105.09_at	SCO2778	hydroxymethylglutaryl-CoA lyase
SCC105.19_SCC105.19_at	SCO2788	hypothetical protein SCC105.19
glmS2_SCC105.20_at	SCO2789	glucosamine-fructose-6-phosphate aminotransferase
SCE20.02_SCE20.02_at	SCO2828	probable amino acid ABC transporter protein, solute-binding component.
SCE20.03_SCE20.03_at	SCO2829	probable amino acid ABC transporter protein, integral membrane component.
SCE20.10_SCE20.10_at	SCO2836	putative glycosyl transferase
SCE20.11_SCE20.11_at	SCO2837	putative secreted protein.
SCE20.27c_SCE20.27c_at	SCO2853	conserved hypothetical protein
SCE20.29_SCE20.29_at	SCO2855	hypothetical protein SCE20.29.
SCE6.04_SCE6.04_at	SCO2867	hypothetical protein SCE6.04
SCE6.13_SCE6.13_at	SCO2876	putative acetyltransferase.
SCE6.14_SCE6.14_at	SCO2877	putative membrane protein.
SCE6.16_SCE6.16_at	SCO2879	putative membrane protein
SCE6.17_SCE6.17_at	SCO2880	conserved hypothetical protein SCE6.17.
SCE6.19_SCE6.19_r_at	SCO2882	putative conserved ATP/GTP-binding protein
SCE6.20_SCE6.20_at	SCO2883	putative cytochrome P450.
SCE6.21_SCE6.21_at	SCO2884	putative cytochrome P450.
SCE6.34_SCE6.34_at	SCO2897	probable secreted penicillin-binding protein
SCE19A.01_SCE6.38_at	SCO2901	hypothetical protein
SCE19A.11c_SCE19A.11_r_at	SCO2911	conserved hypothetical protein
SCE19A.12c_SCE19A.12_at	SCO2912	hypothetical protein
SCE19A.19c_SCE19A.19_at	SCO2919	hypothetical protein
SCE19A.20c_SCE19A.20_at	SCO2920	putative secreted protease
murA_SCE59.08_at	SCO2949	UDP-N-acetylglucosamine transferase
SCE59.27c_SCE59.27c_at	SCO2968	putative cell division protein
secA_SCE33.07c_i_at	SCO3005	preprotein translocase
SCE33.08_SCE33.08_at	SCO3006	putative acetyltransferase
SCE33.11c_SCE33.11c_at	SCO3009	conserved hypothetical protein
SCE34.03c_SCE34.03c_i_at	SCO3022	hypothetical protein SCE34.03c
SCE34.05c_SCE34.05c_at	SCO3024	putative transport protein
SCE34.14c_SCE34.14c_at	SCO3033	putative integral membrane regulatory protein
whiB_SCE34.15c_f_at	SCO3034	sporulation regulatory protein
SCE34.19_SCE34.19_r_at	SCO3038	conserved hypothetical protein SCE34.20
SCE34.26_SCE34.26_at	SCO3045	putative secreted protein
purK_SCE25.01c_at	SCO3060	phosphoribosylaminoimidazole carboxylase ATPase subunit PurK
SCE25.05_SCE25.05_at	SCO3064	putative peptide transporter
SCE25.32c_SCE25.32c_at	SCO3091	cyclopropane-fatty-acyl-phospholipid synthase
SCE41.02c_SCE41.02c_at	SCO3093	putative hydrolase
SCE41.17_SCE41.17_at	SCO3108	conserved hypothetical protein
SCE41.19c_SCE41.19c_at	SCO3110	putative ABC transport system integral membrane protein
SCE41.20c_SCE41.20c_i_at	SCO3111	putative ABC transport system ATP-binding protein
SCE41.28c_SCE41.28c_at	SCO3119
ppc_SCE66.06c_at	SCO3127	phosphoenolpyruvate carboxylase
SCE66.26c_SCE66.26c_at	SCO3147	putative ABC transporter ATP-binding subunit
SCE87.16c_SCE87.16c_i_at	SCO3165	hypothetical protein SCE87.16c
gtaB_SCE87.33c_at	SCO3182	UTP-glucose-1-phosphate uridylyltransferase
SCE22.07_SCE22.07_at	SCO3190	putative mechanosensitive channel
SCE22.09_SCE22.09_at	SCO3192	putative integral membrane protein
SCE22.10_SCE22.10_at	SCO3193	conserved hypothetical protein SCE22.10
SCE22.11_SCE22.11_at	SCO3194	putative lipoprotein
SCE8.04c_SCE8.04c_at	SCO3211	putative indoleglycerol phosphate synthase
SCE8.07c_SCE8.07c_at	SCO3214	probable anthranilate synthase component I
SCE8.08c_SCE8.08c_at	SCO3215	hypothetical protein
SCE8.10_SCE8.10_at	SCO3217	putative transcriptional regulator
SCE8.11c_SCE8.11c_r_at	SCO3218	putative small conserved hypothetical protein
SCE8.13c_SCE8.13c_at	SCO3220	putative secreted protein
SCE8.14c_SCE8.14c_r_at	SCO3221	putative oxidoreductase
SCE8.15c_SCE8.15c_i_at	SCO3222	putative secreted protein
SCE8.20c_SCE63.06_at	SCO3227	putative aminotransferase
SCE63.05_SCE63.05_at	SCO3228	putative glycolate oxidase
SCE63.03c_SCE6_part1_at	SCO3230	CDA peptide synthetase I
SCE63.03c_SCE6_part5_at	SCO3230	CDA peptide synthetase I
SCE63.03c_SCE6_part4_at	SCO3230	CDA peptide synthetase I
SCE63.03c_SCE6_part2_at	SCO3230	CDA peptide synthetase I
SCE63.03c_SCE6_part3_at	SCO3230	CDA peptide synthetase I
SCE63.02c_SCE6_part1_at	SCO3231	CDA peptide synthetase II
SCE63.02c_SCE6_part3_at	SCO3231	CDA peptide synthetase II
SCE63.02c_SCE6_part2_at	SCO3231	CDA peptide synthetase II
SCE63.01_SCE29_part1_at	SCO3232	CDA peptide synthetase III
SCE29.0_SCE29.02_at	SCO3233	putative hydrolase
SCE29.04c_SCE29.04c_at	SCO3235	putative ABC transporter
SCE29.05c_SCE29.05c_at	SCO3236	putative oxygenase
SCE29.08c_SCE29.08c_at	SCO3239	conserved hypothetical protein
SCE29.10c_SCE29.10c_r_at	SCO3241	putaive isomerase
SCE29.11c_SCE29.11c_r_at	SCO3242	puitative transferase
SCE29.12c_SCE29.12c_at	SCO3243	putative myo-inositol phosphate synthase
SCE29.13c_SCE29.13c_at	SCO3244	putative secreted protein
SCE29.14c_SCE29.14c_at	SCO3245	putative salicylate hydroxylase (putative secreted protein)
SCE29.15c_SCE29.15c_at	SCO3246	putative 3-oxoacyl-[acyl carrier protein] synthase III
SCE29.16c_SCE29.16c_at	SCO3247	putative acyl CoA oxidase
SCE29.17c_SCE29.17c_at	SCO3248	putative 3-oxoacyl-[acyl carrier protein] synthase II
SCE29.18c_SCE29.18c_at	SCO3249	putative acyl carrier protein
SCE39.27c_SCE39.27c_at	SCO3277	putative phosphotransferase
SCE15.16c_SCE15.16c_at	SCO3299	conserved hypothetical protein
SCE15.17_SCE15.17_at	SCO3300	putative secreted serine-rich protein
SCE15.18_SCE15.18_at	SCO3301	putative secreted protein
SCE68.09c_SCE68.09c_at	SCO3311	delta-aminolevulinic acid dehydratase
SCE68.15c_SCE68.15c_at	SCO3317	putative uroporphyrin-III C-methyltransferase/uroporphyrinogen-III synthase
SCE68.16c_SCE68.16c_at	SCO3318	putative porphobilinogen deaminase
SCE68.24c_SCE68.24c_at	SCO3326	putative epimerase
SCE7.11_SCE7.11_at	SCO3344	putative serine/threonine protein kinase
SCE7.15c_SCE7.15c_at	SCO3348	putative DNA-binding protein
SCE94.01c_SCE7.17c_at	SCO3350	hypothetical protein
SCE94.08_SCE94.08_at	SCO3357	hypothetical protein
SCE94.11c_SCE94.11c_at	SCO3360	hypothetical protein
SCE94.17c_SCE94.17c_at	SCO3366	putative exporter
SCE126.03_SCE126.03_i_at	SCO3385	putative L-allo-threonine aldolase
SCE126.08c_SCE126.08_at	SCO3390	putative two component sensor kinase
SCE9.03c_SCE9.03c_at	SCO3396	putative membrane protein
SCE9.04_SCE9.04_i_at	SCO3397	putative integral membrane lysyl-tRNA synthetase
SCE9.06_SCE9.06_i_at	SCO3399	hypothetical protein
SCE9.18c_SCE9.18c_at	SCO3411	possible membrane protein
SCE9.19_SCE9.19_at	SCO3412	conserved hypothetical protein
SCE9.20_SCE9.20c_at	SCO3413	transcriptional regulator
SCE9.40_SCE9.40_at	SCO3433	conserved hypothetical protein
SCE65.17c_SCE65.17c_at	SCO3481	hypothetical protein SCE65.17c
SCE2.09_SCE2.09_at	SCO3528	conserved hypothetical protein
SCH5.21_SCH5.21_at	SCO3558	putative morphological differentiation-associated protein
SCH17.08c_SCH17.08c_at	SCO3574	putative epoxide hydrolase
SCH66.01_SCH17.14_at	SCO3580	putative transpeptidase
SCH66.02c_SCH66.02c_r_at	SCO3581	conserved hypothetical protein
SCH66.07c_SCH66.07c_at	SCO3586	putative integral membrane protein
SC66T3.21c_SC66T3.21_at	SCO3610	putative peptide hydrolase
SCH10.01_SC66T3.34_at	SCO3623	putative transcriptional regulator
SCH10.09_SCH10.09_at	SCO3631	hypothetical protein
SCH10.25c_SCH10.25c_at	SCO3647	conserved hypothetical protein
SCH1029c1_SCH10.29c_at	SCO3651	hypothetical protein
SCH35.49c_SCH35.49c_at	SCO3675	putative conserved secreted protein
SCH35.48c_SCH35.48c_at	SCO3676	putative integral membrane protein
SCH35.47_SCH35.47_at	SCO3677	putative purine phosphoribosyltransferase
SCH35.46_SCH35.46_i_at	SCO3678	putative deoxynucleotide triphosphate deaminase
SCH35.12c_SCH35.12c_at	SCO3712	putative hydrolase
SCH22A.03c_SCH22A.03_at	SCO3725	putative conserved membrane protein
SCH63.13_SCH63.13_at	SCO3766	conserved hypothetical protein
SCH63.17_SCH63.17_at	SCO3770	putative cytochrome P450 oxidoreductase
SCH63.25_SCH63.25_at	SCO3778	putative threonyl tRNA synthetase
SCH63.35_SCH63.35_r_at	SCO3788	conserved hypothetical protein SCH63.35
SCH63.36_SCH63.36_at	SCO3789	putative integral membrane protein
SCGD3.02_SCGD3.02_at	SCO3801	putative aminopeptidase
SCGD3.03_SCGD3.03_at	SCO3802	putative membrane protein
SCGD3.12_SCGD3.12_at	SCO3811	putative D-alanyl-D-alanine carboxypeptidase
SCGD3.17c_SCGD3.17c_r_at	SCO3816	putative branched-chain alpha keto acid dehydrogenase E1 beta subunit
SCGD3.18c_SCGD3.18c_at	SCO3817	putative branched-chain alpha keto acid dehydrogenase E1 alpha subunit
SCGD3.26_SCGD3.26_at	SCO3825	putative ABC-transporter transmembrane component
SCH69.05_SCH69.05_at	SCO3835	putative dehydrogenase
SCH69.09c_SCH69.09c_r_at	SCO3839	hypothetical protein
SCH69.13_SCH69.13_s_at	SCO3843	hypothetical protein
SCH69.17_SCH69.17_at	SCO3847	putative secreted penicillin-binding protein
SCH69.30_SCH69.30_at	SCO3860	putative serine/threonine protein kinase
SCH18.01_SCH69.34_at	SCO3864	putative transcriptional regulator
SCH18.08_SCH18.08_at	SCO3871	putative decarboxylase
gyrA_SCH18.10c_at	SCO3873	DNA gyrase subunit A
gyrB_SCH18.11c_at	SCO3874	DNA gyrase subunit B
recF_SCH18.13c_at	SCO3876	DNA replication protein
SCH18.14c_SCH18.14c_r_at	SCO3877	putative 6-phosphogluconate dehydrogenase
StH24.03_StH24.03_at	SCO3881	putative ribonuclease P component
StH24.07_StH24.07_at	SCO3885	conserved hypothetical GidB-family protein
SCH24.11c_SCH24.11c_at	SCO3889	thioredoxin
SCH24.18_SCH24.18_at	SCO3896	putative RNA nucleotidyltransferase
SCH24.20c_SCH24.20c_at	SCO3898	putative membrane protein
SCH24.21c_SCH24.21c_r_at	SCO3899	hypothetical protein
SCH24.29_SCH24.29_r_at	SCO3907	putative single-strand DNA-binding protein
SCH24.30_SCH24.30_f_at	SCO3908	putative 30S ribosomal protein S18
SCH24.39c_SCH24.39c_at	SCO3917	conserved hypothetical protein
SCQ11.11_SCQ11.11_at	SCO3928	putative thiamine biosynthesis protein
SCQ11.12c_SCQ11.12c_at	SCO3929	hypothetical protein
SCD78.19c_SCD78.19c_at	SCO3952	hypothetical protein SCD78.19c
SCD78.20c_SCD78.20c_at	SCO3953	possible phosphotransferase
SCBAC25E3.09_SCBAC25_at	SCO3972	conserved hypothetical protein
2SC10A7.09_2SC10A7.0_r_at	SCO4005	putative RNA polymerase sigma factor
2SC10A7.32_2SC10A7.3_at	SCO4028	hypothetical protein
2SCD60.17_2SCD60.17_at	SCO4051	conserved hypothetical protein
purD_SCD25.04_at	SCO4068	phosphoribosylamine-glycine ligase (EC 6.3.4.13)
SCD25.13_SCD25.13_at	SCO4077	hypothetical protein SCD25.13
purL_SCD25.15_at	SCO4079	phosphoribosyl formylglycinamidine synthase II (EC 6.3.5.3)
SCD17.02c_SCD17.02c_at	SCO4098	acetyltransferase
SCD17.04_SCD17.04_at	SCO4100	hypothetical protein SCD17.04
SCD17.12_SCD17.12_at	SCO4108	probable peptidase
SCD72A.07c_SCD72A.07_at	SCO4121	putative integral membrane protein
SCD72A.11_SCD72A.11_at	SCO4125	putative acetyltransferase
SCD72A.16c_SCD72A.16_at	SCO4130	putative integral membrane protein
SCD66.01_SCD84.31_s_at	SCO4164	putative thiosulfate sulfurtransferase
SCD66.14_SCD66.14_at	SCO4177	conserved hypothetical protein
SCD66.23_SCD66.23_at	SCO4186	conserved hypothetical protein
2SCD46.12_2SCD46.12_r_at	SCO4198	putative DNA-binding protein
2SCD46.13_2SCD46.13_r_at	SCO4199	hypothetical protein
2SCD46.16c_2SCD46.16_at	SCO4202	putative NLP/P60-family secreted protein
2SCD46.30c_2SCD46.30_at	SCO4216	hypothetical protein
2SCD46.36_2SCD46.36_at	SCO4222	conserved hypothetical protein
SCD8A.01c_2SCD46.42c_at	SCO4228	putative phosphate transport system regulator
SCD8A.04c_SCD8A.04c_at	SCO4231	putative lipoprotein
SCD8A.08_SCD8A.08_at	SCO4235	putative cysteinyl-tRNA synthetase
SCD8A.18c_SCD8A.18c_at	SCO4245	conserved hypothetical protein SCD8A.18c
SCD8A.29_SCD8A.29_at	SCO4256	putative hydrolytic protein
SCD8A.30_SCD8A.30_at	SCO4257	putative hydrolytic protein
SCD49.04_SCD49.04_at	SCO4263	putative transcriptional regulatory protein
SCD95A.11_SCD95A.11_r_at	SCO4278	conserved hypothetical protein SCD95A.11
SCD95A.44c_SCD95A.44_at	SCO4311	hypothetical protein SCD95A.44c
SCD12A.19_SCD12A.19_at	SCO4336	putative marR-family protein
SCD12A.23_SCD12A.23_at	SCO4340	putative integrase
SCD12A.28_SCD12A.28_at	SCO4345	hypothetical protein SCD12A.28
SCD19.02c_SCD19.02c_at	SCO4347	hypothetical protein SCD19.02c
SCD19.07_SCD19.07_at	SCO4352	putative oxidoreductase
SCD19.17_SCD19.17_at	SCO4362	putative two component system sensor kinase
SC6F11.01_SCD10.35_at	SCO4403	putative formyltetrahydrofolate deformylase (fragment)
SC6F11.10_SC6F11.10_i_at	SCO4412	putative regulatory protein
SCD6.17c_SCD6.17c_at	SCO4439	putative D-alanyl-D-alanine carboxypeptidase
SCD65.14_SCD65.14_at	SCO4471	putative secreted protein
SCD69.11_SCD69.11_at	SCO4491	putative octaprenyltransferase
SCD69.13_SCD69.13_at	SCO4493	putative asnC-family transcriptional regulator
SCD35.03_SCD35.03_i_at	SCO4496	putative acetyltransferase
SCD35.05_SCD35.05_at	SCO4498	putative proton transport protein
SCD35.33_SCD35.33_at	SCO4526	putative protein kinase
SCD35.35_SCD35.35_at	SCO4528	putative integral membrane protein
SCD20.02_SCD20.02_at	SCO4584	putative membrane protein
SCD20.08c_SCD20.08c_at	SCO4590	hypothetical protein
SCD39.01_SCD39.01_at	SCO4601	putative dehydrogenase
nuoL2_SCD39.06_at	SCO4606	NADH dehydrogenase subunit NuoL2
SCD39.13_SCD39.13_at	SCO4613	putative integral membrane protein
SCD39.14c_SCD39.14c_r_at	SCO4614	conserved hypothetical protein
traB1_SCD39.20c_at	SCO4620	putative sporulation-related protein
SCD82.10_SCD82.10_at	SCO4639	conserved hypothetical protein
SCD82.11_SCD82.11_at	SCO4640	putative tetR-family transcriptional regulator
nusG_SCD82.18_r_at	SCO4647	transcription antitermination protein
rspL_SCD40A.05_i_at	SCO4659	30S ribosomal protein S12
rspG_SCD40A.06_r_at	SCO4660	30S ribosomal protein S7
tuf1_SCD40A.08_at	SCO4662	elongation factor TU-1
SCD31.04_SCD31.04_i_at	SCO4679	conserved hypothetical protein
SCD31.12c_SCD31.12c_at	SCO4687	hypothetical protein SCD31.12c
SCD31.22_SCD31.22_at	SCO4697	putative integral membrane protein
rplW_SCD31.29_at	SCO4704	50S ribosomal protein L23
rplB_SCD31.30_r_at	SCO4705	50S ribosomal protein L2
rplV_SCD31.32_i_at	SCO4707	50S ribosomal protein L22
rpsC_SCD31.33_r_at	SCO4708	30S ribosomal protein S3
rplP_SCD31.34_r_at	SCO4709	50S ribosomal protein L16
rpmC_SCD31.35_f_at	SCO4710	50S ribosomal protein L29
rpsH_SCD31.41_f_at	SCO4716	30S ribosomal protein S8
rplF_SCD31.42_i_at	SCO4717	50S ribosomal protein L6
rplO_SCD31.46_r_at	SCO4721	50S ribosomal protein L15
rpmJ_SC6G4.04_f_at	SCO4726	50S ribosomal protein L36
truA_SC6G4.09_at	SCO4731	putative pseudouridylate synthase
SC6G4.10c_SC6G4.10c_at	SCO4732	putative membrane protein
SC6G4.17_SC6G4.17_at	SCO4739	putative lipoprotein
SC6G4.32_SC6G4.32_at	SCO4754	putative transcriptional regulator
SC6G4.43c_SC6G4.43c_i_at	SCO4765	conserved hypothetical protein
SCD63.19_SCD63.19_at	SCO4787	putative aldolase
SCD63.21_SCD63.21_at	SCO4789	putative integral membrane protein
SCD63A.07c_SCD63A.07_at	SCO4796	putative NLP/P60 family secreted protein
SCD63A.17_SCD63A.17_at	SCO4806	putative secreted protein
sucC_SCD63A.19_at	SCO4808	succinyl-CoA synthetase beta chain
sucD_SCD63A.20_at	SCO4809	succinyl CoA synthetase alpha chain
SCD63A.23c_SCD63A.23_i_at	SCO4812	putative integral membrane protein
purN_SCD63A.24_r_at	SCO4813	phosphoribosylglycinamide formyltransferase
SC2A6.10_SC2A6.10_at	SCO4825	putative integral membrane protein
SC2A6.14_SC2A6.14_at	SCO4829	putative oxidoreductase
SC2A6.17_SC2A6.17_at	SCO4832	putative glycine betaine-binding lipoprotein
glyA1_SC5G8.05_at	SCO4837	serine hydroxymethyltransferase
SC5G8.15c_SC5G8.15c_at	SCO4847	putative D-alanyl-D-alanine carboxypeptidase
dhsB_SC5G8.23c_at	SCO4855	putative succinate dehydrogenase iron-sulfur subunit
dhsA_SC5G8.24c_r_at	SCO4856	putative succinate dehydrogenase flavoprotein subunit
SC5G8.25c_SC5G8.25c_r_at	SCO4857	putative succinate dehydrogenase membrane subunit
SC5G8.26c_SC5G8.26c_r_at	SCO4858	putative succinate dehydrogenase membrane subunit
2SCK8.10_2SCK8.10_i_at	SCO4884	putative lipoprotein
2SCK8.11_2SCK8.11_at	SCO4885	putative lipoprotein
2SCK8.12_2SCK8.12_at	SCO4886	putative sugar ABC transporter ATP-binding protein
2SCK8.14_2SCK8.14_at	SCO4888	putative sugar ABC transporter integral membrane protein
2SCK8.27_2SCK8.27_at	SCO4901	putative adenosine deaminase
2SCK8.29c_2SCK8.29c_f_at	SCO4903	putative membrane protein
afsQ2_2SCK8.32c_at	SCO4906	sensor kinase protein
SCK13.04c_SCK13.04c_at	SCO4912	putative aldehyde dehydrogenase
SCK13.08c_SCK13.08c_at	SCO4916	putative phosphomannomutase
SCK13.09c_SCK13.09c_r_at	SCO4917	putative purine nucleoside phosphorylase
SCK13.26_SCK13.26_at	SCO4934	putative lipoprotein
2SCK31.36c_2SCK31.36_i_at	SCO4976	conserved hypothetical protein
2SCK36.01c_2SCK36.01_at	SCO4978	putative integral membrane protein
2SCK36.02_2SCK36.02_at	SCO4979	putative phosphoenolpyruvate carboxykinase
2SCK36.18c_2SCK36.18_at	SCO4995	putative membrane protein
SCK15.26_SCK15.26_at	SCO5024	putative oxidoreductase
SCK15.27_SCK15.27_at	SCO5025	putative transcriptional regulator
SCK15.28_SCK15.28_at	SCO5026	conserved hypothetical protein SCK15.28
ahpC_SCK7.05c_r_at	SCO5032	alkyl hydroperoxide reductase
SCK7.09c_SCK7.09c_at	SCO5036	hypothetical protein
fumB_SCK7.17c_at	SCO5044	fumarate hydratase class I
ppgK_SCBAC20F6.02_at	SCO5059	polyphosphate glucokinase
SCBAC20F6.15_SCBAC20_at	SCO5072	hydroxylacyl-CoA dehydrogenase
SCBAC20F6.16_SCBAC20_at	SCO5073	putative oxidoreductase
SCBAC20F6.17_SCBAC20_at	SCO5074	putative dehydratase
actVA1_SCBAC28G1.02_s_at	SCO5076	integral membrane protein
actVA3_SCBAC28G1.04_s_at	SCO5078	hypothetical protein
actII-4_SCBAC28G1.11_at	SCO5085	actinorhodin cluster activator protein
actIORF1_SCBAC28G1.1_at	SCO5087	actinorhodin polyketide beta-ketoacyl synthase alpha subunit
SCBAC31E11.01_SCBAC3_at	SCO5105	putative membrane protein
bldKA_SCBAC31E11.08_at	SCO5112	BldKA, putative ABC transport system integral membrane protein
bldKB_SCBAC31E11.09_at	SCO5113	BldKB, putative ABC transport system lipoprotein
bldKC_SCBAC31E11.10_at	SCO5114	BldKC, putative ABC transport system integral membrane protein
bldKD_SCBAC31E11.11_at	SCO5115	BldKD, putative ABC transporter intracellular ATPase subunit
SC9E12.01_SCBAC31E11_at	SCO5116	putative peptide transport system ATP-binding subunit
SC9E12.07c_SC9E12.07_at	SCO5122	putative peptidase
SC9E12.15_SC9E12.15_at	SCO5130	putative ABC transporter integral membrane protein
SCP8.07c_SCP8.07c_at	SCO5144	putative acyl CoA isomerase
SCP8.17c_SCP8.17c_at	SCO5154	conserved hypothetical protein
SCP8.26c_SCP8.26c_f_at	SCO5163	hypothetical protein SCP8.26c
2SC3B6.02_2SC3B6.02_r_at	SCO5178	putative sulfurylase
2SC3B6.10_2SC3B6.10_i_at	SCO5186	conserved hypothetical protein
2SC3B6.13_2SC3B6.13_at	SCO5189	hypothetical protein 2SC3B6.13
2SC3B6.14_2SC3B6.14_r_at	SCO5190	putative DNA-binding protein
2SC3B6.15_2SC3B6.15_at	SCO5191	hypothetical protein 2SC3B6.15
2SC3B6.20_2SC3B6.20_at	SCO5196	conserved hypothetical protein
SC7E4.01_2SC3B6.28_at	SCO5204	putative integral membrane protein
SC7E4.02_SC7E4.02_at	SCO5205	hypothetical protein SC7E4.02
SC7E4.05c_SC7E4.05c_at	SCO5208	putative monophosphatase
SC7E4.11_SC7E4.11_at	SCO5214	conserved hypothetical protein SC7E4.11
nrdM_SC7E4.22c_r_at	SCO5225	ribonucleotide-diphosphate reductase small chain
nrdL_SC7E4.23c_at	SCO5226	ribonucleotide-diphosphate reductase large chain
wblE_2SC7G11.02c_f_at	SCO5240	hypothetical protein
SC6G9.41c_SC6G9.41c_at	SCO5292	putative ATP/GTP-binding protein
SC6G9.40c_SC6G9.40c_at	SCO5293	putative oxygenase subunit
SC6G9.27_SC6G9.27_at	SCO5306	putative protein phosphatase
SC6G9.23_SC6G9.23_at	SCO5310	hypothetical protein
SC6G9.22_SC6G9.22_at	SCO5311	putative secreted protein
SC6G9.21_SC6G9.21_at	SCO5312	conserved hypothetical protein
SC6G9.20_SC6G9.20_at	SCO5313	possible membrane protein
thrB_SCBAC5H2.25_at	SCO5356	homoserine kinase
prfA_2SC6G5.04_f_at	SCO5360	peptide chain release factor 1 (RF-1)
2SC6G5.06_2SC6G5.06_r_at	SCO5362	conserved hypothetical protein
atpI_2SC6G5.10_at	SCO5366	ATP synthase protein I
atpB_2SC6G5.11_at	SCO5367	ATP synthase A chain
atpH_2SC6G5.14_at	SCO5370	ATP synthase delta chain
atpA_2SC6G5.15_r_at	SCO5371	ATP synthase alpha chain
atpG_2SC6G5.16_at	SCO5372	ATP synthase gamma chain
atpD_2SC6G5.17_at	SCO5373	ATP synthase beta chain
2SC6G5.30_2SC6G5.30_r_at	SCO5386	putative anti-sigma factor antagonist
2SC6G5.36c_2SC6G5.36_at	SCO5392	putative ABC transporter integral membrane subunit
2SC6G5.40c_2SC6G5.40_r_at	SCO5396	putative cellulose-binding protein
SC8F4.10c_SC8F4.10c_at	SCO5406	hypothetical protein
SC8F4.11c_SC8F4.11c_at	SCO5407	conserved hypothetical protein
SC8F4.23_SC8F4.23_at	SCO5419	putative thioredoxin
ackA_SC8F4.28c_at	SCO5424	acetate kinase
SC6A11.12_SC6A11.12_at	SCO5436	putative sodium:dicarboxylate symporter
trxA2_SC6A11.14_at	SCO5438	thioredoxin
SC3D11.01_SC6A11.20_at	SCO5444	putative glycogen phosphorylase
SC3D11.05c_SC3D11.05_at	SCO5448	putative ABC transporter
SC3D11.06c_SC3D11.06_at	SCO5449	putative ABC transporter
SC3D11.08c_SC3D11.08_at	SCO5451	putative ABC transporter
SC3D11.15_SC3D11.15_at	SCO5458	putative lipoprotein
SC3D11.16_SC3D11.16_r_at	SCO5459	putative enoyl-coA hydratase
sdaA_SC2A11.03c_at	SCO5469	L-serine dehydratase
SC2A11.12_SC2A11.12_at	SCO5478	oligopeptide transport system integral membrane protein
SC2A11.13_SC2A11.13_r_at	SCO5479	oligopeptide ABC transporter ATP-binding protein
SC2A11.18_SC2A11.18_at	SCO5484	small hydrophobic membrane protein
SC8D9.02c_SC8D9.02c_at	SCO5490	conserved hypothetical protein
SC8D9.22_SC8D9.22_at	SCO5510	putative dehydrogenase
SC8D9.24_SC8D9.24_at	SCO5512	acetolactate synthase
SC1C2.01_SC8D9.32_at	SCO5520	delta-1-pyrroline-5-carboxylate dehydrogenase
SC1C2.23c_SC1C2.23c_r_at	SCO5542	hypothetical protein SC1C2.23c
SC1C2.24c_SC1C2.24c_r_at	SCO5543	conserved hypothetical protein SC1C2.24c
gltX_SC1C2.28_at	SCO5547	glutamyl-tRNA synthetase
SC7A1.02_SC7A1.02_at	SCO5558	putative acyltransferase
SC7A1.12_SC7A1.12_r_at	SCO5568	phosphopantetheine adenylyltransferase
SC7A1.13_SC7A1.13_at	SCO5569	hypothetical protein SC7A1.13
SC7A1.24_SC7A1.24_at	SCO5580	putative prokaryotic docking protein
ffh_SC2E1.03_at	SCO5586	signal recognition particle protein
SC2E1.10_SC2E1.10_r_at	SCO5593	putative 16S rRNA processing protein
sip1_SC2E1.13_at	SCO5596	putative signal peptidase I
SC2E1.25_SC2E1.25_at	SCO5608	hypothetical protein SC2E1.25
rpsB_SC2E1.41_r_at	SCO5624	30S ribosomal protein S2
pyrH_SC2E1.43_at	SCO5626	uridylate kinase
SC6A9.35_SC6A9.35_at	SCO5632	hypothetical protein SC6A9.35
SC6A9.16_SC6A9.16_at	SCO5651	hypothetical protein SC6A9.16
dxr_SC5H4.18_i_at	SCO5694	1-deoxy-D-xylulose 5-phosphate reductoisomerase
SC9F2.09c_SC9F2.09c_r_at	SCO5707	small conserved hypothetical protein
SC9F2.08c_SC9F2.08c_r_at	SCO5708	putative ribosome-binding factor
SC9F2.05c_SC9F2.05c_at	SCO5711	probable riboflavin kinase (FAD synthetase)
SC3C3.13_SC3C3.13_at	SCO5727	hypothetical protein SC3C3.13
dapB_SC9A10.03_r_at	SCO5739	putative dihydrodipicolinate reductase
SC7C7.03_SC7C7_part2_at	SCO5748	putative sensory histidine kinase
gluC_SC4H8.14c_at	SCO5775	glutamate permease
gluB_SC4H8.15c_at	SCO5776	glutamate binding protein
SC4H2.02_SC4H2.02_at	SCO5781	putative secreted protein
dapF_SC4H2.14_at	SCO5793	diaminopimelate epimerase
SC4H2.17_SC4H2.17_at	SCO5796	conserved hypothetical protein SC4H2.17
SC4H2.18c_SC4H2.18c_at	SCO5797	putative secreted protein
SC4H2.19c_SC4H2.19c_at	SCO5798	putative secreted protein
nrdJ_SC4H2.26_at	SCO5805	ribonucleotide reductase
SC9B10.12_SC9B10.12_at	SCO5845	putative thimidine kinase
SC2E9.08_SC2E9.08_at	SCO5867	hypothetical protein SC2E9.08
SC2E9.11_SC2E9.11_r_at	SCO5870	ABC-transporter ATP binding protein
redD_SC2E9.18_at	SCO5877	transcriptional regulator RedD
SC3F7.07c_SC3F7.07c_at	SCO5887	acyl carrier protein
SC3F7.08_SC3F7.08_at	SCO5888	3-oxoacyl-[acyl-carrier-protein] synthase
SC3F7.12_SC3F7_part2_at	SCO5892	polyketide synthase
SC10A5.05_SC10A5.05_at	SCO5900	probable membrane protein
SC10A5.06_SC10A5.06_i_at	SCO5901	putative RNA methyltransferase
StBAC16H6.07_SCBAC16_at	SCO5972	hypothetical protein
StBAC16H6.08_SCBAC16_at	SCO5973	putative phosphatase
arcB_SCBAC16H6.11_i_at	SCO5976	ornithine carbamoyltransferase
StBAC16H6.17c_SCBAC1_at	SCO5982	putative regulator
SCBAC1C11.01c_SCBAC1_s_at	SCO5998	putative UDP-N-acetylglucosamine transferase
SC7B7.02_SC7B7.02_at	SCO6005	putative lipoprotein
SC7B7.05_SC7B7.05_at	SCO6008	probable transcriptional repressor protein
SC1C3.14c_SC1C3.14c_at	SCO6026	fatty acid oxidation complex alpha-subunit
SC1B5.04c_SC1B5.04c_at	SCO6044	putative integral membrane protein
SC1B5.05c_SC1B5.05c_at	SCO6045	hypothetical protein SC1B5.05c
SC9B1.09_SC9B1.09_at	SCO6062	putative ABC transporter ATP-binding subunit
SC9B1.15c_SC9B1.15c_at	SCO6068	conserved hypothetical protein
SC9B1.16c_SC9B1.16c_at	SCO6069	putative large secreted protein
SC9B1.17c_SC9B1.17c_at	SCO6070	putative secreted solute binding protein
SCBAC1A6.14_SCBAC1A6_at	SCO6090	putative antibiotic resistance macrolide glycosyltransferase
SCBAC1A6.15c_SCBAC1A_at	SCO6091	putative integral membrane protein
cysD_SCBAC1A6.22c_r_at	SCO6098	sulfate adenylyltransferase subunit 2
cysH_SCBAC1A6.24c_at	SCO6100	phosphoadenosine phosphosulfate reductase
fusH_SCBAC1A6.32_at	SCO6108	esterase
SCBAC1A6.33_SCBAC1A6_at	SCO6109	putative secreted hydrolase
SC9B2.21c_SC9B2.21c_at	SCO6134	putative regulatory protein
SC1A9.13_SC1A9.13_r_at	SCO6149	putative ATP GTP-binding protein
SC1A9.14_SC1A9.14_at	SCO6150	putative ADA-like regulatory protein
SC2G5.18c_SC2G5.18c_at	SCO6197	putative secreted protein
SC2G5.20_SC2G5.20_at	SCO6199	secreted esterase
SC2H4.06c_SC2H4.06c_at	SCO6224	putative secreted protein
SC2H4.07c_SC2H4.07c_at	SCO6225	putative secreted protein
SC2H4.10_SC2H4.10_at	SCO6228	hypothetical protein SC2H4.10
SCAH10.27_SCAH10.27_at	SCO6262	putative helicase
SCAH10.29_SCAH10.29_at	SCO6264	reductase
SCBAC8D1.08_SCBAC8D1_at	SCO6295	putative ABC transporter ATP-binding protein
SCIF3.01c_SCBAC8D1.1_at	SCO6299	putative TetR-family transcriptional regulator
SCIF3.12_SCIF3.12_at	SCO6310	putative cytochrome P450
SC3A7.11_SC3A7.11_at	SCO6343	hypothetical protein SC3A7.11
SC3C8.09_SC3C8.09_at	SCO6390	putative integral membrane protein
SC3C8.18c_SC3C8.18c_f_at	SCO6399	hypothetical protein SC3C8.18c
SC9B5.13_SC9B5.13_at	SCO6446	hypothetical protein SC9B5.13
SC1A11.01c_SC9B5.31c_i_at	SCO6464	putative SIR2 family transcriptional regulator
SC9C7.03c_SC9C7.03c_i_at	SCO6467	putative phosphatidylserine synthase
SC9C7.10c_SC9C7.10c_i_at	SCO6474	putative transcriptional regulator
SC9C7.27c_SC9C7.27c_at	SCO6491	hypothetical protein SC9C7.27c
gvpG_SC1E6.11_at	SCO6502	putative gas vesicle synthesis protein
SC1E6.12_SC1E6.12_at	SCO6503	hypothetical protein SC1E6.12
SC1E6.21_SC1E6.21_at	SCO6512	ABC transporter ATP-binding protein
SC5C7.14_SC5C7.14_at	SCO6529	putative ATP/GTP binding protein
SC5C7.15_SC5C7.15_at	SCO6530	hypothetical protein SC5C7.15
SC4B5.01c_SC4B5.01c_at	SCO6551	putative oxidoreductase
SC1F2.03c_SC1F2.03c_at	SCO6606	conserved hypothetical protein SC1F2.03c
SC4G2.18_SC4G2.18_at	SCO6644	putative solute-binding lipoprotein
SC5A7.08c_SC5A7.08c_r_at	SCO6658	6-phosphogluconate dehydrogenase
zwf_SC5A7.11c_at	SCO6661	glucose-6-phosphate 1-dehydrogenase
tal_SC5A7.12c_at	SCO6662	transaldolase
ramR_SC6G3.01c_at	SCO6685	putative two-component system response regulator
SC6G3.03_SC6G3_part2_at	SCO6687	putative DNA-binding protein
SC4C6.05c_SC4C6.05c_at	SCO6695	putative membrane protein
SC4C6.27c_SC4C6.27c_at	SCO6717	putative acyl-[acyl-carrier protein] desaturase
SC5F2A.03c_SC5F2A.03_at	SCO6720	putative ABC transporter
SC5F2A.26c_SC5F2A.26_at	SCO6743	putative transcriptional accessory protein
SC6A5.01_SC5F2A.35_at	SCO6752	putative integral membrane transferase
SC6A5.02_SC6A5.02_r_at	SCO6753	putative nucleotide sugar-1-phosphate transferase
SC6A5.03_SC6A5.03_at	SCO6754	putative glycerol dehydrogenase
SC6A5.04_SC6A5.04_at	SCO6755	putative transferase
SC6A5.05_SC6A5.05_i_at	SCO6756	putative glycosyltransferase
SC6A5.07_SC6A5.07_r_at	SCO6758	putative ABC transporter ATP-binding component
SC6A5.15_SC6A5.15_at	SCO6766	conserved hypothetical protein
SC6A5.16_SC6A5.16_r_at	SCO6767	GcpE protein homolog, conserved hypothetical protein
SC6A5.17_SC6A5.17_at	SCO6768	probable transketolase
SC1A2.14_SC1A2.14_at	SCO6805	putative integral membrane efflux protein.
SC6F7.05c_SC6F7.05c_at	SCO6952	hypothetical protein SC6F7.05c.
SC6F7.14c_SC6F7.14c_at	SCO6961	conserved hypothetical protein SC6F7.14c
SC6F7.26c_SC6F7.26c_at	SCO6973	hypothetical protein SC6F7.26c.
SC8F11.05_SC8F11.05_at	SCO6979	probable solute-binding lipoprotein.
SC8F11.07_SC8F11.07_at	SCO6981	probable ABC transport protein, ATP-binding component.
SC8F11.08_SC8F11.08_at	SCO6982	hypothetical protein SC8F11.08.
idh_SC8F11.26c_at	SCO7000	isocitrate dehydrogenase
SC8F11.30_SC8F11.30_i_at	SCO7004	probable carbohydrate kinase.
SC1H10.07_SC1H10.07_at	SCO7018	hypothetical protein SC1H10.07.
SC1H10.11_SC1H10.11_at	SCO7022	hypothetical protein SC1H10.11.
argG_SC4G1.02_r_at	SCO7036	argininosuccinate synthase
SC4G1.25c_SC4G1.25c_at	SCO7059	putative oxidoreductase
SC2H12.12_SC2H12.12_s_at	SCO7213	conserved hypothetical protein SC2H12.12.
SC2H12.32_SC2H12.32_s_at	SCO7233	putative secreted protein.
SC5H1.24c_SC5H1.24c_at	SCO7268	putative adenosine deaminase
SC5F8.13_SC5F8.13_i_at	SCO7303	putative TetR-family regulator.
SC5F8.24_SC5F8.24_at	SCO7314	probable RNA polymerase sigma factor
SC4G10.03c_SC4G10.03_at	SCO7324	putative regulatory protein
SC4G10.05c_SC4G10.05_at	SCO7326	conserved hypothetical protein
SC9H11.20_SC9H11.20_at	SCO7366	conserved hypothetical protein SC9H11.20.
SC9H11.25c_SC9H11.25_at	SCO7371	hypothetical protein SC9H11.25c.
SC6D11.13c_SC6D11.13_at	SCO7417	putative cytochrome P450-family protein.
SC6D11.14c_SC6D11.14_at	SCO7418	putative cytochrome P450-family protein.
SC5C11.02_SC5C11.02_at	SCO7445	hypothetical protein SC5C11.02.
SCBAC14E8.03_SCBAC14_at	SCO7463	putative sensor histidine kinase
SCBAC14E8.05_SCBAC14_at	SCO7465	hypothetical protein
SCBAC14E8.06_SCBAC14_at	SCO7466	putative ATP/GTP-binding protein
SCBAC14E8.07_SCBAC14_at	SCO7467	hypothetical protein
SCBAC17A6.11c_SCBAC1_at	SCO7478	putative phosphotransferase
SCBAC17A6.13_SCBAC17_at	SCO7480	conserved hypothetical protein
SC8G12.06c_SC8G12.06_at	SCO7530	putative regulatory protein.
SC8G12.12_SC8G12.12_at	SCO7536	putative integral membrane protein.
SC5F1.40_SC5F1.40_at	SCO7586	putative oxidoreductase
SC2H2.04_SC2H2.04_at	SCO7606	putative amino acid binding protein
pntA_SC2H2.21c_at	SCO7623	NAD(P) transhydrogenase alpha subunit
SC10F4.05_SC10F4.05_at	SCO7632	conserved hypothetical protein
SC10F4.26c_SC10F4.26_at	SCO7653	hypothetical fusion protein
SC10F4.32c_SC10F4.32_at	SCO7659	putative oxidoreductase
SC1A4.06c_SC1A4.06c_at	SCO7698	putative merR-family transcriptional regulator
SC8D11.08c_SC8D11.08_at	SCO7717	putative secreted protein
SC8D11.22_SC8D11.22_at	SCO7731	hypothetical protein SC8D11.22

## Sheet: Treatment
Gene Name	P-value	SCO number	Product
SCJ4.07_SCJ4.07_at	0.029	SCO0026	putative secreted protein
SCJ4.11_SCJ4.11_at	0.0246	SCO0030	hypothetical protein SCJ4.11
SCJ4.36c_SCJ4.36c_at	0.0267	SCO0055	putative membrane-associated oxidoreductase
SCJ11.18_SCJ11.18_at	0.0301	SCO0089	putative transcriptional regulator
SCJ11.32_SCJ11.32_at	0.012	SCO0103	putative flavohemoprotein
SCJ11.36c_SCJ11.36c_at	1.56e-06	SCO0107	putative aminoglycoside nucleotidyltransferase
SCJ33.02_SCJ33.02_at	0.0121	SCO0138	putative oxidoreductase
SCJ33.03_SCJ33.03_at	0.00192	SCO0139	hypothetical protein SCJ33.03
SCJ1.14c_SCJ1.14c_at	0.0223	SCO0165	hypothetical protein SCJ1.14c
crtU_SCJ12.01c_at	0.0145	SCO0189	putative dehydrogenase
SCJ9A.24c_SCJ9A.24c_at	0.0153	SCO0245	putative integral membrane protein
SCJ9A.25c_SCJ9A.25c_at	0.0128	SCO0246	putative integral membrane protein
SC5G9.26c_SC5G9.26c_at	0.000291	SCO0317	putative transmembrane transport protein
SC5G9.27c_SC5G9.27c_at	0.000203	SCO0318	putative oxidoreductase
SCF62.13_SCF62.13._i_at	0.0224	SCO0387	putative bi-domain oxidoreductase
SCF62.23_SCF62.23_at	0.0221	SCO0397	putative integral membrane protein
SCF51.07_SCF51.07_at	0.000695	SCO0408	probable methyltransferase
SCF76.19c_SCF76.19c_at	0.0457	SCO0479	putative phosphatase SCF76.19c
SCF34.19c_SCF34.19c_at	1.97e-05	SCO0500	hypothetical protein SCF34.19c
SCF6.09_SCF6.09_at	0.0259	SCO0513	integral membrane protein
SCF73.02c_SCF73.02c_at	6.33e-05	SCO0555	putative membrane-bound oxidoreductase
SCF73.03c_SCF73.03c_at	7.54e-08	SCO0556	hypothetical protein SCF73.03c
SC5G5.01c_St8B3.03c_r_at	0.00303	SCO0569	putative 50S ribosomal protein L36
rpmG2_SC5G5.02c_r_at	0.00177	SCO0570	50S ribosomal protein L33
SCF55.33_StF55.33_at	0.00673	SCO0609	putative integral membrane protein
SCF56.06_SCF56.06_r_at	0.0198	SCO0622	putative tetR-family transcriptional regulator
SCF56.07_SCF56.07_at	0.000936	SCO0623	putative membrane transport protein
SCF56.14c_SCF56.14c_r_at	0.029	SCO0630	putative acetyltransferase
SCF56.15c_Pfam_match_i_at	0.00138	SCO0631	hypothetical protein SCF65.15c
SCF91.31c_SCF91.31c_at	0.0121	SCO0671	hypothetical protein SCF91.31c.
SCF15.09_SCF15.09_at	0.0135	SCO0688	hypothetical protein SCF15.09
SCF42.04_SCF42.04_at	0.0155	SCO0694	hypothetical protein SCF42.04.
tetM_3SCF60.15_at	0.0041	SCO0783	tetracycline resistance protein
3SCF60.16_3SCF60.16_i_at	7.41e-06	SCO0784	putative secreted protein
SCF43.06_SCF43.06_at	0.00407	SCO0795	conserved hypothetical protein SCF43.06
SCF43.16c_SCF43.16c_at	0.0219	SCO0805	putative prolyl aminopeptidase.
SCM2.07_SCM2.07_at	5.44e-05	SCO0854	hypothetical protein SCM2.07.
SCM1.03c_SCM1.03c_at	0.0266	SCO0870	putative two-component system response regulator
SCM1.04c_SCM1.04c_at	0.00572	SCO0871	putative two-component sensor protein.
SCM1.17c_SCM1.17c_at	0.0223	SCO0884	probable oxidoreductase
SCM1.39c_SCM1.39c_at	0.00947	SCO0906	hypothetical protein SCM1.39c
SCM1.40c_SCM1.40c_r_at	0.0487	SCO0907	putative dehydrogenase
SCM1.41_SCM1.41_at	0.0245	SCO0908	conserved hypothetical protein
SCM1.42c_SCM1.42c_at	4.68e-05	SCO0909	conserved hypothetical protein SCM1.42c
SCM10.01_SCM1.46_at	0.0221	SCO0913	hypothetical protein
SCM10.12c_SCM10.12c_at	0.031	SCO0924	putative cytochrome B subunit
SCM11.12c_SCM11.12c_at	0.0222	SCO0957	putative oxidoreductase
SCM11.28_SCM11.28_at	0.000936	SCO0973	putative integral membrane protein
2SCG2.04_2SCG2.04_at	0.0184	SCO0991	conserved hypothetical protein
2SCG2.09_2SCG2.09_at	0.0318	SCO0996	putative lipoprotein
ftrD_2SCG2.10_at	0.0141	SCO0997	Fe uptake system integral membrane protein
SCG22.28c_SCG22.28c_r_at	0.0225	SCO1082	putative electron transfer flavoprotein, beta subunit
2SCG4.01_2SCG4.01_at	0.0256	SCO1085	putative acyltransferase
2SCG4.04c_2SCG4.04c_at	0.00229	SCO1088	putative oxidoreductase
2SCG4.05c_2SCG4.05c_at	0.00167	SCO1089	hypothetical protein 2SCG4.05c
ung_2SCG38.07_at	0.0245	SCO1114	uracil DNA glycosylase
2SCG38.08_2SCG38.08_at	0.0104	SCO1115	conserved hypothetical protein
2SCG38.36c_2SCG38.36_at	0.0166	SCO1143	conserved hypothetical protein
2SCG38.37c_2SCG38.37_at	0.00905	SCO1144	putative ABC transporter ATP-binding protein
2SCG38.40_SCG8A.01_at	0.0142	SCO1147	putative ABC transporter transmembrane subunit
2SCG58.22_2SCG58.22_at	0.0314	SCO1222	conserved hypothetical protein
mug_2SCG18.02_r_at	0.00689	SCO1255	G/U mismatch-specific DNA glycosylase
SCBAC36F5.07_SCBAC36_at	0.00178	SCO1296	conserved hypothetical protein
SCBAC36F5.18c_SCBAC3_at	0.0323	SCO1307	hypothetical protein SCBAC36F5.18c
SCBAC36F5.27c_SCBAC3_at	0.0358	SCO1316	putative integral membrane protein
tuf3_2SCG61.03c_at	0.00026	SCO1321	elongation factor TU-3
2SCG61.22_2SCG61.22_at	0.00965	SCO1340	conserved hypothetical protein
2SCG61.27c_2SCG61.27_r_at	0.0212	SCO1345	putative 3-oxoacyl-[acyl-carrier protein] reductase
SC10A9.03_SC10A9.03_at	0.0155	SCO1361	conserved hypothetical protein
SC10A9.06c_SC10A9.06_i_at	0.00145	SCO1364	hypothetical protein SC10A9.06c
SC10A9.09c_SC10A9.09_at	0.0139	SCO1367	putative ABC transport system ATP-binding protein
SC10A9.16_SC10A9.16_r_at	0.0321	SCO1374	putative secreted protein
SC1A8A.07c_SC1A8A.07_at	0.0493	SCO1387	putative membrane associated protein
SC1A8A.11_SC1A8A.11_at	0.0178	SCO1391	phosphoenolpyruvate-protein phosphotransferase
SC1A8A.20c_SC1A8A.20_i_at	0.00224	SCO1400	conserved hypothetical protein
SC6D7.32_SC1A8A.26c_at	0.0156	SCO1407	hypothetical protein
SC6D7.26_SC6D7.26_i_at	0.000178	SCO1413	hypothetical protein SC6D7.26.
SC6D7.04_SC6D7.04_at	0.0327	SCO1435	putative integral membrane protein
SC9C5.01c_SCL6.34c_at	0.00502	SCO1477	putative flavoprotein homologue (partial)
SC9C5.03c_SC9C5.03c_i_at	0.0197	SCO1479	putative guanylate kinase
pyrF_SC9C5.05c_r_at	0.00724	SCO1481	orotidine 5'-phosphate decarboxylase
pyrA_SC9C5.07c_r_at	0.00104	SCO1483	carbamoylphosphate synthetase large chain
pyrAa_SC9C5.08c_i_at	0.00295	SCO1484	carbamoyl-phosphate synthase, pyrimidine-specific, small chain
SC9C5.09c_SC9C5.09c_at	0.000865	SCO1485	putative integral membrane protein
pyrC_SC9C5.10c_r_at	0.00812	SCO1486	dihydroorotase
SC9C5.14c_SC9C5.14c_i_at	0.00792	SCO1490	putative NusB-family protein
efp_SC9C5.15c_at	0.000287	SCO1491	elongation factor P
aroB_SC9C5.18c_at	0.0046	SCO1494	3-dehydroquinate synthase
aroK_SC9C5.19c_at	0.0181	SCO1495	shikimate kinase I
SC9C5.31c_SC9C5.31c_at	0.0365	SCO1507	putative integral membrane protein
relA_SCL2.03c_at	2.61e-08	SCO1513	GTP pyrophosphokinase
secF_SCL2.05c_at	0.0121	SCO1515	protein-export membrane protein
secD_SCL2.06c_at	0.0157	SCO1516	protein-export membrane protein
SCL2.07c_SCL2.07c_at	0.0101	SCO1517	putative secreted protein
SCL2.12c_SCL2.12c_r_at	0.0447	SCO1522	conserved hypothetical protein SCL2.12c
SCL2.16c_SCL2.16c_at	0.00682	SCO1526	putative acyltransferase
SCL2.17c_SCL2.17c_i_at	0.00546	SCO1527	putative membrane transferase
SCL11.06c_SCL11.06c_r_at	0.00013	SCO1550	putative small membrane protein
SCL11.10c_possible_at	0.0266	SCO1554	putative nicotinate-nucleotide-dimethylbenzimidazole phosphoribosyltransferase
SCL24.04c_SCL24.04c_at	0.0266	SCO1568	putative tetR-family transcriptional regulator
argH_SCL24.06c_r_at	0.0222	SCO1570	argininosuccinate lyase
argR_SCL24.12c_r_at	0.0239	SCO1576	arginine repressor
argD_SCL24.13c_r_at	0.00946	SCO1577	acetonitrile aminotransferase
argC_SCI35.02c_r_at	0.0199	SCO1580	N-acetyl-gamma-glutamyl-phosphate reductase
SCI35.08c_SCI35.08c_r_at	0.0247	SCO1586	hypothetical protein
SCI35.13_SCI35.13_at	0.000391	SCO1591	putative 3-hydroxyacyl-CoA dehydrogenase
rplT_SCI35.20c_r_at	0.0287	SCO1598	50S ribosomal protein L20
SCI41.06_SCI41.06_at	0.00689	SCO1623	conserved hypothetical protein SCI41.06
SCI41.07c_SCI41.07c_at	5.44e-05	SCO1624	putative acetyltransferase
SCI41.15c_SCI41.15c_at	0.0074	SCO1632	putative integral membrane protein SCI41.15c
SCI41.18c_SCI41.18c_i_at	0.0388	SCO1635	hypothetical protein SCI41.18c
SCI41.19c_SCI41.19c_at	0.0375	SCO1636	conserved hypothetical protein SCI41.19c
SCI52.06c_SCI52.06_i_at	0.00881	SCO1664	conserved hypothetical protein
SCI52.07c_SCI52.07c_at	0.012	SCO1665	conserved hypothetical protein
SCI11.14c_SCI11.14c_at	0.0171	SCO1725	putative secreted hydrolase
SCI11.16_SCI11.16_at	0.0483	SCO1727	conserved hypothetical protein
SCI11.18_SCI11.18_at	1.38e-05	SCO1729	hypothetical protein
SCI11.19_SCI11.19_r_at	0.00531	SCO1730	hypothetical protein
SCI11.22c_SCI11.22c_at	0.029	SCO1733	putative acetyltransferase
SCI51.15c_SCI51.15c_r_at	0.0232	SCO1775	conserved hypothetical protein
SCI51.16c_SCI51.16c_at	0.000304	SCO1776	putative CTP synthetase
SCI51.17_SCI51.17_at	0.0225	SCO1777	hypothetical protein
SCI51.29_SCI51.29_at	0.00297	SCO1789	hypothetical protein
SCI5.01_SCI51.33_at	0.0373	SCO1793	putative secreted protein
SCI5.03_SCI5.03_at	4.03e-07	SCO1795	conserved hypothetical protein
SCI5.06c_SCI5.06c_i_at	0.0373	SCO1798	putative ABC transporter ATP-binding subunit
SCI33.05c_SCI33.05c_at	0.0184	SCO1806	putative ABC transporter ATP-binding protein
SCI8.08c_SCI8.08c_i_at	0.0301	SCO1823	putative integral membrane protein
cobN_SCI8.34_at	0.0428	SCO1849	cobalamin biosynthesis protein.
cobO_SCI8.36_r_at	0.046	SCO1851	cob(I)alamin adenosyltransferase (EC 2.5.1.17)
cobB_SCI8.37_at	0.0466	SCO1852	cobyrinic acid A,C-diamide synthase
SCI39.02_SCI39.02_at	0.0203	SCO1855	putative precorrin-4 C11-methyltransferase
SCI39.03_SCI39.03_at	0.0256	SCO1856	putative precorrin-6Y C5,15-methyltransferase
SCI39.04_SCI39.04_at	0.02	SCO1857	putative bifunctional protein (CbiGH)
SCI39.05_SCI39.05_at	0.0183	SCO1858	conserved hypothetical protein
SCI39.13_SCI39.13_at	0.00109	SCO1866	putative condensing enzyme
SCI39.21_SCI39.21_r_at	0.00531	SCO1874	hypothetical protein
SCI39.22_SCI39.22_at	0.0393	SCO1875	putative secreted penicillin binding protein
SCI7.22c_SCI7.22c_r_at	0.00332	SCO1904	putative transcriptional regulator
SCI7.23c_SCI7.23c_at	4.04e-09	SCO1905	hypothetical protein
SCI7.25c_SCI7.25c_at	0.0285	SCO1907	conserved hypothetical protein
SCI7.33_SCI7.33_at	0.0205	SCO1915	hypothetical protein
SCC22.04c_SCC22.04c_r_at	0.0207	SCO1922	putative ABC transporter ATP-binding subunit
SCC22.05c_SCC22.05c_r_at	0.00837	SCO1923	putative dioxygenase ferredoxin subunit
SCC22.17_SCC22.17_at	0.0195	SCO1935	transketolase A
SCC22.19_SCC22.19_r_at	0.0379	SCO1937	putative glucose-6-phosphate 1-dehydrogenase
SCC54.01c_SCC22.23c_at	0.00178	SCO1941	putative integral membrane protein
SCC54.18c_SCC54.18c_at	0.0373	SCO1958	ABC excision nuclease subunit A
SCC54.23c_SCC54.23c_at	0.0487	SCO1963	putative integral membrane export protein
SC3C9.21c_SC3C9.21c_at	0.0121	SCO1986	hypothetical protein
SC7H2.01_SC3C9.22_at	1.88e-05	SCO1987	conserved hypothetical protein
SC7H2.02_SC7H2.02_r_at	0.000306	SCO1988	hypothetical protein
SC7H2.03c_SC7H2.03c_at	0.00971	SCO1989	putative aminopeptidase
SC7H2.05_SC7H2.05_i_at	0.0139	SCO1991	hypothetical protein
SC7H2.17c_SC7H2.17c_at	0.0483	SCO2003	DNA polymerase I
SC7H2.22_SC7H2.22_at	0.0281	SCO2008	putative branched chain amino acid binding protein
SC7H2.23_SC7H2.23_at	0.00572	SCO2009	putative branched chain amino acid transport permease
SC7H2.26_SC7H2.26_r_at	0.0147	SCO2012	putative branched chain amino acid transport ATP-binding protein
SC3A3.02_SC3A3.02_at	0.0121	SCO2024	putative chitosanase (putative secreted protein)
SC3A3.09_SC3A3.09_i_at	0.0445	SCO2031	hypothetical protein
SC4G6.03c_SC4G6.03c_at	0.03	SCO2034	putative prolipoprotein diacyleglyceryl transferase
SC4G6.09c_SC4G6.09c_at	0.0493	SCO2040	putative membrane protein
SC4G6.22c_SC4G6.22c_at	0.048	SCO2053	histidinol-phosphate aminotransferase
SC4G6.26_SC4G6.26_at	0.0473	SCO2057	hypothetical protein
SC4G6.29c_SC4G6.29c_at	0.0224	SCO2060	putative integral membrane transport protein
SC4G6.33c_SC4G6.33c_at	0.0314	SCO2064	DNA polymerase III alpha chain
SC4G6.34_SC4G6.34_at	0.00724	SCO2065	conserved hypothetical protein
SC4G6.35_SC4G6.35_r_at	0.0266	SCO2066	putative membrane protein
SC4A10.01_SC4G6.37_at	0.0026	SCO2068	putative secreted alkaline phosphatase
SC4A10.16c_SC4A10.16_at	0.0162	SCO2083	sporulation protein
SC4A10.17c_SC4A10.17_at	0.00188	SCO2084	putative UDP-N-acetylglucosamine-N-acetylmuramyl-(pentapeptide) pyrophosphoryl-undecaprenol N-acetylglucosamine transferase
SC4A10.18c_SC4A10.18_at	0.00332	SCO2085	putative cell division protein
SC4A10.19c_SC4A10.19_at	0.0251	SCO2086	putative UDP-N-acetylmuramoylalanine-D-glutamate ligase
murX_SC4A10.20c_at	0.00647	SCO2087	putative phospho-N-acetylmuramoyl-pentapeptide-transferase
SC4A10.21c_SC4A10.21_at	0.00584	SCO2088	putative UDP-N-acetylmuramoylalanyl-D-glutamyl-2,6-diaminopimelate- D-alanyl-alanyl ligase
SC4A10.22c_SC4A10.22_at	0.0062	SCO2089	putative UDP-N-acetylmuramoylalanyl-D-glutamate-2,6-diaminopimelate ligase
SC4A10.23c_SC4A10.23_at	0.0309	SCO2090	cell division protein
SC2C1A.01c_SC4A10.38_r_at	0.0432	SCO2105	putative transcriptional regulatory protein
SC6E10.10_SC6E10.10_at	0.0457	SCO2116	putative secreted protein
SC6G10.05c_SC6G10.05_at	0.0369	SCO2132	putative glycosyl transferase
SC6G10.23c_SC6G10.23_at	0.0107	SCO2150	cytochrome C heme-binding subunit
SC6G10.24c_SC6G10.24_r_at	0.0496	SCO2151	cytochrome c oxidase subunit III
SC5F7.37c_SC6G10A.02_at	0.00141	SCO2164	putative integral membrane efflux protein
SC5F7.26_SC5F7.26_i_at	0.0133	SCO2175	putative nicotinate-nucleotide-dimethylbenzimidazole phosphoribosyltransferase
SC5F7.22_SC5F7.22_i_at	0.00109	SCO2179	putative aminopeptidase
SC5F7.19_SC5F7.19_r_at	0.0493	SCO2182	putative gntR-family transcriptional regulator
SC5F7.12c_SC5F7.12c_i_at	0.0379	SCO2189	putative acetyltransferase
SC3H12.13c_SC3H12.13_at	0.00933	SCO2205	hypothetical protein SC3H12.13c
SC10B7.07_SC10B7.06_r_at	0.0373	SCO2212	hypothetical protein SC10B7.07
SC10B7.14_SC10B7.14_at	0.0352	SCO2219	conserved hypothetical protein
SC1G2.10_SC1G2.10_at	0.000984	SCO2248	conserved hypothetical protein SC1G2.10
SCC75A.04_SCC75A.04_at	5.8e-06	SCO2258	probable ABC-transporter, transmembrane component.
SCC75A.07c_SCC75A.07_at	0.0205	SCO2261	putative membrane protein.
SCC75A.08c_SCC75A.08_at	0.0188	SCO2262	putative oxidoreductase
SCC75A.10_SCC75A.10_at	0.00975	SCO2264	putative integral membrane protein.
map3_SCC75A.12_r_at	0.0281	SCO2266	methionine aminopeptidase
SCC30.03_SCC30.03_at	0.000271	SCO2295	hypothetical protein SCC30.03
SCC30.04_SCC30.04_at	0.0187	SCO2296	possible integral membrane protein
SCC30.17c_SCC30.17c_at	0.00298	SCO2309	putative transmembrane transport protein
SCC53.07c_SCC53.07c_at	0.0294	SCO2316	hypothetical protein
SCC53.12_SCC53.12_at	0.00983	SCO2321	putative secreted protein
SCC53.13_SCC53.13_at	0.0205	SCO2322	putative secreted protein
SCC53.15_SCC53.15_at	0.0359	SCO2324	putative ABC transporter ATP-binding subunit
SCC8A.01_SCC8A.01_at	1.82e-05	SCO2343	putative acetyltransferase
SCC8A.03_SCC8A.03_at	0.0266	SCO2345	putative peptidodoglycan-binding membrane protein
SCC8A.15_SCC8A.15_r_at	0.0493	SCO2357	hypothetical protein
SCC8A.19c_SCC8A.19c_at	0.00395	SCO2361	hypothetical protein
SCC8A.28c_SCC8A.28c_at	0.00259	SCO2370	conserved hypothetical protein
SC4A7.07_SC4A7.07_at	0.00125	SCO2379	putative acetyltransferase
SC4A7.11_SC4A7.11_at	0.0375	SCO2383	putative secreted protein
SCC24.10c_SCC24.10c_i_at	0.0476	SCO2439	putative calcium-binding protein
SCC24.11c_SCC24.11c_at	0.0362	SCO2440	putative transcriptional regulator
SCC24.28c_SCC24.28c_at	0.0428	SCO2457	putative lipoprotein
SC7A8.02_SC7A8.02_at	1.44e-06	SCO2463	putative ABC transporter
SC7A8.03_SC7A8.03_at	1.15e-06	SCO2464	putative ABC transporter
SC7A8.05_Pfam_match_at	0.00846	SCO2466	hypothetical protein SC7A8.05
SC7A8.06_SC7A8.05_at	0.00295	SCO2467	hypothetical protein
SC7A8.23_SC7A8.23_at	0.00109	SCO2484	putative secreted protein
SC7A8.33c_SC7A8.33c_at	0.0287	SCO2494	putative pyruvate phosphate dikinase
SCC121.08_SCC121.08_at	0.0162	SCO2505	putative ABC-transporter metal-binding lipoprotein
SCC121.23c_SCC121.23_at	0.0428	SCO2520	putative membrane protein
SCC117.05_SCC117.05_at	0.0125	SCO2532	PhoH-like protein
leuS_SCC123.09c_at	0.00203	SCO2571	leucyl-tRNA synthetase.
proB_SCC123.25c_at	0.0188	SCO2587	glutamate 5-kinase.
SCC88.01_SCC123.28_at	0.048	SCO2590	putative glycosyltransferase
SCC88.02_SCC88.02._at	0.0303	SCO2591	putative secreted protein
pbp2_SCC88.19c_at	0.00177	SCO2608	penicillin binding protein
clpX_SCC80.02c_i_at	0.0385	SCO2617	ATP dependent Clp Protease ATP binding subunit
SCC80.05c_SCC80.05c_i_at	0.0393	SCO2620	putative cell division trigger factor
SCC80.10_SCC80.10_at	0.00295	SCO2625	conserved hypothetical protein
SC6D10.11_SC6D10.11_at	0.0318	SCO2668	conserved hypothetical protein SC6D10.11
SC6D10.18c_SC6D10.18_i_at	0.0225	SCO2675	hypothetical protein SC6D10.18c
SC6D10.20c_SC6D10.20_s_at	0.0445	SCO2677	putative ABC transpoter ATP-binding protein
SCC61A.18c_SCC61A.18_at	0.000226	SCO2697	putative secreted protein
SCC46.08c_SCC46.08c_at	0.00496	SCO2723	putative ABC transporter ATP-binding protein
SCC46.14_SCC46.14_at	0.00689	SCO2729	putative acetyltransferase
SCC57A.26c_SCC57A.26_at	0.0366	SCO2755	putative acetyltransferase
SCC57A.32c_SCC57A.32_at	0.00178	SCO2761	putative secreted tripeptidyl aminopeptidase
SCC57A.40c_SCC57A.40_at	0.0105	SCO2769	putative acetolactate synthase
accD1_SCC105.07_at	0.0182	SCO2776	acetyl/propionyl CoA carboxylase, beta subunit
fabG_SCC105.08_r_at	0.0314	SCO2777	acetyl/propionyl CoA carboxylase alpha subunit
hmgL_SCC105.09_at	0.0239	SCO2778	hydroxymethylglutaryl-CoA lyase
SCC105.19_SCC105.19_at	4.43e-06	SCO2788	hypothetical protein SCC105.19
glmS2_SCC105.20_at	0.00431	SCO2789	glucosamine-fructose-6-phosphate aminotransferase
SCE20.02_SCE20.02_at	0.0119	SCO2828	probable amino acid ABC transporter protein, solute-binding component.
SCE20.03_SCE20.03_at	0.00144	SCO2829	probable amino acid ABC transporter protein, integral membrane component.
SCE20.10_SCE20.10_at	0.0205	SCO2836	putative glycosyl transferase
SCE20.11_SCE20.11_at	0.025	SCO2837	putative secreted protein.
SCE20.27c_SCE20.27c_at	0.00501	SCO2853	conserved hypothetical protein
SCE20.29_SCE20.29_at	0.0166	SCO2855	hypothetical protein SCE20.29.
SCE6.13_SCE6.13_at	0.00177	SCO2876	putative acetyltransferase.
SCE6.14_SCE6.14_at	0.00657	SCO2877	putative membrane protein.
SCE6.16_SCE6.16_at	0.0357	SCO2879	putative membrane protein
SCE6.17_SCE6.17_at	0.0121	SCO2880	conserved hypothetical protein SCE6.17.
SCE6.19_SCE6.19_r_at	0.0457	SCO2882	putative conserved ATP/GTP-binding protein
SCE6.20_SCE6.20_at	0.0428	SCO2883	putative cytochrome P450.
SCE6.21_SCE6.21_at	0.0275	SCO2884	putative cytochrome P450.
SCE19A.01_SCE6.38_at	0.0318	SCO2901	hypothetical protein
SCE19A.11c_SCE19A.11_r_at	0.0358	SCO2911	conserved hypothetical protein
SCE19A.12c_SCE19A.12_at	0.000345	SCO2912	hypothetical protein
SCE19A.19c_SCE19A.19_at	0.00531	SCO2919	hypothetical protein
SCE19A.20c_SCE19A.20_at	0.00646	SCO2920	putative secreted protease
murA_SCE59.08_at	0.0487	SCO2949	UDP-N-acetylglucosamine transferase
SCE59.27c_SCE59.27c_at	0.00627	SCO2968	putative cell division protein
secA_SCE33.07c_i_at	0.022	SCO3005	preprotein translocase
SCE33.08_SCE33.08_at	0.000318	SCO3006	putative acetyltransferase
SCE34.03c_SCE34.03c_i_at	0.00546	SCO3022	hypothetical protein SCE34.03c
SCE34.05c_SCE34.05c_at	0.00256	SCO3024	putative transport protein
SCE34.14c_SCE34.14c_at	0.0359	SCO3033	putative integral membrane regulatory protein
SCE34.19_SCE34.19_r_at	0.0142	SCO3038	conserved hypothetical protein SCE34.20
SCE34.26_SCE34.26_at	0.00944	SCO3045	putative secreted protein
purK_SCE25.01c_at	0.00502	SCO3060	phosphoribosylaminoimidazole carboxylase ATPase subunit PurK
SCE25.05_SCE25.05_at	0.00215	SCO3064	putative peptide transporter
SCE25.32c_SCE25.32c_at	0.0326	SCO3091	cyclopropane-fatty-acyl-phospholipid synthase
SCE41.02c_SCE41.02c_at	0.00129	SCO3093	putative hydrolase
SCE41.17_SCE41.17_at	0.0471	SCO3108	conserved hypothetical protein
SCE41.19c_SCE41.19c_at	0.00327	SCO3110	putative ABC transport system integral membrane protein
SCE41.20c_SCE41.20c_i_at	0.00612	SCO3111	putative ABC transport system ATP-binding protein
SCE41.28c_SCE41.28c_at	0.0184	SCO3119
SCE66.26c_SCE66.26c_at	0.0275	SCO3147	putative ABC transporter ATP-binding subunit
SCE87.16c_SCE87.16c_i_at	0.00792	SCO3165	hypothetical protein SCE87.16c
gtaB_SCE87.33c_at	0.00946	SCO3182	UTP-glucose-1-phosphate uridylyltransferase
SCE22.07_SCE22.07_at	0.0263	SCO3190	putative mechanosensitive channel
SCE22.09_SCE22.09_at	0.000318	SCO3192	putative integral membrane protein
SCE22.10_SCE22.10_at	0.0364	SCO3193	conserved hypothetical protein SCE22.10
SCE8.10_SCE8.10_at	0.0275	SCO3217	putative transcriptional regulator
SCE8.11c_SCE8.11c_r_at	0.032	SCO3218	putative small conserved hypothetical protein
SCE63.03c_SCE6_part1_at	0.00218	SCO3230	CDA peptide synthetase I
SCE29.18c_SCE29.18c_at	0.0193	SCO3249	putative acyl carrier protein
SCE39.27c_SCE39.27c_at	0.0107	SCO3277	putative phosphotransferase
SCE15.16c_SCE15.16c_at	7.54e-08	SCO3299	conserved hypothetical protein
SCE15.17_SCE15.17_at	0.0457	SCO3300	putative secreted serine-rich protein
SCE15.18_SCE15.18_at	0.0283	SCO3301	putative secreted protein
SCE68.09c_SCE68.09c_at	0.0222	SCO3311	delta-aminolevulinic acid dehydratase
SCE68.15c_SCE68.15c_at	0.0474	SCO3317	putative uroporphyrin-III C-methyltransferase/uroporphyrinogen-III synthase
SCE68.16c_SCE68.16c_at	0.0494	SCO3318	putative porphobilinogen deaminase
SCE7.15c_SCE7.15c_at	0.0326	SCO3348	putative DNA-binding protein
SCE94.01c_SCE7.17c_at	0.0128	SCO3350	hypothetical protein
SCE94.11c_SCE94.11c_at	5.44e-05	SCO3360	hypothetical protein
SCE94.17c_SCE94.17c_at	0.000936	SCO3366	putative exporter
SCE126.03_SCE126.03_i_at	0.0121	SCO3385	putative L-allo-threonine aldolase
SCE126.08c_SCE126.08_at	0.0357	SCO3390	putative two component sensor kinase
SCE9.04_SCE9.04_i_at	0.0447	SCO3397	putative integral membrane lysyl-tRNA synthetase
SCE9.06_SCE9.06_i_at	0.00146	SCO3399	hypothetical protein
SCE9.18c_SCE9.18c_at	1.21e-05	SCO3411	possible membrane protein
SCE9.19_SCE9.19_at	1.31e-06	SCO3412	conserved hypothetical protein
SCE9.20_SCE9.20c_at	6.54e-12	SCO3413	transcriptional regulator
SCE9.40_SCE9.40_at	0.0267	SCO3433	conserved hypothetical protein
SCE65.17c_SCE65.17c_at	0.0187	SCO3481	hypothetical protein SCE65.17c
SCE2.09_SCE2.09_at	0.023	SCO3528	conserved hypothetical protein
SCH5.21_SCH5.21_at	0.0366	SCO3558	putative morphological differentiation-associated protein
SCH17.08c_SCH17.08c_at	0.0359	SCO3574	putative epoxide hydrolase
SCH66.01_SCH17.14_at	0.0154	SCO3580	putative transpeptidase
SCH66.02c_SCH66.02c_r_at	0.00253	SCO3581	conserved hypothetical protein
SCH66.07c_SCH66.07c_at	0.0239	SCO3586	putative integral membrane protein
SC66T3.21c_SC66T3.21_at	0.0177	SCO3610	putative peptide hydrolase
SCH10.01_SC66T3.34_at	0.0128	SCO3623	putative transcriptional regulator
SCH10.09_SCH10.09_at	4.92e-05	SCO3631	hypothetical protein
SCH10.25c_SCH10.25c_at	0.0216	SCO3647	conserved hypothetical protein
SCH1029c1_SCH10.29c_at	0.0379	SCO3651	hypothetical protein
SCH35.49c_SCH35.49c_at	0.0302	SCO3675	putative conserved secreted protein
SCH35.48c_SCH35.48c_at	0.0171	SCO3676	putative integral membrane protein
SCH35.47_SCH35.47_at	0.0221	SCO3677	putative purine phosphoribosyltransferase
SCH35.46_SCH35.46_i_at	0.00803	SCO3678	putative deoxynucleotide triphosphate deaminase
SCH35.12c_SCH35.12c_at	0.0314	SCO3712	putative hydrolase
SCH22A.03c_SCH22A.03_at	0.0256	SCO3725	putative conserved membrane protein
SCH63.13_SCH63.13_at	0.00502	SCO3766	conserved hypothetical protein
SCH63.17_SCH63.17_at	0.0155	SCO3770	putative cytochrome P450 oxidoreductase
SCH63.25_SCH63.25_at	0.0142	SCO3778	putative threonyl tRNA synthetase
SCH63.35_SCH63.35_r_at	0.029	SCO3788	conserved hypothetical protein SCH63.35
SCH63.36_SCH63.36_at	0.0175	SCO3789	putative integral membrane protein
SCGD3.02_SCGD3.02_at	0.0239	SCO3801	putative aminopeptidase
SCGD3.03_SCGD3.03_at	0.00257	SCO3802	putative membrane protein
SCGD3.12_SCGD3.12_at	0.0357	SCO3811	putative D-alanyl-D-alanine carboxypeptidase
SCGD3.17c_SCGD3.17c_r_at	0.0314	SCO3816	putative branched-chain alpha keto acid dehydrogenase E1 beta subunit
SCGD3.18c_SCGD3.18c_at	0.0121	SCO3817	putative branched-chain alpha keto acid dehydrogenase E1 alpha subunit
SCGD3.26_SCGD3.26_at	0.00606	SCO3825	putative ABC-transporter transmembrane component
SCH69.05_SCH69.05_at	0.0062	SCO3835	putative dehydrogenase
SCH69.09c_SCH69.09c_r_at	0.00939	SCO3839	hypothetical protein
SCH69.13_SCH69.13_s_at	0.0432	SCO3843	hypothetical protein
SCH69.17_SCH69.17_at	0.0121	SCO3847	putative secreted penicillin-binding protein
SCH69.30_SCH69.30_at	0.0483	SCO3860	putative serine/threonine protein kinase
SCH18.01_SCH69.34_at	0.0287	SCO3864	putative transcriptional regulator
SCH18.08_SCH18.08_at	0.00199	SCO3871	putative decarboxylase
gyrA_SCH18.10c_at	0.0229	SCO3873	DNA gyrase subunit A
gyrB_SCH18.11c_at	0.0393	SCO3874	DNA gyrase subunit B
recF_SCH18.13c_at	0.0327	SCO3876	DNA replication protein
SCH18.14c_SCH18.14c_r_at	0.0333	SCO3877	putative 6-phosphogluconate dehydrogenase
StH24.03_StH24.03_at	0.00803	SCO3881	putative ribonuclease P component
StH24.07_StH24.07_at	0.0014	SCO3885	conserved hypothetical GidB-family protein
SCH24.18_SCH24.18_at	0.0121	SCO3896	putative RNA nucleotidyltransferase
SCH24.20c_SCH24.20c_at	0.0463	SCO3898	putative membrane protein
SCH24.29_SCH24.29_r_at	0.00709	SCO3907	putative single-strand DNA-binding protein
SCH24.30_SCH24.30_f_at	0.00218	SCO3908	putative 30S ribosomal protein S18
SCH24.39c_SCH24.39c_at	0.00546	SCO3917	conserved hypothetical protein
SCQ11.11_SCQ11.11_at	0.025	SCO3928	putative thiamine biosynthesis protein
SCD78.19c_SCD78.19c_at	0.00589	SCO3952	hypothetical protein SCD78.19c
SCD78.20c_SCD78.20c_at	0.00181	SCO3953	possible phosphotransferase
2SC10A7.09_2SC10A7.0_r_at	0.00198	SCO4005	putative RNA polymerase sigma factor
2SC10A7.32_2SC10A7.3_at	0.0184	SCO4028	hypothetical protein
2SCD60.17_2SCD60.17_at	0.0363	SCO4051	conserved hypothetical protein
purD_SCD25.04_at	0.00823	SCO4068	phosphoribosylamine-glycine ligase (EC 6.3.4.13)
SCD25.13_SCD25.13_at	0.0173	SCO4077	hypothetical protein SCD25.13
purL_SCD25.15_at	0.00618	SCO4079	phosphoribosyl formylglycinamidine synthase II (EC 6.3.5.3)
SCD17.02c_SCD17.02c_at	0.000432	SCO4098	acetyltransferase
SCD17.04_SCD17.04_at	0.0327	SCO4100	hypothetical protein SCD17.04
SCD17.12_SCD17.12_at	0.00257	SCO4108	probable peptidase
SCD72A.07c_SCD72A.07_at	0.0171	SCO4121	putative integral membrane protein
SCD72A.11_SCD72A.11_at	0.000151	SCO4125	putative acetyltransferase
SCD72A.16c_SCD72A.16_at	0.0474	SCO4130	putative integral membrane protein
SCD66.01_SCD84.31_s_at	0.00134	SCO4164	putative thiosulfate sulfurtransferase
SCD66.14_SCD66.14_at	0.00265	SCO4177	conserved hypothetical protein
SCD66.23_SCD66.23_at	0.0062	SCO4186	conserved hypothetical protein
2SCD46.12_2SCD46.12_r_at	0.0388	SCO4198	putative DNA-binding protein
2SCD46.13_2SCD46.13_r_at	0.0071	SCO4199	hypothetical protein
2SCD46.16c_2SCD46.16_at	0.0321	SCO4202	putative NLP/P60-family secreted protein
2SCD46.30c_2SCD46.30_at	0.0266	SCO4216	hypothetical protein
2SCD46.36_2SCD46.36_at	0.00139	SCO4222	conserved hypothetical protein
SCD8A.01c_2SCD46.42c_at	0.0287	SCO4228	putative phosphate transport system regulator
SCD8A.04c_SCD8A.04c_at	0.0301	SCO4231	putative lipoprotein
SCD8A.08_SCD8A.08_at	0.031	SCO4235	putative cysteinyl-tRNA synthetase
SCD8A.18c_SCD8A.18c_at	0.0457	SCO4245	conserved hypothetical protein SCD8A.18c
SCD8A.29_SCD8A.29_at	0.0147	SCO4256	putative hydrolytic protein
SCD8A.30_SCD8A.30_at	0.0259	SCO4257	putative hydrolytic protein
SCD95A.11_SCD95A.11_r_at	0.00129	SCO4278	conserved hypothetical protein SCD95A.11
SCD95A.44c_SCD95A.44_at	0.00144	SCO4311	hypothetical protein SCD95A.44c
SCD12A.19_SCD12A.19_at	0.0205	SCO4336	putative marR-family protein
SCD19.02c_SCD19.02c_at	0.0406	SCO4347	hypothetical protein SCD19.02c
SCD19.07_SCD19.07_at	0.00178	SCO4352	putative oxidoreductase
SCD19.17_SCD19.17_at	0.0206	SCO4362	putative two component system sensor kinase
SC6F11.01_SCD10.35_at	0.0434	SCO4403	putative formyltetrahydrofolate deformylase (fragment)
SCD6.17c_SCD6.17c_at	0.0245	SCO4439	putative D-alanyl-D-alanine carboxypeptidase
SCD69.11_SCD69.11_at	0.0275	SCO4491	putative octaprenyltransferase
SCD69.13_SCD69.13_at	0.016	SCO4493	putative asnC-family transcriptional regulator
SCD35.03_SCD35.03_i_at	0.0434	SCO4496	putative acetyltransferase
SCD35.05_SCD35.05_at	0.037	SCO4498	putative proton transport protein
SCD35.33_SCD35.33_at	0.00797	SCO4526	putative protein kinase
SCD35.35_SCD35.35_at	0.0394	SCO4528	putative integral membrane protein
SCD20.08c_SCD20.08c_at	0.0184	SCO4590	hypothetical protein
SCD39.01_SCD39.01_at	0.0314	SCO4601	putative dehydrogenase
nuoL2_SCD39.06_at	0.0356	SCO4606	NADH dehydrogenase subunit NuoL2
SCD39.13_SCD39.13_at	0.0137	SCO4613	putative integral membrane protein
SCD39.14c_SCD39.14c_r_at	0.0239	SCO4614	conserved hypothetical protein
SCD82.10_SCD82.10_at	0.0379	SCO4639	conserved hypothetical protein
SCD82.11_SCD82.11_at	0.0186	SCO4640	putative tetR-family transcriptional regulator
nusG_SCD82.18_r_at	0.0175	SCO4647	transcription antitermination protein
rspL_SCD40A.05_i_at	0.00801	SCO4659	30S ribosomal protein S12
rspG_SCD40A.06_r_at	0.0192	SCO4660	30S ribosomal protein S7
tuf1_SCD40A.08_at	0.0388	SCO4662	elongation factor TU-1
SCD31.04_SCD31.04_i_at	0.0447	SCO4679	conserved hypothetical protein
SCD31.12c_SCD31.12c_at	0.0488	SCO4687	hypothetical protein SCD31.12c
SCD31.22_SCD31.22_at	0.0213	SCO4697	putative integral membrane protein
rplW_SCD31.29_at	0.0353	SCO4704	50S ribosomal protein L23
rplB_SCD31.30_r_at	0.0266	SCO4705	50S ribosomal protein L2
rplV_SCD31.32_i_at	7.61e-05	SCO4707	50S ribosomal protein L22
rpsC_SCD31.33_r_at	0.00884	SCO4708	30S ribosomal protein S3
rplP_SCD31.34_r_at	0.0154	SCO4709	50S ribosomal protein L16
rpmC_SCD31.35_f_at	0.0305	SCO4710	50S ribosomal protein L29
rpsH_SCD31.41_f_at	0.037	SCO4716	30S ribosomal protein S8
rplF_SCD31.42_i_at	0.0308	SCO4717	50S ribosomal protein L6
rplO_SCD31.46_r_at	0.00924	SCO4721	50S ribosomal protein L15
rpmJ_SC6G4.04_f_at	0.00837	SCO4726	50S ribosomal protein L36
truA_SC6G4.09_at	0.0153	SCO4731	putative pseudouridylate synthase
SC6G4.10c_SC6G4.10c_at	0.0202	SCO4732	putative membrane protein
SC6G4.17_SC6G4.17_at	0.0255	SCO4739	putative lipoprotein
SC6G4.32_SC6G4.32_at	0.0496	SCO4754	putative transcriptional regulator
SC6G4.43c_SC6G4.43c_i_at	8.58e-06	SCO4765	conserved hypothetical protein
SCD63.19_SCD63.19_at	0.0184	SCO4787	putative aldolase
SCD63.21_SCD63.21_at	0.0447	SCO4789	putative integral membrane protein
SCD63A.07c_SCD63A.07_at	0.0359	SCO4796	putative NLP/P60 family secreted protein
SCD63A.17_SCD63A.17_at	0.00178	SCO4806	putative secreted protein
sucC_SCD63A.19_at	0.0024	SCO4808	succinyl-CoA synthetase beta chain
sucD_SCD63A.20_at	0.0223	SCO4809	succinyl CoA synthetase alpha chain
SCD63A.23c_SCD63A.23_i_at	0.044	SCO4812	putative integral membrane protein
purN_SCD63A.24_r_at	0.0215	SCO4813	phosphoribosylglycinamide formyltransferase
SC2A6.10_SC2A6.10_at	0.00689	SCO4825	putative integral membrane protein
SC2A6.14_SC2A6.14_at	0.00975	SCO4829	putative oxidoreductase
SC2A6.17_SC2A6.17_at	0.00218	SCO4832	putative glycine betaine-binding lipoprotein
glyA1_SC5G8.05_at	0.0412	SCO4837	serine hydroxymethyltransferase
SC5G8.15c_SC5G8.15c_at	0.029	SCO4847	putative D-alanyl-D-alanine carboxypeptidase
dhsB_SC5G8.23c_at	0.0327	SCO4855	putative succinate dehydrogenase iron-sulfur subunit
dhsA_SC5G8.24c_r_at	0.0155	SCO4856	putative succinate dehydrogenase flavoprotein subunit
SC5G8.25c_SC5G8.25c_r_at	0.0417	SCO4857	putative succinate dehydrogenase membrane subunit
SC5G8.26c_SC5G8.26c_r_at	0.0275	SCO4858	putative succinate dehydrogenase membrane subunit
2SCK8.27_2SCK8.27_at	0.000329	SCO4901	putative adenosine deaminase
2SCK8.29c_2SCK8.29c_f_at	0.00182	SCO4903	putative membrane protein
afsQ2_2SCK8.32c_at	0.0249	SCO4906	sensor kinase protein
SCK13.08c_SCK13.08c_at	0.00268	SCO4916	putative phosphomannomutase
SCK13.26_SCK13.26_at	0.0125	SCO4934	putative lipoprotein
2SCK31.36c_2SCK31.36_i_at	0.0366	SCO4976	conserved hypothetical protein
2SCK36.01c_2SCK36.01_at	0.0428	SCO4978	putative integral membrane protein
2SCK36.02_2SCK36.02_at	0.00141	SCO4979	putative phosphoenolpyruvate carboxykinase
2SCK36.18c_2SCK36.18_at	0.0347	SCO4995	putative membrane protein
SCK15.26_SCK15.26_at	0.000783	SCO5024	putative oxidoreductase
SCK15.27_SCK15.27_at	1.03e-08	SCO5025	putative transcriptional regulator
SCK15.28_SCK15.28_at	3.32e-11	SCO5026	conserved hypothetical protein SCK15.28
ahpC_SCK7.05c_r_at	0.0359	SCO5032	alkyl hydroperoxide reductase
SCK7.09c_SCK7.09c_at	0.0223	SCO5036	hypothetical protein
fumB_SCK7.17c_at	0.00719	SCO5044	fumarate hydratase class I
ppgK_SCBAC20F6.02_at	0.0388	SCO5059	polyphosphate glucokinase
SCBAC20F6.16_SCBAC20_at	0.0309	SCO5073	putative oxidoreductase
SCBAC20F6.17_SCBAC20_at	0.00589	SCO5074	putative dehydratase
actII-4_SCBAC28G1.11_at	0.0143	SCO5085	actinorhodin cluster activator protein
actIORF1_SCBAC28G1.1_at	0.00178	SCO5087	actinorhodin polyketide beta-ketoacyl synthase alpha subunit
bldKA_SCBAC31E11.08_at	0.0281	SCO5112	BldKA, putative ABC transport system integral membrane protein
bldKB_SCBAC31E11.09_at	3.38e-05	SCO5113	BldKB, putative ABC transport system lipoprotein
bldKC_SCBAC31E11.10_at	0.00428	SCO5114	BldKC, putative ABC transport system integral membrane protein
bldKD_SCBAC31E11.11_at	0.000897	SCO5115	BldKD, putative ABC transporter intracellular ATPase subunit
SC9E12.01_SCBAC31E11_at	0.00172	SCO5116	putative peptide transport system ATP-binding subunit
SC9E12.07c_SC9E12.07_at	0.0088	SCO5122	putative peptidase
SC9E12.15_SC9E12.15_at	0.00034	SCO5130	putative ABC transporter integral membrane protein
SCP8.07c_SCP8.07c_at	0.00431	SCO5144	putative acyl CoA isomerase
SCP8.17c_SCP8.17c_at	0.0222	SCO5154	conserved hypothetical protein
SCP8.26c_SCP8.26c_f_at	0.00182	SCO5163	hypothetical protein SCP8.26c
2SC3B6.02_2SC3B6.02_r_at	0.0286	SCO5178	putative sulfurylase
2SC3B6.10_2SC3B6.10_i_at	0.00241	SCO5186	conserved hypothetical protein
2SC3B6.13_2SC3B6.13_at	0.00215	SCO5189	hypothetical protein 2SC3B6.13
2SC3B6.14_2SC3B6.14_r_at	8.45e-06	SCO5190	putative DNA-binding protein
2SC3B6.15_2SC3B6.15_at	7.54e-08	SCO5191	hypothetical protein 2SC3B6.15
2SC3B6.20_2SC3B6.20_at	0.0175	SCO5196	conserved hypothetical protein
SC7E4.01_2SC3B6.28_at	0.0393	SCO5204	putative integral membrane protein
SC7E4.02_SC7E4.02_at	0.0483	SCO5205	hypothetical protein SC7E4.02
SC7E4.05c_SC7E4.05c_at	0.0252	SCO5208	putative monophosphatase
SC7E4.11_SC7E4.11_at	0.0413	SCO5214	conserved hypothetical protein SC7E4.11
nrdM_SC7E4.22c_r_at	0.0257	SCO5225	ribonucleotide-diphosphate reductase small chain
nrdL_SC7E4.23c_at	0.00178	SCO5226	ribonucleotide-diphosphate reductase large chain
SC6G9.41c_SC6G9.41c_at	0.0256	SCO5292	putative ATP/GTP-binding protein
SC6G9.40c_SC6G9.40c_at	0.00589	SCO5293	putative oxygenase subunit
SC6G9.27_SC6G9.27_at	0.0327	SCO5306	putative protein phosphatase
SC6G9.23_SC6G9.23_at	0.0327	SCO5310	hypothetical protein
SC6G9.22_SC6G9.22_at	0.00861	SCO5311	putative secreted protein
SC6G9.21_SC6G9.21_at	0.000408	SCO5312	conserved hypothetical protein
SC6G9.20_SC6G9.20_at	0.000831	SCO5313	possible membrane protein
thrB_SCBAC5H2.25_at	0.00349	SCO5356	homoserine kinase
prfA_2SC6G5.04_f_at	0.0223	SCO5360	peptide chain release factor 1 (RF-1)
2SC6G5.06_2SC6G5.06_r_at	0.000768	SCO5362	conserved hypothetical protein
atpI_2SC6G5.10_at	0.0135	SCO5366	ATP synthase protein I
atpB_2SC6G5.11_at	0.0281	SCO5367	ATP synthase A chain
atpH_2SC6G5.14_at	0.000522	SCO5370	ATP synthase delta chain
atpA_2SC6G5.15_r_at	0.0156	SCO5371	ATP synthase alpha chain
atpG_2SC6G5.16_at	0.0424	SCO5372	ATP synthase gamma chain
atpD_2SC6G5.17_at	0.0118	SCO5373	ATP synthase beta chain
2SC6G5.30_2SC6G5.30_r_at	0.0416	SCO5386	putative anti-sigma factor antagonist
2SC6G5.36c_2SC6G5.36_at	0.0287	SCO5392	putative ABC transporter integral membrane subunit
2SC6G5.40c_2SC6G5.40_r_at	0.0291	SCO5396	putative cellulose-binding protein
SC8F4.10c_SC8F4.10c_at	0.0389	SCO5406	hypothetical protein
SC8F4.11c_SC8F4.11c_at	0.0143	SCO5407	conserved hypothetical protein
SC8F4.23_SC8F4.23_at	0.0457	SCO5419	putative thioredoxin
ackA_SC8F4.28c_at	0.0212	SCO5424	acetate kinase
SC6A11.12_SC6A11.12_at	0.0428	SCO5436	putative sodium:dicarboxylate symporter
trxA2_SC6A11.14_at	0.0188	SCO5438	thioredoxin
SC3D11.05c_SC3D11.05_at	9.71e-06	SCO5448	putative ABC transporter
SC3D11.06c_SC3D11.06_at	0.00696	SCO5449	putative ABC transporter
SC3D11.08c_SC3D11.08_at	0.000936	SCO5451	putative ABC transporter
SC3D11.15_SC3D11.15_at	0.0256	SCO5458	putative lipoprotein
SC3D11.16_SC3D11.16_r_at	0.0101	SCO5459	putative enoyl-coA hydratase
SC2A11.12_SC2A11.12_at	0.0266	SCO5478	oligopeptide transport system integral membrane protein
SC2A11.13_SC2A11.13_r_at	0.0181	SCO5479	oligopeptide ABC transporter ATP-binding protein
SC8D9.22_SC8D9.22_at	0.00764	SCO5510	putative dehydrogenase
SC8D9.24_SC8D9.24_at	0.000926	SCO5512	acetolactate synthase
SC1C2.01_SC8D9.32_at	0.0415	SCO5520	delta-1-pyrroline-5-carboxylate dehydrogenase
SC1C2.23c_SC1C2.23c_r_at	0.0205	SCO5542	hypothetical protein SC1C2.23c
SC1C2.24c_SC1C2.24c_r_at	0.0487	SCO5543	conserved hypothetical protein SC1C2.24c
gltX_SC1C2.28_at	0.0417	SCO5547	glutamyl-tRNA synthetase
SC7A1.02_SC7A1.02_at	0.0178	SCO5558	putative acyltransferase
SC7A1.12_SC7A1.12_r_at	0.00319	SCO5568	phosphopantetheine adenylyltransferase
SC7A1.13_SC7A1.13_at	0.000831	SCO5569	hypothetical protein SC7A1.13
SC7A1.24_SC7A1.24_at	0.0188	SCO5580	putative prokaryotic docking protein
ffh_SC2E1.03_at	0.0293	SCO5586	signal recognition particle protein
SC2E1.10_SC2E1.10_r_at	0.0154	SCO5593	putative 16S rRNA processing protein
sip1_SC2E1.13_at	0.0286	SCO5596	putative signal peptidase I
rpsB_SC2E1.41_r_at	0.0119	SCO5624	30S ribosomal protein S2
pyrH_SC2E1.43_at	0.000271	SCO5626	uridylate kinase
SC6A9.16_SC6A9.16_at	0.025	SCO5651	hypothetical protein SC6A9.16
dxr_SC5H4.18_i_at	0.0194	SCO5694	1-deoxy-D-xylulose 5-phosphate reductoisomerase
SC9F2.09c_SC9F2.09c_r_at	0.0373	SCO5707	small conserved hypothetical protein
SC9F2.08c_SC9F2.08c_r_at	0.00689	SCO5708	putative ribosome-binding factor
SC9F2.05c_SC9F2.05c_at	0.0388	SCO5711	probable riboflavin kinase (FAD synthetase)
SC3C3.13_SC3C3.13_at	0.0288	SCO5727	hypothetical protein SC3C3.13
dapB_SC9A10.03_r_at	0.047	SCO5739	putative dihydrodipicolinate reductase
SC7C7.03_SC7C7_part2_at	0.029	SCO5748	putative sensory histidine kinase
SC4H2.17_SC4H2.17_at	0.00234	SCO5796	conserved hypothetical protein SC4H2.17
SC4H2.18c_SC4H2.18c_at	0.00138	SCO5797	putative secreted protein
SC4H2.19c_SC4H2.19c_at	0.0302	SCO5798	putative secreted protein
nrdJ_SC4H2.26_at	0.0299	SCO5805	ribonucleotide reductase
SC9B10.12_SC9B10.12_at	0.0104	SCO5845	putative thimidine kinase
SC2E9.08_SC2E9.08_at	0.0454	SCO5867	hypothetical protein SC2E9.08
SC2E9.11_SC2E9.11_r_at	0.00998	SCO5870	ABC-transporter ATP binding protein
redD_SC2E9.18_at	0.0142	SCO5877	transcriptional regulator RedD
SC3F7.07c_SC3F7.07c_at	0.0192	SCO5887	acyl carrier protein
SC3F7.08_SC3F7.08_at	0.0287	SCO5888	3-oxoacyl-[acyl-carrier-protein] synthase
SC3F7.12_SC3F7_part2_at	0.0231	SCO5892	polyketide synthase
SC10A5.05_SC10A5.05_at	0.000486	SCO5900	probable membrane protein
SC10A5.06_SC10A5.06_i_at	0.00178	SCO5901	putative RNA methyltransferase
StBAC16H6.07_SCBAC16_at	0.00224	SCO5972	hypothetical protein
StBAC16H6.08_SCBAC16_at	0.00176	SCO5973	putative phosphatase
arcB_SCBAC16H6.11_i_at	0.0457	SCO5976	ornithine carbamoyltransferase
StBAC16H6.17c_SCBAC1_at	0.0245	SCO5982	putative regulator
SCBAC1C11.01c_SCBAC1_s_at	0.0373	SCO5998	putative UDP-N-acetylglucosamine transferase
SC7B7.02_SC7B7.02_at	0.0298	SCO6005	putative lipoprotein
SC7B7.05_SC7B7.05_at	0.000524	SCO6008	probable transcriptional repressor protein
SC1C3.14c_SC1C3.14c_at	0.012	SCO6026	fatty acid oxidation complex alpha-subunit
SC1B5.04c_SC1B5.04c_at	0.029	SCO6044	putative integral membrane protein
SC9B1.09_SC9B1.09_at	0.029	SCO6062	putative ABC transporter ATP-binding subunit
SC9B1.15c_SC9B1.15c_at	0.00688	SCO6068	conserved hypothetical protein
SC9B1.16c_SC9B1.16c_at	0.0283	SCO6069	putative large secreted protein
SC9B1.17c_SC9B1.17c_at	0.0314	SCO6070	putative secreted solute binding protein
SCBAC1A6.14_SCBAC1A6_at	0.00126	SCO6090	putative antibiotic resistance macrolide glycosyltransferase
SCBAC1A6.15c_SCBAC1A_at	0.000905	SCO6091	putative integral membrane protein
cysD_SCBAC1A6.22c_r_at	0.0368	SCO6098	sulfate adenylyltransferase subunit 2
cysH_SCBAC1A6.24c_at	0.0287	SCO6100	phosphoadenosine phosphosulfate reductase
fusH_SCBAC1A6.32_at	0.0106	SCO6108	esterase
SCBAC1A6.33_SCBAC1A6_at	0.00172	SCO6109	putative secreted hydrolase
SC1A9.13_SC1A9.13_r_at	0.00032	SCO6149	putative ATP GTP-binding protein
SC1A9.14_SC1A9.14_at	0.002	SCO6150	putative ADA-like regulatory protein
SC2G5.18c_SC2G5.18c_at	0.00205	SCO6197	putative secreted protein
SC2G5.20_SC2G5.20_at	0.00835	SCO6199	secreted esterase
SC2H4.06c_SC2H4.06c_at	0.0159	SCO6224	putative secreted protein
SC2H4.07c_SC2H4.07c_at	0.00476	SCO6225	putative secreted protein
SC2H4.10_SC2H4.10_at	0.000113	SCO6228	hypothetical protein SC2H4.10
SCBAC8D1.08_SCBAC8D1_at	4.84e-07	SCO6295	putative ABC transporter ATP-binding protein
SCIF3.01c_SCBAC8D1.1_at	0.00817	SCO6299	putative TetR-family transcriptional regulator
SCIF3.12_SCIF3.12_at	0.00764	SCO6310	putative cytochrome P450
SC3A7.11_SC3A7.11_at	0.00216	SCO6343	hypothetical protein SC3A7.11
SC3C8.18c_SC3C8.18c_f_at	0.0101	SCO6399	hypothetical protein SC3C8.18c
SC9B5.13_SC9B5.13_at	0.00228	SCO6446	hypothetical protein SC9B5.13
SC1A11.01c_SC9B5.31c_i_at	0.00627	SCO6464	putative SIR2 family transcriptional regulator
SC9C7.03c_SC9C7.03c_i_at	0.0197	SCO6467	putative phosphatidylserine synthase
SC9C7.10c_SC9C7.10c_i_at	0.0371	SCO6474	putative transcriptional regulator
SC9C7.27c_SC9C7.27c_at	4.03e-05	SCO6491	hypothetical protein SC9C7.27c
gvpG_SC1E6.11_at	0.0259	SCO6502	putative gas vesicle synthesis protein
SC1E6.12_SC1E6.12_at	0.0391	SCO6503	hypothetical protein SC1E6.12
SC1E6.21_SC1E6.21_at	0.00141	SCO6512	ABC transporter ATP-binding protein
SC5C7.14_SC5C7.14_at	0.00646	SCO6529	putative ATP/GTP binding protein
SC5C7.15_SC5C7.15_at	0.0302	SCO6530	hypothetical protein SC5C7.15
SC4B5.01c_SC4B5.01c_at	0.0138	SCO6551	putative oxidoreductase
SC4G2.18_SC4G2.18_at	0.0184	SCO6644	putative solute-binding lipoprotein
ramR_SC6G3.01c_at	0.00803	SCO6685	putative two-component system response regulator
SC6G3.03_SC6G3_part2_at	0.0299	SCO6687	putative DNA-binding protein
SC4C6.05c_SC4C6.05c_at	0.0318	SCO6695	putative membrane protein
SC4C6.27c_SC4C6.27c_at	0.0137	SCO6717	putative acyl-[acyl-carrier protein] desaturase
SC5F2A.03c_SC5F2A.03_at	8.05e-08	SCO6720	putative ABC transporter
SC5F2A.26c_SC5F2A.26_at	0.0245	SCO6743	putative transcriptional accessory protein
SC6A5.01_SC5F2A.35_at	0.0275	SCO6752	putative integral membrane transferase
SC6A5.02_SC6A5.02_r_at	0.0256	SCO6753	putative nucleotide sugar-1-phosphate transferase
SC6A5.03_SC6A5.03_at	0.0314	SCO6754	putative glycerol dehydrogenase
SC6A5.04_SC6A5.04_at	0.0373	SCO6755	putative transferase
SC6A5.05_SC6A5.05_i_at	0.00125	SCO6756	putative glycosyltransferase
SC6A5.07_SC6A5.07_r_at	0.000381	SCO6758	putative ABC transporter ATP-binding component
SC1A2.14_SC1A2.14_at	0.0237	SCO6805	putative integral membrane efflux protein.
SC6F7.05c_SC6F7.05c_at	0.00126	SCO6952	hypothetical protein SC6F7.05c.
SC6F7.14c_SC6F7.14c_at	0.0414	SCO6961	conserved hypothetical protein SC6F7.14c
SC6F7.26c_SC6F7.26c_at	0.0178	SCO6973	hypothetical protein SC6F7.26c.
SC8F11.05_SC8F11.05_at	0.0319	SCO6979	probable solute-binding lipoprotein.
SC8F11.07_SC8F11.07_at	0.0331	SCO6981	probable ABC transport protein, ATP-binding component.
SC8F11.08_SC8F11.08_at	0.0188	SCO6982	hypothetical protein SC8F11.08.
idh_SC8F11.26c_at	0.0474	SCO7000	isocitrate dehydrogenase
SC8F11.30_SC8F11.30_i_at	0.0207	SCO7004	probable carbohydrate kinase.
SC1H10.07_SC1H10.07_at	0.0445	SCO7018	hypothetical protein SC1H10.07.
SC1H10.11_SC1H10.11_at	0.0107	SCO7022	hypothetical protein SC1H10.11.
argG_SC4G1.02_r_at	0.047	SCO7036	argininosuccinate synthase
SC4G1.25c_SC4G1.25c_at	0.0205	SCO7059	putative oxidoreductase
SC2H12.12_SC2H12.12_s_at	0.00224	SCO7213	conserved hypothetical protein SC2H12.12.
SC2H12.32_SC2H12.32_s_at	0.009	SCO7233	putative secreted protein.
SC5H1.24c_SC5H1.24c_at	0.00167	SCO7268	putative adenosine deaminase
SC5F8.13_SC5F8.13_i_at	0.0202	SCO7303	putative TetR-family regulator.
SC5F8.24_SC5F8.24_at	0.0259	SCO7314	probable RNA polymerase sigma factor
SC4G10.03c_SC4G10.03_at	0.0275	SCO7324	putative regulatory protein
SC4G10.05c_SC4G10.05_at	0.0152	SCO7326	conserved hypothetical protein
SC9H11.20_SC9H11.20_at	0.0463	SCO7366	conserved hypothetical protein SC9H11.20.
SC9H11.25c_SC9H11.25_at	0.0188	SCO7371	hypothetical protein SC9H11.25c.
SC6D11.13c_SC6D11.13_at	0.00946	SCO7417	putative cytochrome P450-family protein.
SC6D11.14c_SC6D11.14_at	0.00975	SCO7418	putative cytochrome P450-family protein.
SC5C11.02_SC5C11.02_at	0.0184	SCO7445	hypothetical protein SC5C11.02.
SCBAC14E8.03_SCBAC14_at	0.0105	SCO7463	putative sensor histidine kinase
SCBAC14E8.05_SCBAC14_at	0.000761	SCO7465	hypothetical protein
SCBAC14E8.06_SCBAC14_at	0.0325	SCO7466	putative ATP/GTP-binding protein
SCBAC14E8.07_SCBAC14_at	0.0256	SCO7467	hypothetical protein
SCBAC17A6.11c_SCBAC1_at	0.00382	SCO7478	putative phosphotransferase
SCBAC17A6.13_SCBAC17_at	0.0288	SCO7480	conserved hypothetical protein
SC8G12.06c_SC8G12.06_at	0.0127	SCO7530	putative regulatory protein.
SC8G12.12_SC8G12.12_at	9.5e-07	SCO7536	putative integral membrane protein.
SC5F1.40_SC5F1.40_at	0.00812	SCO7586	putative oxidoreductase
SC2H2.04_SC2H2.04_at	4.41e-06	SCO7606	putative amino acid binding protein
pntA_SC2H2.21c_at	0.0368	SCO7623	NAD(P) transhydrogenase alpha subunit
SC10F4.05_SC10F4.05_at	0.0294	SCO7632	conserved hypothetical protein
SC10F4.26c_SC10F4.26_at	4.92e-05	SCO7653	hypothetical fusion protein
SC10F4.32c_SC10F4.32_at	2.72e-07	SCO7659	putative oxidoreductase
SC1A4.06c_SC1A4.06c_at	6.54e-12	SCO7698	putative merR-family transcriptional regulator
SC8D11.22_SC8D11.22_at	4.08e-05	SCO7731	hypothetical protein SC8D11.22

## Sheet: Treatment+time
Gene Name	P-value	SCO number	Product
SCJ11.36c_SCJ11.36c_at	0.000802	SCO0107	putative aminoglycoside nucleotidyltransferase
SC5G9.26c_SC5G9.26c_at	0.0333	SCO0317	putative transmembrane transport protein
SC5G9.27c_SC5G9.27c_at	0.0499	SCO0318	putative oxidoreductase
SCF62.12_SCF62.12_r_at	0.0499	SCO0386	putative asparagine synthetase
SCF62.13_SCF62.13._i_at	0.0362	SCO0387	putative bi-domain oxidoreductase
SCF62.23_SCF62.23_at	0.018	SCO0397	putative integral membrane protein
SCF34.14c_SCF34.14c_at	0.0311	SCO0495	putative iron-siderophore ABC-transporter ATP-binding protein
SCF34.19c_SCF34.19c_at	0.0293	SCO0500	hypothetical protein SCF34.19c
SCF73.02c_SCF73.02c_at	0.021	SCO0555	putative membrane-bound oxidoreductase
SCF73.03c_SCF73.03c_at	5.93e-05	SCO0556	hypothetical protein SCF73.03c
SCF55.33_StF55.33_at	0.0311	SCO0609	putative integral membrane protein
3SCF60.16_3SCF60.16_i_at	0.0014	SCO0784	putative secreted protein
SCM2.07_SCM2.07_at	0.0217	SCO0854	hypothetical protein SCM2.07.
SCM1.17c_SCM1.17c_at	0.0458	SCO0884	probable oxidoreductase
SCM1.42c_SCM1.42c_at	0.03	SCO0909	conserved hypothetical protein SCM1.42c
SCG20A.06_SCG20A.06_at	0.0303	SCO1026	putative transcriptional regulatory protein
2SCG4.04c_2SCG4.04c_at	0.022	SCO1088	putative oxidoreductase
2SCG4.05c_2SCG4.05c_at	0.0135	SCO1089	hypothetical protein 2SCG4.05c
2SCG1.05c_2SCG1.05c_at	0.0362	SCO1230	putative secreted tripeptidylaminopeptidase
ureC_2SCG1.09c_at	0.024	SCO1234	urease alpha subunit
SCBAC36F5.07_SCBAC36_at	0.0347	SCO1296	conserved hypothetical protein
SC10A9.01_2SCG61.41_at	0.0338	SCO1359	putative integral membrane protein
SC1A8A.05c_SC1A8A.05_at	0.0377	SCO1385	putative membrane protein
SC1A8A.08c_SC1A8A.08_at	0.0294	SCO1388	putative mannose-1-phosphate guanyltransferase
SC1A8A.11_SC1A8A.11_at	0.0355	SCO1391	phosphoenolpyruvate-protein phosphotransferase
ribH_SC6D7A.03c_at	0.0311	SCO1440	6,7-dimethyl-8-ribityllumazine synthase
SC6D7A.05c_SC6D7A.05_i_at	0.0217	SCO1442	putative integral membrane protein
SC9C5.01c_SCL6.34c_at	0.0393	SCO1477	putative flavoprotein homologue (partial)
relA_SCL2.03c_at	0.000458	SCO1513	GTP pyrophosphokinase
SCL2.19_SCL2.19_at	0.0306	SCO1529	putative membrane protein
SCI41.07c_SCI41.07c_at	0.0355	SCO1624	putative acetyltransferase
SCI41.23c_SCI41.23c_at	0.0118	SCO1640	conserved hypothetical protein SCI41.23c
SCI11.18_SCI11.18_at	0.00993	SCO1729	hypothetical protein
SCI51.13c_SCI51.13c_at	0.0113	SCO1773	putative L-alanine dehydrogenase
SCI5.03_SCI5.03_at	0.00287	SCO1795	conserved hypothetical protein
SCI39.13_SCI39.13_at	0.0147	SCO1866	putative condensing enzyme
SCI7.23c_SCI7.23c_at	1.97e-05	SCO1905	hypothetical protein
SCI7.33_SCI7.33_at	0.0311	SCO1915	hypothetical protein
SC3C9.03_SC3C9.03_at	0.0199	SCO1968	putative secreted hydrolase
SC7H2.01_SC3C9.22_at	0.0079	SCO1987	conserved hypothetical protein
SC7H2.02_SC7H2.02_r_at	0.0377	SCO1988	hypothetical protein
SC3A3.03c_SC3A3.03c_at	0.00776	SCO2025	putative glutamate synthase small subunit
SC6E10.07_SC6E10.07_at	0.0377	SCO2113	putative bacterioferritin
SC6E10.14c_SC6E10.14_r_at	0.0356	SCO2120	putative two-component system regulator
SC3H12.13c_SC3H12.13_at	0.0283	SCO2205	hypothetical protein SC3H12.13c
SCC75A.04_SCC75A.04_at	0.0135	SCO2258	probable ABC-transporter, transmembrane component.
SCC75A.25c_SCC75A.25_at	0.0282	SCO2279	hypothetical protein SCC75A.25c.
SCC53.07c_SCC53.07c_at	0.0471	SCO2316	hypothetical protein
SCC8A.01_SCC8A.01_at	0.00336	SCO2343	putative acetyltransferase
SC7A8.02_SC7A8.02_at	0.00776	SCO2463	putative ABC transporter
SC7A8.03_SC7A8.03_at	0.00683	SCO2464	putative ABC transporter
pepN_SC8E4A.13_at	0.0451	SCO2643	aminopeptidase N
SCC57A.32c_SCC57A.32_at	0.0299	SCO2761	putative secreted tripeptidyl aminopeptidase
SCC57A.40c_SCC57A.40_at	0.0293	SCO2769	putative acetolactate synthase
SCC105.19_SCC105.19_at	0.00776	SCO2788	hypothetical protein SCC105.19
SCE20.03_SCE20.03_at	0.0402	SCO2829	probable amino acid ABC transporter protein, integral membrane component.
SCE20.27c_SCE20.27c_at	0.0202	SCO2853	conserved hypothetical protein
SCE6.04_SCE6.04_at	0.0409	SCO2867	hypothetical protein SCE6.04
SCE6.34_SCE6.34_at	0.025	SCO2897	probable secreted penicillin-binding protein
SCE19A.19c_SCE19A.19_at	0.0325	SCO2919	hypothetical protein
SCE19A.20c_SCE19A.20_at	0.0217	SCO2920	putative secreted protease
SCE33.11c_SCE33.11c_at	0.00228	SCO3009	conserved hypothetical protein
whiB_SCE34.15c_f_at	0.0282	SCO3034	sporulation regulatory protein
purK_SCE25.01c_at	0.0357	SCO3060	phosphoribosylaminoimidazole carboxylase ATPase subunit PurK
SCE25.32c_SCE25.32c_at	0.0262	SCO3091	cyclopropane-fatty-acyl-phospholipid synthase
ppc_SCE66.06c_at	0.0495	SCO3127	phosphoenolpyruvate carboxylase
SCE22.11_SCE22.11_at	0.0458	SCO3194	putative lipoprotein
SCE8.04c_SCE8.04c_at	0.0356	SCO3211	putative indoleglycerol phosphate synthase
SCE8.07c_SCE8.07c_at	0.00423	SCO3214	probable anthranilate synthase component I
SCE8.08c_SCE8.08c_at	0.0311	SCO3215	hypothetical protein
SCE8.13c_SCE8.13c_at	0.0217	SCO3220	putative secreted protein
SCE8.14c_SCE8.14c_r_at	0.0217	SCO3221	putative oxidoreductase
SCE8.15c_SCE8.15c_i_at	0.0356	SCO3222	putative secreted protein
SCE8.20c_SCE63.06_at	0.0368	SCO3227	putative aminotransferase
SCE63.05_SCE63.05_at	0.0247	SCO3228	putative glycolate oxidase
SCE63.03c_SCE6_part5_at	0.0301	SCO3230	CDA peptide synthetase I
SCE63.03c_SCE6_part4_at	0.03	SCO3230	CDA peptide synthetase I
SCE63.03c_SCE6_part2_at	0.0282	SCO3230	CDA peptide synthetase I
SCE63.03c_SCE6_part3_at	0.0199	SCO3230	CDA peptide synthetase I
SCE63.03c_SCE6_part1_at	0.00231	SCO3230	CDA peptide synthetase I
SCE63.02c_SCE6_part1_at	0.0475	SCO3231	CDA peptide synthetase II
SCE63.02c_SCE6_part3_at	0.03	SCO3231	CDA peptide synthetase II
SCE63.02c_SCE6_part2_at	0.0135	SCO3231	CDA peptide synthetase II
SCE63.01_SCE29_part1_at	0.00734	SCO3232	CDA peptide synthetase III
SCE29.0_SCE29.02_at	0.0311	SCO3233	putative hydrolase
SCE29.04c_SCE29.04c_at	0.0147	SCO3235	putative ABC transporter
SCE29.05c_SCE29.05c_at	0.0213	SCO3236	putative oxygenase
SCE29.08c_SCE29.08c_at	0.0135	SCO3239	conserved hypothetical protein
SCE29.10c_SCE29.10c_r_at	0.018	SCO3241	putaive isomerase
SCE29.11c_SCE29.11c_r_at	0.0311	SCO3242	puitative transferase
SCE29.12c_SCE29.12c_at	0.0345	SCO3243	putative myo-inositol phosphate synthase
SCE29.13c_SCE29.13c_at	0.0119	SCO3244	putative secreted protein
SCE29.14c_SCE29.14c_at	0.0135	SCO3245	putative salicylate hydroxylase (putative secreted protein)
SCE29.15c_SCE29.15c_at	0.0164	SCO3246	putative 3-oxoacyl-[acyl carrier protein] synthase III
SCE29.16c_SCE29.16c_at	0.00734	SCO3247	putative acyl CoA oxidase
SCE29.17c_SCE29.17c_at	0.00836	SCO3248	putative 3-oxoacyl-[acyl carrier protein] synthase II
SCE29.18c_SCE29.18c_at	0.00832	SCO3249	putative acyl carrier protein
SCE15.16c_SCE15.16c_at	0.00107	SCO3299	conserved hypothetical protein
SCE68.24c_SCE68.24c_at	0.0402	SCO3326	putative epimerase
SCE7.11_SCE7.11_at	0.0485	SCO3344	putative serine/threonine protein kinase
SCE94.08_SCE94.08_at	0.0377	SCO3357	hypothetical protein
SCE94.11c_SCE94.11c_at	0.0102	SCO3360	hypothetical protein
SCE94.17c_SCE94.17c_at	0.031	SCO3366	putative exporter
SCE9.03c_SCE9.03c_at	0.03	SCO3396	putative membrane protein
SCE9.18c_SCE9.18c_at	0.0191	SCO3411	possible membrane protein
SCE9.19_SCE9.19_at	0.00734	SCO3412	conserved hypothetical protein
SCE9.20_SCE9.20c_at	4.38e-07	SCO3413	transcriptional regulator
SC66T3.21c_SC66T3.21_at	0.0377	SCO3610	putative peptide hydrolase
SCH10.01_SC66T3.34_at	0.0485	SCO3623	putative transcriptional regulator
SCH10.09_SCH10.09_at	0.0048	SCO3631	hypothetical protein
SCH63.13_SCH63.13_at	0.0458	SCO3766	conserved hypothetical protein
SCH63.36_SCH63.36_at	0.0227	SCO3789	putative integral membrane protein
SCGD3.18c_SCGD3.18c_at	0.0349	SCO3817	putative branched-chain alpha keto acid dehydrogenase E1 alpha subunit
SCH69.05_SCH69.05_at	0.0316	SCO3835	putative dehydrogenase
SCH24.11c_SCH24.11c_at	0.0216	SCO3889	thioredoxin
SCH24.20c_SCH24.20c_at	0.0176	SCO3898	putative membrane protein
SCH24.21c_SCH24.21c_r_at	0.00176	SCO3899	hypothetical protein
SCQ11.12c_SCQ11.12c_at	0.0299	SCO3929	hypothetical protein
SCD78.20c_SCD78.20c_at	0.0402	SCO3953	possible phosphotransferase
SCBAC25E3.09_SCBAC25_at	0.0283	SCO3972	conserved hypothetical protein
SCD72A.11_SCD72A.11_at	0.0282	SCO4125	putative acetyltransferase
2SCD46.12_2SCD46.12_r_at	0.00125	SCO4198	putative DNA-binding protein
2SCD46.13_2SCD46.13_r_at	0.00508	SCO4199	hypothetical protein
SCD49.04_SCD49.04_at	0.0191	SCO4263	putative transcriptional regulatory protein
SCD12A.19_SCD12A.19_at	0.024	SCO4336	putative marR-family protein
SCD12A.23_SCD12A.23_at	0.0217	SCO4340	putative integrase
SCD12A.28_SCD12A.28_at	0.0471	SCO4345	hypothetical protein SCD12A.28
SCD19.07_SCD19.07_at	0.0154	SCO4352	putative oxidoreductase
SC6F11.10_SC6F11.10_i_at	0.0402	SCO4412	putative regulatory protein
SCD65.14_SCD65.14_at	0.00231	SCO4471	putative secreted protein
SCD20.02_SCD20.02_at	0.0377	SCO4584	putative membrane protein
traB1_SCD39.20c_at	0.0217	SCO4620	putative sporulation-related protein
SCD31.04_SCD31.04_i_at	0.0152	SCO4679	conserved hypothetical protein
rplV_SCD31.32_i_at	0.0299	SCO4707	50S ribosomal protein L22
SC6G4.43c_SC6G4.43c_i_at	0.00351	SCO4765	conserved hypothetical protein
SC2A6.10_SC2A6.10_at	0.0244	SCO4825	putative integral membrane protein
2SCK8.10_2SCK8.10_i_at	0.00734	SCO4884	putative lipoprotein
2SCK8.11_2SCK8.11_at	0.0343	SCO4885	putative lipoprotein
2SCK8.12_2SCK8.12_at	0.00976	SCO4886	putative sugar ABC transporter ATP-binding protein
2SCK8.14_2SCK8.14_at	0.0431	SCO4888	putative sugar ABC transporter integral membrane protein
2SCK8.27_2SCK8.27_at	0.000116	SCO4901	putative adenosine deaminase
SCK13.04c_SCK13.04c_at	0.0014	SCO4912	putative aldehyde dehydrogenase
SCK13.08c_SCK13.08c_at	1.97e-05	SCO4916	putative phosphomannomutase
SCK13.09c_SCK13.09c_r_at	0.0356	SCO4917	putative purine nucleoside phosphorylase
SCK15.27_SCK15.27_at	0.000116	SCO5025	putative transcriptional regulator
SCK15.28_SCK15.28_at	9.03e-07	SCO5026	conserved hypothetical protein SCK15.28
SCBAC20F6.15_SCBAC20_at	0.0377	SCO5072	hydroxylacyl-CoA dehydrogenase
SCBAC20F6.17_SCBAC20_at	0.00133	SCO5074	putative dehydratase
actVA1_SCBAC28G1.02_s_at	0.00566	SCO5076	integral membrane protein
actVA3_SCBAC28G1.04_s_at	0.0109	SCO5078	hypothetical protein
actII-4_SCBAC28G1.11_at	0.00236	SCO5085	actinorhodin cluster activator protein
actIORF1_SCBAC28G1.1_at	0.0485	SCO5087	actinorhodin polyketide beta-ketoacyl synthase alpha subunit
SCBAC31E11.01_SCBAC3_at	0.0377	SCO5105	putative membrane protein
bldKB_SCBAC31E11.09_at	0.0184	SCO5113	BldKB, putative ABC transport system lipoprotein
SC9E12.15_SC9E12.15_at	0.0217	SCO5130	putative ABC transporter integral membrane protein
SCP8.17c_SCP8.17c_at	0.0499	SCO5154	conserved hypothetical protein
SCP8.26c_SCP8.26c_f_at	0.03	SCO5163	hypothetical protein SCP8.26c
2SC3B6.14_2SC3B6.14_r_at	0.0145	SCO5190	putative DNA-binding protein
2SC3B6.15_2SC3B6.15_at	0.00127	SCO5191	hypothetical protein 2SC3B6.15
SC7E4.02_SC7E4.02_at	0.035	SCO5205	hypothetical protein SC7E4.02
wblE_2SC7G11.02c_f_at	0.019	SCO5240	hypothetical protein
trxA2_SC6A11.14_at	0.0217	SCO5438	thioredoxin
SC3D11.01_SC6A11.20_at	0.0231	SCO5444	putative glycogen phosphorylase
SC3D11.05c_SC3D11.05_at	0.0217	SCO5448	putative ABC transporter
sdaA_SC2A11.03c_at	0.0311	SCO5469	L-serine dehydratase
SC2A11.18_SC2A11.18_at	0.0135	SCO5484	small hydrophobic membrane protein
SC8D9.02c_SC8D9.02c_at	0.0169	SCO5490	conserved hypothetical protein
SC8D9.22_SC8D9.22_at	0.0311	SCO5510	putative dehydrogenase
SC2E1.25_SC2E1.25_at	0.0458	SCO5608	hypothetical protein SC2E1.25
SC6A9.35_SC6A9.35_at	0.0311	SCO5632	hypothetical protein SC6A9.35
dxr_SC5H4.18_i_at	0.0377	SCO5694	1-deoxy-D-xylulose 5-phosphate reductoisomerase
SC3C3.13_SC3C3.13_at	0.0458	SCO5727	hypothetical protein SC3C3.13
gluC_SC4H8.14c_at	0.0475	SCO5775	glutamate permease
gluB_SC4H8.15c_at	0.0296	SCO5776	glutamate binding protein
SC4H2.02_SC4H2.02_at	0.0299	SCO5781	putative secreted protein
dapF_SC4H2.14_at	0.0325	SCO5793	diaminopimelate epimerase
StBAC16H6.08_SCBAC16_at	0.0262	SCO5973	putative phosphatase
SC1B5.05c_SC1B5.05c_at	0.0217	SCO6045	hypothetical protein SC1B5.05c
SCBAC1A6.15c_SCBAC1A_at	0.0216	SCO6091	putative integral membrane protein
SCBAC1A6.33_SCBAC1A6_at	0.042	SCO6109	putative secreted hydrolase
SC9B2.21c_SC9B2.21c_at	0.0322	SCO6134	putative regulatory protein
SC2H4.10_SC2H4.10_at	0.0202	SCO6228	hypothetical protein SC2H4.10
SCAH10.27_SCAH10.27_at	0.00566	SCO6262	putative helicase
SCAH10.29_SCAH10.29_at	0.0133	SCO6264	reductase
SCBAC8D1.08_SCBAC8D1_at	0.00243	SCO6295	putative ABC transporter ATP-binding protein
SC3A7.11_SC3A7.11_at	0.0135	SCO6343	hypothetical protein SC3A7.11
SC3C8.09_SC3C8.09_at	0.0227	SCO6390	putative integral membrane protein
SC9C7.27c_SC9C7.27c_at	0.0102	SCO6491	hypothetical protein SC9C7.27c
SC1F2.03c_SC1F2.03c_at	0.0311	SCO6606	conserved hypothetical protein SC1F2.03c
SC5A7.08c_SC5A7.08c_r_at	0.00891	SCO6658	6-phosphogluconate dehydrogenase
zwf_SC5A7.11c_at	0.0217	SCO6661	glucose-6-phosphate 1-dehydrogenase
tal_SC5A7.12c_at	0.00642	SCO6662	transaldolase
SC5F2A.03c_SC5F2A.03_at	0.000475	SCO6720	putative ABC transporter
SC6A5.15_SC6A5.15_at	0.00183	SCO6766	conserved hypothetical protein
SC6A5.16_SC6A5.16_r_at	0.0164	SCO6767	GcpE protein homolog, conserved hypothetical protein
SC6A5.17_SC6A5.17_at	0.0145	SCO6768	probable transketolase
SC2H12.32_SC2H12.32_s_at	0.0303	SCO7233	putative secreted protein.
SC5H1.24c_SC5H1.24c_at	0.00099	SCO7268	putative adenosine deaminase
SC8G12.12_SC8G12.12_at	0.00351	SCO7536	putative integral membrane protein.
SC2H2.04_SC2H2.04_at	0.00351	SCO7606	putative amino acid binding protein
SC10F4.26c_SC10F4.26_at	0.0458	SCO7653	hypothetical fusion protein
SC10F4.32c_SC10F4.32_at	0.00228	SCO7659	putative oxidoreductase
SC1A4.06c_SC1A4.06c_at	4.38e-07	SCO7698	putative merR-family transcriptional regulator
SC8D11.08c_SC8D11.08_at	0.024	SCO7717	putative secreted protein
SC8D11.22_SC8D11.22_at	0.0262	SCO7731	hypothetical protein SC8D11.22

## Sheet: Time
Gene Name	P-value	SCO number	Product
SCJ11.36c_SCJ11.36c_at	3.25e-05	SCO0107	putative aminoglycoside nucleotidyltransferase
crtB_SCJ1.34_at	0.00168	SCO0185	putative geranylgeranyl pyrophosphate synthase
crtE_SCJ1.35_at	0.000159	SCO0186	putative phytoene dehydrogenase (phytoene desaturase) (putative secreted protein)
crtI_SCJ1.36_at	0.000168	SCO0187	putative phytoene synthase
crtV_SCJ1.37_at	0.000159	SCO0188	putative methylesterase
crtU_SCJ12.01c_at	1.9e-05	SCO0189	putative dehydrogenase
crtT_SCJ12.02c_at	0.000245	SCO0190	putative methyltransferase
crtY_SCJ12.03c_at	0.00242	SCO0191	putative lycopene cyclase
SC5G9.26c_SC5G9.26c_at	0.0234	SCO0317	putative transmembrane transport protein
katA_SCF62.05_at	0.0101	SCO0379	catalase (EC 1.11.1.6)
SCF73.02c_SCF73.02c_at	0.00322	SCO0555	putative membrane-bound oxidoreductase
SCF73.03c_SCF73.03c_at	6.51e-05	SCO0556	hypothetical protein SCF73.03c
SCF56.07_SCF56.07_at	0.0423	SCO0623	putative membrane transport protein
SCF91.39_SCF91.39_at	0.0277	SCO0679	hypothetical protein SCF91.39.
3SCF60.16_3SCF60.16_i_at	0.000428	SCO0784	putative secreted protein
SCM1.42c_SCM1.42c_at	0.0138	SCO0909	conserved hypothetical protein SCM1.42c
2SCG2.04_2SCG2.04_at	0.00117	SCO0991	conserved hypothetical protein
2SCG2.05_2SCG2.05_at	0.000462	SCO0992	putative cysteine synthase
2SCG2.09_2SCG2.09_at	0.046	SCO0996	putative lipoprotein
2SCG4.04c_2SCG4.04c_at	0.0424	SCO1088	putative oxidoreductase
2SCG4.05c_2SCG4.05c_at	0.00778	SCO1089	hypothetical protein 2SCG4.05c
2SCG38.40_SCG8A.01_at	0.0105	SCO1147	putative ABC transporter transmembrane subunit
2SCG58.01_SCG11A.32_at	0.03	SCO1201	putative reductase
bioA_2SCG1.20_at	0.0388	SCO1245	adenosylmethionine-8-amino-7-oxononanoate aminotransferase
2SCG1.22_2SCG1.22_at	0.0499	SCO1247	conserved hypothetical protein
SC10A9.01_2SCG61.41_at	0.0127	SCO1359	putative integral membrane protein
SC10A9.06c_SC10A9.06_i_at	0.0283	SCO1364	hypothetical protein SC10A9.06c
SC1A8A.24c_SC1A8A.24_at	0.0144	SCO1404	hypothetical protein
SC1A8A.25c_SC1A8A.25_at	0.0413	SCO1405	putative heat shock protein (hsp90-family)
SC6D7.26_SC6D7.26_i_at	0.00117	SCO1413	hypothetical protein SC6D7.26.
ribH_SC6D7A.03c_at	0.00268	SCO1440	6,7-dimethyl-8-ribityllumazine synthase
SC6D7A.05c_SC6D7A.05_i_at	0.00189	SCO1442	putative integral membrane protein
efp_SC9C5.15c_at	0.0306	SCO1491	elongation factor P
SC9C5.33c_SC9C5.33c_at	0.0324	SCO1509	possible hydrolase
relA_SCL2.03c_at	0.000328	SCO1513	GTP pyrophosphokinase
SCI11.18_SCI11.18_at	0.00174	SCO1729	hypothetical protein
SCI11.19_SCI11.19_r_at	0.0234	SCO1730	hypothetical protein
SCI11.22c_SCI11.22c_at	0.0243	SCO1733	putative acetyltransferase
SCI51.13c_SCI51.13c_at	0.0103	SCO1773	putative L-alanine dehydrogenase
SCI5.03_SCI5.03_at	0.00107	SCO1795	conserved hypothetical protein
SCI8.02_SCI8.02_at	0.0173	SCO1817	conserved hypothetical protein SCI8.02
cobN_SCI8.34_at	0.0388	SCO1849	cobalamin biosynthesis protein.
SCI39.02_SCI39.02_at	0.0479	SCO1855	putative precorrin-4 C11-methyltransferase
SCI39.03_SCI39.03_at	0.0271	SCO1856	putative precorrin-6Y C5,15-methyltransferase
SCI39.04_SCI39.04_at	0.00928	SCO1857	putative bifunctional protein (CbiGH)
SCI39.05_SCI39.05_at	0.00928	SCO1858	conserved hypothetical protein
SCI7.23c_SCI7.23c_at	5.01e-06	SCO1905	hypothetical protein
SCC22.01c_SCI7.37c_r_at	0.0482	SCO1919	conserved hypothetical protein
SC3C9.21c_SC3C9.21c_at	0.00174	SCO1986	hypothetical protein
SC7H2.01_SC3C9.22_at	0.000328	SCO1987	conserved hypothetical protein
SC7H2.02_SC7H2.02_r_at	0.0027	SCO1988	hypothetical protein
SC7H2.28c_SC7H2.28c_at	0.0424	SCO2014	pyruvate kinase
SC5F7.12c_SC5F7.12c_i_at	0.0122	SCO2189	putative acetyltransferase
SCC75A.04_SCC75A.04_at	0.00412	SCO2258	probable ABC-transporter, transmembrane component.
SCC75A.10_SCC75A.10_at	0.0234	SCO2264	putative integral membrane protein.
SCC30.17c_SCC30.17c_at	0.000934	SCO2309	putative transmembrane transport protein
SCC8A.01_SCC8A.01_at	3.25e-05	SCO2343	putative acetyltransferase
fabH_SC4A7.16_at	0.0103	SCO2388	3-oxoacyl-[acyl-carrier-protein] synthase III
SC7A8.02_SC7A8.02_at	0.0027	SCO2463	putative ABC transporter
SC7A8.03_SC7A8.03_at	0.000764	SCO2464	putative ABC transporter
SCC77.01_SCC117.07_i_at	0.0149	SCO2534	putative membrane protein
SCC77.02_SCC77.02_r_at	0.0457	SCO2535	conserved hypothetical protein SCC77.02.
proB_SCC123.25c_at	0.0138	SCO2587	glutamate 5-kinase.
SCC61A.18c_SCC61A.18_at	0.00543	SCO2697	putative secreted protein
SCC105.19_SCC105.19_at	0.000245	SCO2788	hypothetical protein SCC105.19
glmS2_SCC105.20_at	0.0113	SCO2789	glucosamine-fructose-6-phosphate aminotransferase
SCE6.13_SCE6.13_at	0.0243	SCO2876	putative acetyltransferase.
SCE6.14_SCE6.14_at	0.0173	SCO2877	putative membrane protein.
SCE19A.12c_SCE19A.12_at	0.0262	SCO2912	hypothetical protein
SCE19A.20c_SCE19A.20_at	0.0253	SCO2920	putative secreted protease
SCE33.08_SCE33.08_at	0.0283	SCO3006	putative acetyltransferase
SCE33.11c_SCE33.11c_at	0.0415	SCO3009	conserved hypothetical protein
SCE41.02c_SCE41.02c_at	0.0144	SCO3093	putative hydrolase
SCE41.19c_SCE41.19c_at	0.00174	SCO3110	putative ABC transport system integral membrane protein
SCE41.28c_SCE41.28c_at	0.0138	SCO3119
SCE87.15c_SCE87.15c_at	0.0184	SCO3164	putative integral membrane protein
SCE87.16c_SCE87.16c_i_at	0.0306	SCO3165	hypothetical protein SCE87.16c
SCE8.11c_SCE8.11c_r_at	0.0255	SCO3218	putative small conserved hypothetical protein
SCE63.03c_SCE6_part1_at	0.0233	SCO3230	CDA peptide synthetase I
SCE63.02c_SCE6_part3_at	0.0232	SCO3231	CDA peptide synthetase II
SCE63.02c_SCE6_part2_at	0.0158	SCO3231	CDA peptide synthetase II
SCE63.01_SCE29_part2_at	0.0311	SCO3232	CDA peptide synthetase III
SCE63.01_SCE29_part1_at	0.011	SCO3232	CDA peptide synthetase III
SCE29.0_SCE29.02_at	0.0137	SCO3233	putative hydrolase
SCE29.04c_SCE29.04c_at	0.0498	SCO3235	putative ABC transporter
SCE29.08c_SCE29.08c_at	0.0457	SCO3239	conserved hypothetical protein
SCE29.13c_SCE29.13c_at	0.0296	SCO3244	putative secreted protein
SCE29.16c_SCE29.16c_at	0.0103	SCO3247	putative acyl CoA oxidase
SCE29.17c_SCE29.17c_at	0.0234	SCO3248	putative 3-oxoacyl-[acyl carrier protein] synthase II
SCE29.18c_SCE29.18c_at	0.00928	SCO3249	putative acyl carrier protein
SCE15.16c_SCE15.16c_at	9.56e-05	SCO3299	conserved hypothetical protein
SCE94.11c_SCE94.11c_at	0.00335	SCO3360	hypothetical protein
SCE126.03_SCE126.03_i_at	0.0108	SCO3385	putative L-allo-threonine aldolase
SCE9.19_SCE9.19_at	0.00688	SCO3412	conserved hypothetical protein
SCE9.20_SCE9.20c_at	5.07e-07	SCO3413	transcriptional regulator
SCE2.09_SCE2.09_at	0.048	SCO3528	conserved hypothetical protein
SCH10.09_SCH10.09_at	0.000421	SCO3631	hypothetical protein
SCGD3.26_SCGD3.26_at	0.0158	SCO3825	putative ABC-transporter transmembrane component
StH24.03_StH24.03_at	0.0424	SCO3881	putative ribonuclease P component
SCH24.12c_SCH24.12c_at	0.0234	SCO3890	thioredoxin reductase (NADPH)
SCH24.21c_SCH24.21c_r_at	0.00561	SCO3899	hypothetical protein
SCQ11.11_SCQ11.11_at	0.0027	SCO3928	putative thiamine biosynthesis protein
SCD78.19c_SCD78.19c_at	0.000703	SCO3952	hypothetical protein SCD78.19c
SCD78.20c_SCD78.20c_at	0.0113	SCO3953	possible phosphotransferase
SCD78.27c_SCD78.27c_at	0.0184	SCO3960	conserved hypothetical protein SCD78.27c
hrpA_SCD25.28c_at	0.0277	SCO4092	ATP-dependent helicase
SCD17.02c_SCD17.02c_at	0.00131	SCO4098	acetyltransferase
SCD72A.11_SCD72A.11_at	0.0234	SCO4125	putative acetyltransferase
2SCD46.12_2SCD46.12_r_at	3.25e-05	SCO4198	putative DNA-binding protein
2SCD46.13_2SCD46.13_r_at	0.000203	SCO4199	hypothetical protein
2SCD46.36_2SCD46.36_at	0.0471	SCO4222	conserved hypothetical protein
SCD95A.44c_SCD95A.44_at	0.0442	SCO4311	hypothetical protein SCD95A.44c
SCD10.07_SCD10.07_at	0.0229	SCO4375	putative marR-family regulatory protein
SCD65.14_SCD65.14_at	0.0277	SCO4471	putative secreted protein
SCD82.01c_SCD39.30c_at	0.0033	SCO4630	hypothetical protein
truA_SC6G4.09_at	0.0471	SCO4731	putative pseudouridylate synthase
SC6G4.43c_SC6G4.43c_i_at	0.000766	SCO4765	conserved hypothetical protein
2SCK8.12_2SCK8.12_at	0.014	SCO4886	putative sugar ABC transporter ATP-binding protein
2SCK8.27_2SCK8.27_at	9.56e-05	SCO4901	putative adenosine deaminase
SCK13.04c_SCK13.04c_at	0.00543	SCO4912	putative aldehyde dehydrogenase
SCK13.08c_SCK13.08c_at	9.56e-05	SCO4916	putative phosphomannomutase
SCK15.26_SCK15.26_at	0.00174	SCO5024	putative oxidoreductase
SCK15.27_SCK15.27_at	8.87e-05	SCO5025	putative transcriptional regulator
SCK15.28_SCK15.28_at	1.54e-06	SCO5026	conserved hypothetical protein SCK15.28
ahpC_SCK7.05c_r_at	0.0234	SCO5032	alkyl hydroperoxide reductase
SCBAC20F6.15_SCBAC20_at	0.0324	SCO5072	hydroxylacyl-CoA dehydrogenase
SCBAC20F6.16_SCBAC20_at	0.0482	SCO5073	putative oxidoreductase
SCBAC20F6.17_SCBAC20_at	0.000517	SCO5074	putative dehydratase
actVA3_SCBAC28G1.04_s_at	0.0332	SCO5078	hypothetical protein
actVA4_SCBAC28G1.05_s_at	0.0134	SCO5079	conserved hypothetical protein
actII-4_SCBAC28G1.11_at	0.0184	SCO5085	actinorhodin cluster activator protein
SCBAC31E11.01_SCBAC3_at	0.0477	SCO5105	putative membrane protein
SC9E12.15_SC9E12.15_at	0.014	SCO5130	putative ABC transporter integral membrane protein
2SC3B6.15_2SC3B6.15_at	0.00107	SCO5191	hypothetical protein 2SC3B6.15
2SC6G5.06_2SC6G5.06_r_at	0.0332	SCO5362	conserved hypothetical protein
trxA2_SC6A11.14_at	0.013	SCO5438	thioredoxin
SC3D11.05c_SC3D11.05_at	0.000159	SCO5448	putative ABC transporter
SC3D11.08c_SC3D11.08_at	0.00397	SCO5451	putative ABC transporter
SC9F2.07c_SC9F2.07c_at	0.0471	SCO5709	probable tRNA pseudouridine synthase
SC10A5.05_SC10A5.05_at	0.0471	SCO5900	probable membrane protein
StBAC16H6.08_SCBAC16_at	0.000567	SCO5973	putative phosphatase
SCBAC1A6.15c_SCBAC1A_at	0.00585	SCO6091	putative integral membrane protein
SCBAC1A6.33_SCBAC1A6_at	0.0443	SCO6109	putative secreted hydrolase
SC2H4.10_SC2H4.10_at	0.029	SCO6228	hypothetical protein SC2H4.10
SCAH10.27_SCAH10.27_at	0.0144	SCO6262	putative helicase
SCBAC8D1.08_SCBAC8D1_at	7.41e-05	SCO6295	putative ABC transporter ATP-binding protein
SC3A7.11_SC3A7.11_at	0.0388	SCO6343	hypothetical protein SC3A7.11
SC3C8.18c_SC3C8.18c_f_at	0.0174	SCO6399	hypothetical protein SC3C8.18c
SC1A6.22_SC1A6.22_at	0.0471	SCO6433	hypothetical protein
SC9B5.13_SC9B5.13_at	0.0234	SCO6446	hypothetical protein SC9B5.13
SC9C7.27c_SC9C7.27c_at	0.00131	SCO6491	hypothetical protein SC9C7.27c
SC5C7.14_SC5C7.14_at	0.00567	SCO6529	putative ATP/GTP binding protein
SC4C6.27c_SC4C6.27c_at	0.0134	SCO6717	putative acyl-[acyl-carrier protein] desaturase
SC5F2A.03c_SC5F2A.03_at	0.000432	SCO6720	putative ABC transporter
SC5F2A.34c_SC5F2A.34_at	0.014	SCO6751	putative efflux protein
SC6A5.07_SC6A5.07_r_at	0.0457	SCO6758	putative ABC transporter ATP-binding component
SC5H1.24c_SC5H1.24c_at	0.00143	SCO7268	putative adenosine deaminase
SC8G12.12_SC8G12.12_at	0.00465	SCO7536	putative integral membrane protein.
SC2H2.04_SC2H2.04_at	0.0188	SCO7606	putative amino acid binding protein
SC10F4.26c_SC10F4.26_at	0.0324	SCO7653	hypothetical fusion protein
SC10F4.32c_SC10F4.32_at	0.000847	SCO7659	putative oxidoreductase
SC1A4.06c_SC1A4.06c_at	2.78e-07	SCO7698	putative merR-family transcriptional regulator
SC8D11.12_SC8D11.12_at	0.0498	SCO7721	conserved hypothetical protein
SC8D11.22_SC8D11.22_at	0.014	SCO7731	hypothetical protein SC8D11.22
