# Supplementary material for: The global role of ppGpp synthesis in morphological differentiation and antibiotic production in Streptomyces coelicolor A3(2)
Source: Genome Biol. 2007 Aug 3;8(8):R161. doi: 10.1186/gb-2007-8-8-r161 (PMC2374992; doi:10.1186/gb-2007-8-8-r161)
Supplement: Additional data file 2 — Genes whose expression is significantly affected by ppGpp [file gb-2007-8-8-r161-S2.xls]

## Sheet: ReadMe
In Additional File 1, 752 genes were identified whose expression profiles were significantly influenced by the induction. Genes in this list include not only those affected as a result of induction of ppGpp synthesis, but also those changed in abundance as a result of thiostrepton addition. Using strain M667 [DrelA tipAp::] it was possible to identify those genes altered by the presence of thiost…

## Sheet: ppGpp-affected
Gene Name	SCO number	Product
SCJ4.07_SCJ4.07_at	SCO0026	putative secreted protein
SCJ4.11_SCJ4.11_at	SCO0030	hypothetical protein SCJ4.11
SCJ4.36c_SCJ4.36c_at	SCO0055	putative membrane-associated oxidoreductase
SCJ11.18_SCJ11.18_at	SCO0089	putative transcriptional regulator
SCJ11.32_SCJ11.32_at	SCO0103	putative flavohemoprotein
SCJ33.02_SCJ33.02_at	SCO0138	putative oxidoreductase
SCJ33.03_SCJ33.03_at	SCO0139	hypothetical protein SCJ33.03
crtU_SCJ12.01c_at	SCO0189	putative dehydrogenase
SCJ9A.24c_SCJ9A.24c_at	SCO0245	putative integral membrane protein
SCJ9A.25c_SCJ9A.25c_at	SCO0246	putative integral membrane protein
SCF62.12_SCF62.12_r_at	SCO0386	putative asparagine synthetase
SCF62.13_SCF62.13._i_at	SCO0387	putative bi-domain oxidoreductase
SCF62.23_SCF62.23_at	SCO0397	putative integral membrane protein
SCF76.19c_SCF76.19c_at	SCO0479	putative phosphatase SCF76.19c
SCF34.14c_SCF34.14c_at	SCO0495	putative iron-siderophore ABC-transporter ATP-binding protein
SCF6.09_SCF6.09_at	SCO0513	integral membrane protein
SCF73.02c_SCF73.02c_at	SCO0555	putative membrane-bound oxidoreductase
SCF73.03c_SCF73.03c_at	SCO0556	hypothetical protein SCF73.03c
SC5G5.01c_St8B3.03c_r_at	SCO0569	putative 50S ribosomal protein L36
SCF55.33_StF55.33_at	SCO0609	putative integral membrane protein
SCF56.06_SCF56.06_r_at	SCO0622	putative tetR-family transcriptional regulator
SCF56.07_SCF56.07_at	SCO0623	putative membrane transport protein
SCF91.31c_SCF91.31c_at	SCO0671	hypothetical protein SCF91.31c.
SCF15.09_SCF15.09_at	SCO0688	hypothetical protein SCF15.09
SCF42.04_SCF42.04_at	SCO0694	hypothetical protein SCF42.04.
SCF43.16c_SCF43.16c_at	SCO0805	putative prolyl aminopeptidase.
SCM2.07_SCM2.07_at	SCO0854	hypothetical protein SCM2.07.
SCM1.03c_SCM1.03c_at	SCO0870	putative two-component system response regulator
SCM1.04c_SCM1.04c_at	SCO0871	putative two-component sensor protein.
SCM1.17c_SCM1.17c_at	SCO0884	probable oxidoreductase
SCM1.39c_SCM1.39c_at	SCO0906	hypothetical protein SCM1.39c
SCM1.40c_SCM1.40c_r_at	SCO0907	putative dehydrogenase
SCM1.41_SCM1.41_at	SCO0908	conserved hypothetical protein
SCM10.01_SCM1.46_at	SCO0913	hypothetical protein
SCM10.12c_SCM10.12c_at	SCO0924	putative cytochrome B subunit
SCM11.12c_SCM11.12c_at	SCO0957	putative oxidoreductase
SCM11.28_SCM11.28_at	SCO0973	putative integral membrane protein
2SCG2.04_2SCG2.04_at	SCO0991	conserved hypothetical protein
2SCG2.09_2SCG2.09_at	SCO0996	putative lipoprotein
ftrD_2SCG2.10_at	SCO0997	Fe uptake system integral membrane protein
SCG20A.06_SCG20A.06_at	SCO1026	putative transcriptional regulatory protein
SCG22.28c_SCG22.28c_r_at	SCO1082	putative electron transfer flavoprotein, beta subunit
2SCG4.01_2SCG4.01_at	SCO1085	putative acyltransferase
2SCG4.04c_2SCG4.04c_at	SCO1088	putative oxidoreductase
ung_2SCG38.07_at	SCO1114	uracil DNA glycosylase
2SCG38.08_2SCG38.08_at	SCO1115	conserved hypothetical protein
2SCG38.36c_2SCG38.36_at	SCO1143	conserved hypothetical protein
2SCG38.37c_2SCG38.37_at	SCO1144	putative ABC transporter ATP-binding protein
2SCG58.22_2SCG58.22_at	SCO1222	conserved hypothetical protein
2SCG1.05c_2SCG1.05c_at	SCO1230	putative secreted tripeptidylaminopeptidase
mug_2SCG18.02_r_at	SCO1255	G/U mismatch-specific DNA glycosylase
SCBAC36F5.18c_SCBAC3_at	SCO1307	hypothetical protein SCBAC36F5.18c
SCBAC36F5.27c_SCBAC3_at	SCO1316	putative integral membrane protein
2SCG61.22_2SCG61.22_at	SCO1340	conserved hypothetical protein
2SCG61.27c_2SCG61.27_r_at	SCO1345	putative 3-oxoacyl-[acyl-carrier protein] reductase
SC10A9.01_2SCG61.41_at	SCO1359	putative integral membrane protein
SC10A9.03_SC10A9.03_at	SCO1361	conserved hypothetical protein
SC10A9.06c_SC10A9.06_i_at	SCO1364	hypothetical protein SC10A9.06c
SC10A9.09c_SC10A9.09_at	SCO1367	putative ABC transport system ATP-binding protein
SC10A9.16_SC10A9.16_r_at	SCO1374	putative secreted protein
SC1A8A.05c_SC1A8A.05_at	SCO1385	putative membrane protein
SC1A8A.07c_SC1A8A.07_at	SCO1387	putative membrane associated protein
SC1A8A.08c_SC1A8A.08_at	SCO1388	putative mannose-1-phosphate guanyltransferase
SC1A8A.11_SC1A8A.11_at	SCO1391	phosphoenolpyruvate-protein phosphotransferase
SC1A8A.20c_SC1A8A.20_i_at	SCO1400	conserved hypothetical protein
SC6D7.32_SC1A8A.26c_at	SCO1407	hypothetical protein
SC6D7.04_SC6D7.04_at	SCO1435	putative integral membrane protein
ribH_SC6D7A.03c_at	SCO1440	6,7-dimethyl-8-ribityllumazine synthase
SC6D7A.05c_SC6D7A.05_i_at	SCO1442	putative integral membrane protein
SC9C5.01c_SCL6.34c_at	SCO1477	putative flavoprotein homologue (partial)
SC9C5.03c_SC9C5.03c_i_at	SCO1479	putative guanylate kinase
pyrF_SC9C5.05c_r_at	SCO1481	orotidine 5'-phosphate decarboxylase
pyrAa_SC9C5.08c_i_at	SCO1484	carbamoyl-phosphate synthase, pyrimidine-specific, small chain
pyrC_SC9C5.10c_r_at	SCO1486	dihydroorotase
SC9C5.14c_SC9C5.14c_i_at	SCO1490	putative NusB-family protein
efp_SC9C5.15c_at	SCO1491	elongation factor P
aroB_SC9C5.18c_at	SCO1494	3-dehydroquinate synthase
aroK_SC9C5.19c_at	SCO1495	shikimate kinase I
SC9C5.31c_SC9C5.31c_at	SCO1507	putative integral membrane protein
relA_SCL2.03c_at	SCO1513	GTP pyrophosphokinase
secF_SCL2.05c_at	SCO1515	protein-export membrane protein
SCL2.07c_SCL2.07c_at	SCO1517	putative secreted protein
SCL2.16c_SCL2.16c_at	SCO1526	putative acyltransferase
SCL2.17c_SCL2.17c_i_at	SCO1527	putative membrane transferase
SCL2.19_SCL2.19_at	SCO1529	putative membrane protein
SCL11.10c_possible_at	SCO1554	putative nicotinate-nucleotide-dimethylbenzimidazole phosphoribosyltransferase
SCL24.04c_SCL24.04c_at	SCO1568	putative tetR-family transcriptional regulator
argH_SCL24.06c_r_at	SCO1570	argininosuccinate lyase
argR_SCL24.12c_r_at	SCO1576	arginine repressor
argD_SCL24.13c_r_at	SCO1577	acetonitrile aminotransferase
argC_SCI35.02c_r_at	SCO1580	N-acetyl-gamma-glutamyl-phosphate reductase
SCI35.08c_SCI35.08c_r_at	SCO1586	hypothetical protein
SCI35.13_SCI35.13_at	SCO1591	putative 3-hydroxyacyl-CoA dehydrogenase
rplT_SCI35.20c_r_at	SCO1598	50S ribosomal protein L20
SCI41.06_SCI41.06_at	SCO1623	conserved hypothetical protein SCI41.06
SCI41.18c_SCI41.18c_i_at	SCO1635	hypothetical protein SCI41.18c
SCI41.19c_SCI41.19c_at	SCO1636	conserved hypothetical protein SCI41.19c
SCI52.06c_SCI52.06_i_at	SCO1664	conserved hypothetical protein
SCI52.07c_SCI52.07c_at	SCO1665	conserved hypothetical protein
SCI11.14c_SCI11.14c_at	SCO1725	putative secreted hydrolase
SCI11.16_SCI11.16_at	SCO1727	conserved hypothetical protein
SCI11.19_SCI11.19_r_at	SCO1730	hypothetical protein
SCI51.13c_SCI51.13c_at	SCO1773	putative L-alanine dehydrogenase
SCI51.15c_SCI51.15c_r_at	SCO1775	conserved hypothetical protein
SCI51.16c_SCI51.16c_at	SCO1776	putative CTP synthetase
SCI51.17_SCI51.17_at	SCO1777	hypothetical protein
SCI51.29_SCI51.29_at	SCO1789	hypothetical protein
SCI5.06c_SCI5.06c_i_at	SCO1798	putative ABC transporter ATP-binding subunit
SCI33.05c_SCI33.05c_at	SCO1806	putative ABC transporter ATP-binding protein
SCI8.08c_SCI8.08c_i_at	SCO1823	putative integral membrane protein
cobN_SCI8.34_at	SCO1849	cobalamin biosynthesis protein.
cobO_SCI8.36_r_at	SCO1851	cob(I)alamin adenosyltransferase (EC 2.5.1.17)
cobB_SCI8.37_at	SCO1852	cobyrinic acid A,C-diamide synthase
SCI39.03_SCI39.03_at	SCO1856	putative precorrin-6Y C5,15-methyltransferase
SCI39.21_SCI39.21_r_at	SCO1874	hypothetical protein
SCI39.22_SCI39.22_at	SCO1875	putative secreted penicillin binding protein
SCI7.22c_SCI7.22c_r_at	SCO1904	putative transcriptional regulator
SCI7.25c_SCI7.25c_at	SCO1907	conserved hypothetical protein
SCI7.33_SCI7.33_at	SCO1915	hypothetical protein
SCC22.04c_SCC22.04c_r_at	SCO1922	putative ABC transporter ATP-binding subunit
SCC22.05c_SCC22.05c_r_at	SCO1923	putative dioxygenase ferredoxin subunit
SCC22.19_SCC22.19_r_at	SCO1937	putative glucose-6-phosphate 1-dehydrogenase
SCC54.01c_SCC22.23c_at	SCO1941	putative integral membrane protein
SCC54.18c_SCC54.18c_at	SCO1958	ABC excision nuclease subunit A
SCC54.23c_SCC54.23c_at	SCO1963	putative integral membrane export protein
SC3C9.03_SC3C9.03_at	SCO1968	putative secreted hydrolase
SC7H2.17c_SC7H2.17c_at	SCO2003	DNA polymerase I
SC7H2.26_SC7H2.26_r_at	SCO2012	putative branched chain amino acid transport ATP-binding protein
SC3A3.02_SC3A3.02_at	SCO2024	putative chitosanase (putative secreted protein)
SC3A3.03c_SC3A3.03c_at	SCO2025	putative glutamate synthase small subunit
SC3A3.09_SC3A3.09_i_at	SCO2031	hypothetical protein
SC4G6.03c_SC4G6.03c_at	SCO2034	putative prolipoprotein diacyleglyceryl transferase
SC4G6.09c_SC4G6.09c_at	SCO2040	putative membrane protein
SC4G6.22c_SC4G6.22c_at	SCO2053	histidinol-phosphate aminotransferase
SC4G6.26_SC4G6.26_at	SCO2057	hypothetical protein
SC4G6.29c_SC4G6.29c_at	SCO2060	putative integral membrane transport protein
SC4G6.33c_SC4G6.33c_at	SCO2064	DNA polymerase III alpha chain
SC4G6.34_SC4G6.34_at	SCO2065	conserved hypothetical protein
SC4G6.35_SC4G6.35_r_at	SCO2066	putative membrane protein
SC4A10.01_SC4G6.37_at	SCO2068	putative secreted alkaline phosphatase
SC4A10.16c_SC4A10.16_at	SCO2083	sporulation protein
SC4A10.17c_SC4A10.17_at	SCO2084	putative UDP-N-acetylglucosamine-N-acetylmuramyl-(pentapeptide) pyrophosphoryl-undecaprenol N-acetylglucosamine transferase
SC4A10.18c_SC4A10.18_at	SCO2085	putative cell division protein
SC4A10.19c_SC4A10.19_at	SCO2086	putative UDP-N-acetylmuramoylalanine-D-glutamate ligase
murX_SC4A10.20c_at	SCO2087	putative phospho-N-acetylmuramoyl-pentapeptide-transferase
SC4A10.21c_SC4A10.21_at	SCO2088	putative UDP-N-acetylmuramoylalanyl-D-glutamyl-2,6-diaminopimelate- D-alanyl-alanyl ligase
SC4A10.23c_SC4A10.23_at	SCO2090	cell division protein
SC2C1A.01c_SC4A10.38_r_at	SCO2105	putative transcriptional regulatory protein
SC6E10.07_SC6E10.07_at	SCO2113	putative bacterioferritin
SC6E10.10_SC6E10.10_at	SCO2116	putative secreted protein
SC6E10.14c_SC6E10.14_r_at	SCO2120	putative two-component system regulator
SC6G10.05c_SC6G10.05_at	SCO2132	putative glycosyl transferase
SC6G10.23c_SC6G10.23_at	SCO2150	cytochrome C heme-binding subunit
SC6G10.24c_SC6G10.24_r_at	SCO2151	cytochrome c oxidase subunit III
SC5F7.26_SC5F7.26_i_at	SCO2175	putative nicotinate-nucleotide-dimethylbenzimidazole phosphoribosyltransferase
SC5F7.22_SC5F7.22_i_at	SCO2179	putative aminopeptidase
SC5F7.19_SC5F7.19_r_at	SCO2182	putative gntR-family transcriptional regulator
SC3H12.13c_SC3H12.13_at	SCO2205	hypothetical protein SC3H12.13c
SC10B7.07_SC10B7.06_r_at	SCO2212	hypothetical protein SC10B7.07
SC10B7.14_SC10B7.14_at	SCO2219	conserved hypothetical protein
SCC75A.07c_SCC75A.07_at	SCO2261	putative membrane protein.
SCC75A.08c_SCC75A.08_at	SCO2262	putative oxidoreductase
map3_SCC75A.12_r_at	SCO2266	methionine aminopeptidase
SCC75A.25c_SCC75A.25_at	SCO2279	hypothetical protein SCC75A.25c.
SCC30.04_SCC30.04_at	SCO2296	possible integral membrane protein
SCC53.07c_SCC53.07c_at	SCO2316	hypothetical protein
SCC53.12_SCC53.12_at	SCO2321	putative secreted protein
SCC53.13_SCC53.13_at	SCO2322	putative secreted protein
SCC53.15_SCC53.15_at	SCO2324	putative ABC transporter ATP-binding subunit
SCC8A.03_SCC8A.03_at	SCO2345	putative peptidodoglycan-binding membrane protein
SCC8A.15_SCC8A.15_r_at	SCO2357	hypothetical protein
SCC8A.19c_SCC8A.19c_at	SCO2361	hypothetical protein
SCC8A.28c_SCC8A.28c_at	SCO2370	conserved hypothetical protein
SC4A7.11_SC4A7.11_at	SCO2383	putative secreted protein
SCC24.28c_SCC24.28c_at	SCO2457	putative lipoprotein
SC7A8.23_SC7A8.23_at	SCO2484	putative secreted protein
SC7A8.33c_SC7A8.33c_at	SCO2494	putative pyruvate phosphate dikinase
SCC121.08_SCC121.08_at	SCO2505	putative ABC-transporter metal-binding lipoprotein
SCC121.23c_SCC121.23_at	SCO2520	putative membrane protein
SCC117.05_SCC117.05_at	SCO2532	PhoH-like protein
leuS_SCC123.09c_at	SCO2571	leucyl-tRNA synthetase.
SCC88.01_SCC123.28_at	SCO2590	putative glycosyltransferase
SCC88.02_SCC88.02._at	SCO2591	putative secreted protein
pbp2_SCC88.19c_at	SCO2608	penicillin binding protein
clpX_SCC80.02c_i_at	SCO2617	ATP dependent Clp Protease ATP binding subunit
SCC80.05c_SCC80.05c_i_at	SCO2620	putative cell division trigger factor
pepN_SC8E4A.13_at	SCO2643	aminopeptidase N
SC6D10.11_SC6D10.11_at	SCO2668	conserved hypothetical protein SC6D10.11
SC6D10.18c_SC6D10.18_i_at	SCO2675	hypothetical protein SC6D10.18c
SC6D10.20c_SC6D10.20_s_at	SCO2677	putative ABC transpoter ATP-binding protein
SCC46.08c_SCC46.08c_at	SCO2723	putative ABC transporter ATP-binding protein
SCC46.14_SCC46.14_at	SCO2729	putative acetyltransferase
SCC57A.40c_SCC57A.40_at	SCO2769	putative acetolactate synthase
accD1_SCC105.07_at	SCO2776	acetyl/propionyl CoA carboxylase, beta subunit
fabG_SCC105.08_r_at	SCO2777	acetyl/propionyl CoA carboxylase alpha subunit
hmgL_SCC105.09_at	SCO2778	hydroxymethylglutaryl-CoA lyase
SCC105.19_SCC105.19_at	SCO2788	hypothetical protein SCC105.19
glmS2_SCC105.20_at	SCO2789	glucosamine-fructose-6-phosphate aminotransferase
SCE20.02_SCE20.02_at	SCO2828	probable amino acid ABC transporter protein, solute-binding component.
SCE20.03_SCE20.03_at	SCO2829	probable amino acid ABC transporter protein, integral membrane component.
SCE20.10_SCE20.10_at	SCO2836	putative glycosyl transferase
SCE20.11_SCE20.11_at	SCO2837	putative secreted protein.
SCE20.27c_SCE20.27c_at	SCO2853	conserved hypothetical protein
SCE20.29_SCE20.29_at	SCO2855	hypothetical protein SCE20.29.
SCE6.04_SCE6.04_at	SCO2867	hypothetical protein SCE6.04
SCE6.16_SCE6.16_at	SCO2879	putative membrane protein
SCE6.17_SCE6.17_at	SCO2880	conserved hypothetical protein SCE6.17.
SCE6.19_SCE6.19_r_at	SCO2882	putative conserved ATP/GTP-binding protein
SCE6.34_SCE6.34_at	SCO2897	probable secreted penicillin-binding protein
SCE19A.01_SCE6.38_at	SCO2901	hypothetical protein
SCE19A.11c_SCE19A.11_r_at	SCO2911	conserved hypothetical protein
SCE19A.12c_SCE19A.12_at	SCO2912	hypothetical protein
SCE19A.19c_SCE19A.19_at	SCO2919	hypothetical protein
murA_SCE59.08_at	SCO2949	UDP-N-acetylglucosamine transferase
SCE59.27c_SCE59.27c_at	SCO2968	putative cell division protein
secA_SCE33.07c_i_at	SCO3005	preprotein translocase
SCE33.11c_SCE33.11c_at	SCO3009	conserved hypothetical protein
SCE34.05c_SCE34.05c_at	SCO3024	putative transport protein
SCE34.14c_SCE34.14c_at	SCO3033	putative integral membrane regulatory protein
whiB_SCE34.15c_f_at	SCO3034	sporulation regulatory protein
SCE34.19_SCE34.19_r_at	SCO3038	conserved hypothetical protein SCE34.20
SCE34.26_SCE34.26_at	SCO3045	putative secreted protein
purK_SCE25.01c_at	SCO3060	phosphoribosylaminoimidazole carboxylase ATPase subunit PurK
SCE25.05_SCE25.05_at	SCO3064	putative peptide transporter
SCE25.32c_SCE25.32c_at	SCO3091	cyclopropane-fatty-acyl-phospholipid synthase
SCE41.02c_SCE41.02c_at	SCO3093	putative hydrolase
SCE41.17_SCE41.17_at	SCO3108	conserved hypothetical protein
SCE41.19c_SCE41.19c_at	SCO3110	putative ABC transport system integral membrane protein
SCE41.28c_SCE41.28c_at	SCO3119
ppc_SCE66.06c_at	SCO3127	phosphoenolpyruvate carboxylase
SCE66.26c_SCE66.26c_at	SCO3147	putative ABC transporter ATP-binding subunit
SCE22.07_SCE22.07_at	SCO3190	putative mechanosensitive channel
SCE22.09_SCE22.09_at	SCO3192	putative integral membrane protein
SCE22.10_SCE22.10_at	SCO3193	conserved hypothetical protein SCE22.10
SCE22.11_SCE22.11_at	SCO3194	putative lipoprotein
SCE8.04c_SCE8.04c_at	SCO3211	putative indoleglycerol phosphate synthase
SCE8.07c_SCE8.07c_at	SCO3214	probable anthranilate synthase component I
SCE8.08c_SCE8.08c_at	SCO3215	hypothetical protein
SCE8.11c_SCE8.11c_r_at	SCO3218	putative small conserved hypothetical protein
SCE8.13c_SCE8.13c_at	SCO3220	putative secreted protein
SCE8.15c_SCE8.15c_i_at	SCO3222	putative secreted protein
SCE63.05_SCE63.05_at	SCO3228	putative glycolate oxidase
SCE63.03c_SCE6_part1_at	SCO3230	CDA peptide synthetase I
SCE63.03c_SCE6_part5_at	SCO3230	CDA peptide synthetase I
SCE63.03c_SCE6_part4_at	SCO3230	CDA peptide synthetase I
SCE63.03c_SCE6_part2_at	SCO3230	CDA peptide synthetase I
SCE63.03c_SCE6_part3_at	SCO3230	CDA peptide synthetase I
SCE63.02c_SCE6_part3_at	SCO3231	CDA peptide synthetase II
SCE63.02c_SCE6_part2_at	SCO3231	CDA peptide synthetase II
SCE63.01_SCE29_part1_at	SCO3232	CDA peptide synthetase III
SCE29.0_SCE29.02_at	SCO3233	putative hydrolase
SCE29.04c_SCE29.04c_at	SCO3235	putative ABC transporter
SCE29.10c_SCE29.10c_r_at	SCO3241	putaive isomerase
SCE29.12c_SCE29.12c_at	SCO3243	putative myo-inositol phosphate synthase
SCE29.15c_SCE29.15c_at	SCO3246	putative 3-oxoacyl-[acyl carrier protein] synthase III
SCE29.16c_SCE29.16c_at	SCO3247	putative acyl CoA oxidase
SCE29.17c_SCE29.17c_at	SCO3248	putative 3-oxoacyl-[acyl carrier protein] synthase II
SCE29.18c_SCE29.18c_at	SCO3249	putative acyl carrier protein
SCE15.17_SCE15.17_at	SCO3300	putative secreted serine-rich protein
SCE15.18_SCE15.18_at	SCO3301	putative secreted protein
SCE68.09c_SCE68.09c_at	SCO3311	delta-aminolevulinic acid dehydratase
SCE68.15c_SCE68.15c_at	SCO3317	putative uroporphyrin-III C-methyltransferase/uroporphyrinogen-III synthase
SCE68.16c_SCE68.16c_at	SCO3318	putative porphobilinogen deaminase
SCE68.24c_SCE68.24c_at	SCO3326	putative epimerase
SCE7.11_SCE7.11_at	SCO3344	putative serine/threonine protein kinase
SCE7.15c_SCE7.15c_at	SCO3348	putative DNA-binding protein
SCE94.01c_SCE7.17c_at	SCO3350	hypothetical protein
SCE94.08_SCE94.08_at	SCO3357	hypothetical protein
SCE94.17c_SCE94.17c_at	SCO3366	putative exporter
SCE126.03_SCE126.03_i_at	SCO3385	putative L-allo-threonine aldolase
SCE126.08c_SCE126.08_at	SCO3390	putative two component sensor kinase
SCE9.03c_SCE9.03c_at	SCO3396	putative membrane protein
SCE9.04_SCE9.04_i_at	SCO3397	putative integral membrane lysyl-tRNA synthetase
SCE9.06_SCE9.06_i_at	SCO3399	hypothetical protein
SCE65.17c_SCE65.17c_at	SCO3481	hypothetical protein SCE65.17c
SCE2.09_SCE2.09_at	SCO3528	conserved hypothetical protein
SCH5.21_SCH5.21_at	SCO3558	putative morphological differentiation-associated protein
SCH17.08c_SCH17.08c_at	SCO3574	putative epoxide hydrolase
SCH66.01_SCH17.14_at	SCO3580	putative transpeptidase
SCH66.02c_SCH66.02c_r_at	SCO3581	conserved hypothetical protein
SCH66.07c_SCH66.07c_at	SCO3586	putative integral membrane protein
SCH10.01_SC66T3.34_at	SCO3623	putative transcriptional regulator
SCH10.25c_SCH10.25c_at	SCO3647	conserved hypothetical protein
SCH1029c1_SCH10.29c_at	SCO3651	hypothetical protein
SCH35.49c_SCH35.49c_at	SCO3675	putative conserved secreted protein
SCH35.48c_SCH35.48c_at	SCO3676	putative integral membrane protein
SCH35.46_SCH35.46_i_at	SCO3678	putative deoxynucleotide triphosphate deaminase
SCH35.12c_SCH35.12c_at	SCO3712	putative hydrolase
SCH22A.03c_SCH22A.03_at	SCO3725	putative conserved membrane protein
SCH63.13_SCH63.13_at	SCO3766	conserved hypothetical protein
SCH63.17_SCH63.17_at	SCO3770	putative cytochrome P450 oxidoreductase
SCH63.25_SCH63.25_at	SCO3778	putative threonyl tRNA synthetase
SCH63.35_SCH63.35_r_at	SCO3788	conserved hypothetical protein SCH63.35
SCH63.36_SCH63.36_at	SCO3789	putative integral membrane protein
SCGD3.02_SCGD3.02_at	SCO3801	putative aminopeptidase
SCGD3.03_SCGD3.03_at	SCO3802	putative membrane protein
SCGD3.12_SCGD3.12_at	SCO3811	putative D-alanyl-D-alanine carboxypeptidase
SCGD3.17c_SCGD3.17c_r_at	SCO3816	putative branched-chain alpha keto acid dehydrogenase E1 beta subunit
SCGD3.18c_SCGD3.18c_at	SCO3817	putative branched-chain alpha keto acid dehydrogenase E1 alpha subunit
SCH69.05_SCH69.05_at	SCO3835	putative dehydrogenase
SCH69.09c_SCH69.09c_r_at	SCO3839	hypothetical protein
SCH69.13_SCH69.13_s_at	SCO3843	hypothetical protein
SCH69.17_SCH69.17_at	SCO3847	putative secreted penicillin-binding protein
SCH69.30_SCH69.30_at	SCO3860	putative serine/threonine protein kinase
SCH18.01_SCH69.34_at	SCO3864	putative transcriptional regulator
SCH18.08_SCH18.08_at	SCO3871	putative decarboxylase
gyrA_SCH18.10c_at	SCO3873	DNA gyrase subunit A
gyrB_SCH18.11c_at	SCO3874	DNA gyrase subunit B
recF_SCH18.13c_at	SCO3876	DNA replication protein
SCH18.14c_SCH18.14c_r_at	SCO3877	putative 6-phosphogluconate dehydrogenase
StH24.03_StH24.03_at	SCO3881	putative ribonuclease P component
StH24.07_StH24.07_at	SCO3885	conserved hypothetical GidB-family protein
SCH24.11c_SCH24.11c_at	SCO3889	thioredoxin
SCH24.18_SCH24.18_at	SCO3896	putative RNA nucleotidyltransferase
SCH24.20c_SCH24.20c_at	SCO3898	putative membrane protein
SCH24.21c_SCH24.21c_r_at	SCO3899	hypothetical protein
SCH24.29_SCH24.29_r_at	SCO3907	putative single-strand DNA-binding protein
SCH24.30_SCH24.30_f_at	SCO3908	putative 30S ribosomal protein S18
SCQ11.11_SCQ11.11_at	SCO3928	putative thiamine biosynthesis protein
SCQ11.12c_SCQ11.12c_at	SCO3929	hypothetical protein
SCD78.19c_SCD78.19c_at	SCO3952	hypothetical protein SCD78.19c
SCBAC25E3.09_SCBAC25_at	SCO3972	conserved hypothetical protein
2SC10A7.09_2SC10A7.0_r_at	SCO4005	putative RNA polymerase sigma factor
2SC10A7.32_2SC10A7.3_at	SCO4028	hypothetical protein
2SCD60.17_2SCD60.17_at	SCO4051	conserved hypothetical protein
purD_SCD25.04_at	SCO4068	phosphoribosylamine-glycine ligase (EC 6.3.4.13)
SCD25.13_SCD25.13_at	SCO4077	hypothetical protein SCD25.13
purL_SCD25.15_at	SCO4079	phosphoribosyl formylglycinamidine synthase II (EC 6.3.5.3)
SCD17.02c_SCD17.02c_at	SCO4098	acetyltransferase
SCD17.04_SCD17.04_at	SCO4100	hypothetical protein SCD17.04
SCD17.12_SCD17.12_at	SCO4108	probable peptidase
SCD72A.07c_SCD72A.07_at	SCO4121	putative integral membrane protein
SCD72A.16c_SCD72A.16_at	SCO4130	putative integral membrane protein
2SCD46.12_2SCD46.12_r_at	SCO4198	putative DNA-binding protein
2SCD46.13_2SCD46.13_r_at	SCO4199	hypothetical protein
2SCD46.16c_2SCD46.16_at	SCO4202	putative NLP/P60-family secreted protein
SCD8A.01c_2SCD46.42c_at	SCO4228	putative phosphate transport system regulator
SCD8A.04c_SCD8A.04c_at	SCO4231	putative lipoprotein
SCD8A.08_SCD8A.08_at	SCO4235	putative cysteinyl-tRNA synthetase
SCD8A.30_SCD8A.30_at	SCO4257	putative hydrolytic protein
SCD49.04_SCD49.04_at	SCO4263	putative transcriptional regulatory protein
SCD12A.19_SCD12A.19_at	SCO4336	putative marR-family protein
SCD12A.23_SCD12A.23_at	SCO4340	putative integrase
SCD12A.28_SCD12A.28_at	SCO4345	hypothetical protein SCD12A.28
SCD19.02c_SCD19.02c_at	SCO4347	hypothetical protein SCD19.02c
SCD19.17_SCD19.17_at	SCO4362	putative two component system sensor kinase
SC6F11.01_SCD10.35_at	SCO4403	putative formyltetrahydrofolate deformylase (fragment)
SC6F11.10_SC6F11.10_i_at	SCO4412	putative regulatory protein
SCD6.17c_SCD6.17c_at	SCO4439	putative D-alanyl-D-alanine carboxypeptidase
SCD65.14_SCD65.14_at	SCO4471	putative secreted protein
SCD69.11_SCD69.11_at	SCO4491	putative octaprenyltransferase
SCD69.13_SCD69.13_at	SCO4493	putative asnC-family transcriptional regulator
SCD35.03_SCD35.03_i_at	SCO4496	putative acetyltransferase
SCD35.05_SCD35.05_at	SCO4498	putative proton transport protein
SCD35.33_SCD35.33_at	SCO4526	putative protein kinase
SCD35.35_SCD35.35_at	SCO4528	putative integral membrane protein
SCD20.02_SCD20.02_at	SCO4584	putative membrane protein
SCD20.08c_SCD20.08c_at	SCO4590	hypothetical protein
SCD39.01_SCD39.01_at	SCO4601	putative dehydrogenase
nuoL2_SCD39.06_at	SCO4606	NADH dehydrogenase subunit NuoL2
SCD39.13_SCD39.13_at	SCO4613	putative integral membrane protein
SCD39.14c_SCD39.14c_r_at	SCO4614	conserved hypothetical protein
traB1_SCD39.20c_at	SCO4620	putative sporulation-related protein
SCD82.10_SCD82.10_at	SCO4639	conserved hypothetical protein
SCD82.11_SCD82.11_at	SCO4640	putative tetR-family transcriptional regulator
nusG_SCD82.18_r_at	SCO4647	transcription antitermination protein
rspL_SCD40A.05_i_at	SCO4659	30S ribosomal protein S12
rspG_SCD40A.06_r_at	SCO4660	30S ribosomal protein S7
tuf1_SCD40A.08_at	SCO4662	elongation factor TU-1
SCD31.04_SCD31.04_i_at	SCO4679	conserved hypothetical protein
SCD31.12c_SCD31.12c_at	SCO4687	hypothetical protein SCD31.12c
SCD31.22_SCD31.22_at	SCO4697	putative integral membrane protein
rplW_SCD31.29_at	SCO4704	50S ribosomal protein L23
rplB_SCD31.30_r_at	SCO4705	50S ribosomal protein L2
rplV_SCD31.32_i_at	SCO4707	50S ribosomal protein L22
rpsC_SCD31.33_r_at	SCO4708	30S ribosomal protein S3
rplP_SCD31.34_r_at	SCO4709	50S ribosomal protein L16
rpmC_SCD31.35_f_at	SCO4710	50S ribosomal protein L29
rpsH_SCD31.41_f_at	SCO4716	30S ribosomal protein S8
rplO_SCD31.46_r_at	SCO4721	50S ribosomal protein L15
rpmJ_SC6G4.04_f_at	SCO4726	50S ribosomal protein L36
truA_SC6G4.09_at	SCO4731	putative pseudouridylate synthase
SC6G4.10c_SC6G4.10c_at	SCO4732	putative membrane protein
SC6G4.17_SC6G4.17_at	SCO4739	putative lipoprotein
SC6G4.32_SC6G4.32_at	SCO4754	putative transcriptional regulator
SCD63.19_SCD63.19_at	SCO4787	putative aldolase
SCD63.21_SCD63.21_at	SCO4789	putative integral membrane protein
SCD63A.07c_SCD63A.07_at	SCO4796	putative NLP/P60 family secreted protein
SCD63A.17_SCD63A.17_at	SCO4806	putative secreted protein
sucC_SCD63A.19_at	SCO4808	succinyl-CoA synthetase beta chain
sucD_SCD63A.20_at	SCO4809	succinyl CoA synthetase alpha chain
SCD63A.23c_SCD63A.23_i_at	SCO4812	putative integral membrane protein
purN_SCD63A.24_r_at	SCO4813	phosphoribosylglycinamide formyltransferase
SC2A6.10_SC2A6.10_at	SCO4825	putative integral membrane protein
SC2A6.14_SC2A6.14_at	SCO4829	putative oxidoreductase
SC2A6.17_SC2A6.17_at	SCO4832	putative glycine betaine-binding lipoprotein
glyA1_SC5G8.05_at	SCO4837	serine hydroxymethyltransferase
SC5G8.15c_SC5G8.15c_at	SCO4847	putative D-alanyl-D-alanine carboxypeptidase
dhsB_SC5G8.23c_at	SCO4855	putative succinate dehydrogenase iron-sulfur subunit
dhsA_SC5G8.24c_r_at	SCO4856	putative succinate dehydrogenase flavoprotein subunit
SC5G8.25c_SC5G8.25c_r_at	SCO4857	putative succinate dehydrogenase membrane subunit
SC5G8.26c_SC5G8.26c_r_at	SCO4858	putative succinate dehydrogenase membrane subunit
2SCK8.10_2SCK8.10_i_at	SCO4884	putative lipoprotein
2SCK8.11_2SCK8.11_at	SCO4885	putative lipoprotein
2SCK8.12_2SCK8.12_at	SCO4886	putative sugar ABC transporter ATP-binding protein
2SCK8.14_2SCK8.14_at	SCO4888	putative sugar ABC transporter integral membrane protein
2SCK8.27_2SCK8.27_at	SCO4901	putative adenosine deaminase
2SCK8.29c_2SCK8.29c_f_at	SCO4903	putative membrane protein
afsQ2_2SCK8.32c_at	SCO4906	sensor kinase protein
SCK13.04c_SCK13.04c_at	SCO4912	putative aldehyde dehydrogenase
SCK13.08c_SCK13.08c_at	SCO4916	putative phosphomannomutase
SCK13.09c_SCK13.09c_r_at	SCO4917	putative purine nucleoside phosphorylase
SCK13.26_SCK13.26_at	SCO4934	putative lipoprotein
2SCK36.01c_2SCK36.01_at	SCO4978	putative integral membrane protein
2SCK36.02_2SCK36.02_at	SCO4979	putative phosphoenolpyruvate carboxykinase
2SCK36.18c_2SCK36.18_at	SCO4995	putative membrane protein
ahpC_SCK7.05c_r_at	SCO5032	alkyl hydroperoxide reductase
SCK7.09c_SCK7.09c_at	SCO5036	hypothetical protein
fumB_SCK7.17c_at	SCO5044	fumarate hydratase class I
ppgK_SCBAC20F6.02_at	SCO5059	polyphosphate glucokinase
SCBAC20F6.15_SCBAC20_at	SCO5072	hydroxylacyl-CoA dehydrogenase
SCBAC20F6.16_SCBAC20_at	SCO5073	putative oxidoreductase
SCBAC20F6.17_SCBAC20_at	SCO5074	putative dehydratase
actVA1_SCBAC28G1.02_s_at	SCO5076	integral membrane protein
actVA3_SCBAC28G1.04_s_at	SCO5078	hypothetical protein
actII-4_SCBAC28G1.11_at	SCO5085	actinorhodin cluster activator protein
actIORF1_SCBAC28G1.1_at	SCO5087	actinorhodin polyketide beta-ketoacyl synthase alpha subunit
SCBAC31E11.01_SCBAC3_at	SCO5105	putative membrane protein
SC9E12.01_SCBAC31E11_at	SCO5116	putative peptide transport system ATP-binding subunit
SC9E12.07c_SC9E12.07_at	SCO5122	putative peptidase
SC9E12.15_SC9E12.15_at	SCO5130	putative ABC transporter integral membrane protein
SCP8.07c_SCP8.07c_at	SCO5144	putative acyl CoA isomerase
SCP8.17c_SCP8.17c_at	SCO5154	conserved hypothetical protein
SCP8.26c_SCP8.26c_f_at	SCO5163	hypothetical protein SCP8.26c
2SC3B6.02_2SC3B6.02_r_at	SCO5178	putative sulfurylase
2SC3B6.10_2SC3B6.10_i_at	SCO5186	conserved hypothetical protein
2SC3B6.20_2SC3B6.20_at	SCO5196	conserved hypothetical protein
SC7E4.01_2SC3B6.28_at	SCO5204	putative integral membrane protein
SC7E4.02_SC7E4.02_at	SCO5205	hypothetical protein SC7E4.02
SC7E4.05c_SC7E4.05c_at	SCO5208	putative monophosphatase
SC7E4.11_SC7E4.11_at	SCO5214	conserved hypothetical protein SC7E4.11
nrdM_SC7E4.22c_r_at	SCO5225	ribonucleotide-diphosphate reductase small chain
wblE_2SC7G11.02c_f_at	SCO5240	hypothetical protein
SC6G9.40c_SC6G9.40c_at	SCO5293	putative oxygenase subunit
SC6G9.23_SC6G9.23_at	SCO5310	hypothetical protein
SC6G9.22_SC6G9.22_at	SCO5311	putative secreted protein
SC6G9.21_SC6G9.21_at	SCO5312	conserved hypothetical protein
SC6G9.20_SC6G9.20_at	SCO5313	possible membrane protein
thrB_SCBAC5H2.25_at	SCO5356	homoserine kinase
prfA_2SC6G5.04_f_at	SCO5360	peptide chain release factor 1 (RF-1)
2SC6G5.06_2SC6G5.06_r_at	SCO5362	conserved hypothetical protein
atpI_2SC6G5.10_at	SCO5366	ATP synthase protein I
atpB_2SC6G5.11_at	SCO5367	ATP synthase A chain
atpH_2SC6G5.14_at	SCO5370	ATP synthase delta chain
atpA_2SC6G5.15_r_at	SCO5371	ATP synthase alpha chain
atpG_2SC6G5.16_at	SCO5372	ATP synthase gamma chain
atpD_2SC6G5.17_at	SCO5373	ATP synthase beta chain
2SC6G5.30_2SC6G5.30_r_at	SCO5386	putative anti-sigma factor antagonist
2SC6G5.36c_2SC6G5.36_at	SCO5392	putative ABC transporter integral membrane subunit
2SC6G5.40c_2SC6G5.40_r_at	SCO5396	putative cellulose-binding protein
SC8F4.10c_SC8F4.10c_at	SCO5406	hypothetical protein
SC8F4.11c_SC8F4.11c_at	SCO5407	conserved hypothetical protein
SC8F4.23_SC8F4.23_at	SCO5419	putative thioredoxin
ackA_SC8F4.28c_at	SCO5424	acetate kinase
SC6A11.12_SC6A11.12_at	SCO5436	putative sodium:dicarboxylate symporter
trxA2_SC6A11.14_at	SCO5438	thioredoxin
SC3D11.01_SC6A11.20_at	SCO5444	putative glycogen phosphorylase
SC3D11.06c_SC3D11.06_at	SCO5449	putative ABC transporter
SC3D11.16_SC3D11.16_r_at	SCO5459	putative enoyl-coA hydratase
sdaA_SC2A11.03c_at	SCO5469	L-serine dehydratase
SC2A11.13_SC2A11.13_r_at	SCO5479	oligopeptide ABC transporter ATP-binding protein
SC8D9.02c_SC8D9.02c_at	SCO5490	conserved hypothetical protein
SC8D9.22_SC8D9.22_at	SCO5510	putative dehydrogenase
SC8D9.24_SC8D9.24_at	SCO5512	acetolactate synthase
SC1C2.01_SC8D9.32_at	SCO5520	delta-1-pyrroline-5-carboxylate dehydrogenase
SC1C2.23c_SC1C2.23c_r_at	SCO5542	hypothetical protein SC1C2.23c
SC1C2.24c_SC1C2.24c_r_at	SCO5543	conserved hypothetical protein SC1C2.24c
SC7A1.02_SC7A1.02_at	SCO5558	putative acyltransferase
SC7A1.12_SC7A1.12_r_at	SCO5568	phosphopantetheine adenylyltransferase
SC7A1.13_SC7A1.13_at	SCO5569	hypothetical protein SC7A1.13
SC7A1.24_SC7A1.24_at	SCO5580	putative prokaryotic docking protein
ffh_SC2E1.03_at	SCO5586	signal recognition particle protein
SC2E1.10_SC2E1.10_r_at	SCO5593	putative 16S rRNA processing protein
sip1_SC2E1.13_at	SCO5596	putative signal peptidase I
SC2E1.25_SC2E1.25_at	SCO5608	hypothetical protein SC2E1.25
rpsB_SC2E1.41_r_at	SCO5624	30S ribosomal protein S2
pyrH_SC2E1.43_at	SCO5626	uridylate kinase
SC6A9.35_SC6A9.35_at	SCO5632	hypothetical protein SC6A9.35
SC6A9.16_SC6A9.16_at	SCO5651	hypothetical protein SC6A9.16
dxr_SC5H4.18_i_at	SCO5694	1-deoxy-D-xylulose 5-phosphate reductoisomerase
SC9F2.09c_SC9F2.09c_r_at	SCO5707	small conserved hypothetical protein
SC9F2.08c_SC9F2.08c_r_at	SCO5708	putative ribosome-binding factor
SC9F2.05c_SC9F2.05c_at	SCO5711	probable riboflavin kinase (FAD synthetase)
SC3C3.13_SC3C3.13_at	SCO5727	hypothetical protein SC3C3.13
dapB_SC9A10.03_r_at	SCO5739	putative dihydrodipicolinate reductase
SC7C7.03_SC7C7_part2_at	SCO5748	putative sensory histidine kinase
gluB_SC4H8.15c_at	SCO5776	glutamate binding protein
SC4H2.02_SC4H2.02_at	SCO5781	putative secreted protein
dapF_SC4H2.14_at	SCO5793	diaminopimelate epimerase
SC4H2.18c_SC4H2.18c_at	SCO5797	putative secreted protein
nrdJ_SC4H2.26_at	SCO5805	ribonucleotide reductase
SC9B10.12_SC9B10.12_at	SCO5845	putative thimidine kinase
SC2E9.08_SC2E9.08_at	SCO5867	hypothetical protein SC2E9.08
SC2E9.11_SC2E9.11_r_at	SCO5870	ABC-transporter ATP binding protein
SC3F7.08_SC3F7.08_at	SCO5888	3-oxoacyl-[acyl-carrier-protein] synthase
SC3F7.12_SC3F7_part2_at	SCO5892	polyketide synthase
SC10A5.05_SC10A5.05_at	SCO5900	probable membrane protein
SC10A5.06_SC10A5.06_i_at	SCO5901	putative RNA methyltransferase
StBAC16H6.17c_SCBAC1_at	SCO5982	putative regulator
SCBAC1C11.01c_SCBAC1_s_at	SCO5998	putative UDP-N-acetylglucosamine transferase
SC7B7.02_SC7B7.02_at	SCO6005	putative lipoprotein
SC7B7.05_SC7B7.05_at	SCO6008	probable transcriptional repressor protein
SC1C3.14c_SC1C3.14c_at	SCO6026	fatty acid oxidation complex alpha-subunit
SC1B5.04c_SC1B5.04c_at	SCO6044	putative integral membrane protein
SC1B5.05c_SC1B5.05c_at	SCO6045	hypothetical protein SC1B5.05c
SC9B1.09_SC9B1.09_at	SCO6062	putative ABC transporter ATP-binding subunit
SC9B1.15c_SC9B1.15c_at	SCO6068	conserved hypothetical protein
SC9B1.16c_SC9B1.16c_at	SCO6069	putative large secreted protein
SC9B1.17c_SC9B1.17c_at	SCO6070	putative secreted solute binding protein
SCBAC1A6.15c_SCBAC1A_at	SCO6091	putative integral membrane protein
cysD_SCBAC1A6.22c_r_at	SCO6098	sulfate adenylyltransferase subunit 2
cysH_SCBAC1A6.24c_at	SCO6100	phosphoadenosine phosphosulfate reductase
fusH_SCBAC1A6.32_at	SCO6108	esterase
SC9B2.21c_SC9B2.21c_at	SCO6134	putative regulatory protein
SC2H4.06c_SC2H4.06c_at	SCO6224	putative secreted protein
SC2H4.07c_SC2H4.07c_at	SCO6225	putative secreted protein
SC2H4.10_SC2H4.10_at	SCO6228	hypothetical protein SC2H4.10
SCAH10.27_SCAH10.27_at	SCO6262	putative helicase
SCAH10.29_SCAH10.29_at	SCO6264	reductase
SCIF3.01c_SCBAC8D1.1_at	SCO6299	putative TetR-family transcriptional regulator
SCIF3.12_SCIF3.12_at	SCO6310	putative cytochrome P450
SC3A7.11_SC3A7.11_at	SCO6343	hypothetical protein SC3A7.11
SC3C8.09_SC3C8.09_at	SCO6390	putative integral membrane protein
SC9C7.03c_SC9C7.03c_i_at	SCO6467	putative phosphatidylserine synthase
SC9C7.10c_SC9C7.10c_i_at	SCO6474	putative transcriptional regulator
gvpG_SC1E6.11_at	SCO6502	putative gas vesicle synthesis protein
SC1E6.12_SC1E6.12_at	SCO6503	hypothetical protein SC1E6.12
SC5C7.15_SC5C7.15_at	SCO6530	hypothetical protein SC5C7.15
SC4B5.01c_SC4B5.01c_at	SCO6551	putative oxidoreductase
SC1F2.03c_SC1F2.03c_at	SCO6606	conserved hypothetical protein SC1F2.03c
SC4G2.18_SC4G2.18_at	SCO6644	putative solute-binding lipoprotein
SC5A7.08c_SC5A7.08c_r_at	SCO6658	6-phosphogluconate dehydrogenase
zwf_SC5A7.11c_at	SCO6661	glucose-6-phosphate 1-dehydrogenase
tal_SC5A7.12c_at	SCO6662	transaldolase
ramR_SC6G3.01c_at	SCO6685	putative two-component system response regulator
SC6G3.03_SC6G3_part2_at	SCO6687	putative DNA-binding protein
SC4C6.05c_SC4C6.05c_at	SCO6695	putative membrane protein
SC5F2A.26c_SC5F2A.26_at	SCO6743	putative transcriptional accessory protein
SC6A5.01_SC5F2A.35_at	SCO6752	putative integral membrane transferase
SC6A5.02_SC6A5.02_r_at	SCO6753	putative nucleotide sugar-1-phosphate transferase
SC6A5.03_SC6A5.03_at	SCO6754	putative glycerol dehydrogenase
SC6A5.04_SC6A5.04_at	SCO6755	putative transferase
SC6A5.05_SC6A5.05_i_at	SCO6756	putative glycosyltransferase
SC6A5.07_SC6A5.07_r_at	SCO6758	putative ABC transporter ATP-binding component
SC6A5.15_SC6A5.15_at	SCO6766	conserved hypothetical protein
SC6A5.16_SC6A5.16_r_at	SCO6767	GcpE protein homolog, conserved hypothetical protein
SC6A5.17_SC6A5.17_at	SCO6768	probable transketolase
SC6F7.14c_SC6F7.14c_at	SCO6961	conserved hypothetical protein SC6F7.14c
SC8F11.05_SC8F11.05_at	SCO6979	probable solute-binding lipoprotein.
SC8F11.07_SC8F11.07_at	SCO6981	probable ABC transport protein, ATP-binding component.
SC8F11.08_SC8F11.08_at	SCO6982	hypothetical protein SC8F11.08.
idh_SC8F11.26c_at	SCO7000	isocitrate dehydrogenase
SC8F11.30_SC8F11.30_i_at	SCO7004	probable carbohydrate kinase.
SC1H10.07_SC1H10.07_at	SCO7018	hypothetical protein SC1H10.07.
SC1H10.11_SC1H10.11_at	SCO7022	hypothetical protein SC1H10.11.
argG_SC4G1.02_r_at	SCO7036	argininosuccinate synthase
SC4G1.25c_SC4G1.25c_at	SCO7059	putative oxidoreductase
SC2H12.12_SC2H12.12_s_at	SCO7213	conserved hypothetical protein SC2H12.12.
SC2H12.32_SC2H12.32_s_at	SCO7233	putative secreted protein.
SC5H1.24c_SC5H1.24c_at	SCO7268	putative adenosine deaminase
SC5F8.13_SC5F8.13_i_at	SCO7303	putative TetR-family regulator.
SC5F8.24_SC5F8.24_at	SCO7314	probable RNA polymerase sigma factor
SC4G10.03c_SC4G10.03_at	SCO7324	putative regulatory protein
SC4G10.05c_SC4G10.05_at	SCO7326	conserved hypothetical protein
SC9H11.25c_SC9H11.25_at	SCO7371	hypothetical protein SC9H11.25c.
SC6D11.13c_SC6D11.13_at	SCO7417	putative cytochrome P450-family protein.
SC6D11.14c_SC6D11.14_at	SCO7418	putative cytochrome P450-family protein.
SC5C11.02_SC5C11.02_at	SCO7445	hypothetical protein SC5C11.02.
SCBAC14E8.03_SCBAC14_at	SCO7463	putative sensor histidine kinase
SCBAC14E8.05_SCBAC14_at	SCO7465	hypothetical protein
SCBAC14E8.06_SCBAC14_at	SCO7466	putative ATP/GTP-binding protein
SCBAC14E8.07_SCBAC14_at	SCO7467	hypothetical protein
SCBAC17A6.13_SCBAC17_at	SCO7480	conserved hypothetical protein
SC8G12.06c_SC8G12.06_at	SCO7530	putative regulatory protein.
SC5F1.40_SC5F1.40_at	SCO7586	putative oxidoreductase
SC2H2.04_SC2H2.04_at	SCO7606	putative amino acid binding protein
pntA_SC2H2.21c_at	SCO7623	NAD(P) transhydrogenase alpha subunit
SC10F4.05_SC10F4.05_at	SCO7632	conserved hypothetical protein
SC8D11.08c_SC8D11.08_at	SCO7717	putative secreted protein

## Sheet: ppGpp-induced
Gene Name	SCO number	Product
SCF73.02c_SCF73.02c_at	SCO0555	putative membrane-bound oxidoreductase
SCF73.03c_SCF73.03c_at	SCO0556	hypothetical protein SCF73.03c
SC5G5.01c_St8B3.03c_r_at	SCO0569	putative 50S ribosomal protein L36
SCM2.07_SCM2.07_at	SCO0854	hypothetical protein SCM2.07.
SCM1.39c_SCM1.39c_at	SCO0906	hypothetical protein SCM1.39c
SCM1.40c_SCM1.40c_r_at	SCO0907	putative dehydrogenase
SCM11.28_SCM11.28_at	SCO0973	putative integral membrane protein
2SCG4.04c_2SCG4.04c_at	SCO1088	putative oxidoreductase
2SCG38.37c_2SCG38.37_at	SCO1144	putative ABC transporter ATP-binding protein
2SCG61.22_2SCG61.22_at	SCO1340	conserved hypothetical protein
SC10A9.06c_SC10A9.06_i_at	SCO1364	hypothetical protein SC10A9.06c
SC10A9.16_SC10A9.16_r_at	SCO1374	putative secreted protein
ribH_SC6D7A.03c_at	SCO1440	6,7-dimethyl-8-ribityllumazine synthase
SC6D7A.05c_SC6D7A.05_i_at	SCO1442	putative integral membrane protein		operon 1443-47
relA_SCL2.03c_at	SCO1513	GTP pyrophosphokinase
SCI35.08c_SCI35.08c_r_at	SCO1586	hypothetical protein
SCI11.14c_SCI11.14c_at	SCO1725	putative secreted hydrolase
SCI11.19_SCI11.19_r_at	SCO1730	hypothetical protein
SCI51.13c_SCI51.13c_at	SCO1773	putative L-alanine dehydrogenase			alanine degradation
SC3C9.03_SC3C9.03_at	SCO1968	putative secreted hydrolase
SC6E10.07_SC6E10.07_at	SCO2113	putative bacterioferritin
SC3H12.13c_SC3H12.13_at	SCO2205	hypothetical protein SC3H12.13c
SCC30.04_SCC30.04_at	SCO2296	possible integral membrane protein
SCC121.23c_SCC121.23_at	SCO2520	putative membrane protein
SCC117.05_SCC117.05_at	SCO2532	PhoH-like protein
SCC88.02_SCC88.02._at	SCO2591	putative secreted protein
SCE33.11c_SCE33.11c_at	SCO3009	conserved hypothetical protein
SCE41.19c_SCE41.19c_at	SCO3110	putative ABC transport system integral membrane protein
ppc_SCE66.06c_at	SCO3127	phosphoenolpyruvate carboxylase
SCE22.11_SCE22.11_at	SCO3194	putative lipoprotein
SCE8.04c_SCE8.04c_at	SCO3211	putative indoleglycerol phosphate synthase			cda cluster
SCE8.07c_SCE8.07c_at	SCO3214	probable anthranilate synthase component I			cda cluster
SCE8.08c_SCE8.08c_at	SCO3215	hypothetical protein			cda cluster
SCE8.11c_SCE8.11c_r_at	SCO3218	putative small conserved hypothetical protein			cda cluster
SCE8.13c_SCE8.13c_at	SCO3220	putative secreted protein			cda cluster
SCE8.15c_SCE8.15c_i_at	SCO3222	putative secreted protein			cda cluster
SCE63.05_SCE63.05_at	SCO3228	putative glycolate oxidase			cda cluster
SCE63.03c_SCE6_part1_at	SCO3230	CDA peptide synthetase I			cda cluster
SCE63.03c_SCE6_part2_at	SCO3230	CDA peptide synthetase I			cda cluster
SCE63.03c_SCE6_part5_at	SCO3230	CDA peptide synthetase I			cda cluster
SCE63.03c_SCE6_part3_at	SCO3230	CDA peptide synthetase I			cda cluster
SCE63.03c_SCE6_part4_at	SCO3230	CDA peptide synthetase I			cda cluster
SCE63.02c_SCE6_part2_at	SCO3231	CDA peptide synthetase II			cda cluster
SCE63.02c_SCE6_part3_at	SCO3231	CDA peptide synthetase II			cda cluster
SCE63.01_SCE29_part1_at	SCO3232	CDA peptide synthetase III			cda cluster
SCE29.0_SCE29.02_at	SCO3233	putative hydrolase			cda cluster
SCE29.04c_SCE29.04c_at	SCO3235	putative ABC transporter			cda cluster
SCE29.10c_SCE29.10c_r_at	SCO3241	putaive isomerase			cda cluster
SCE29.12c_SCE29.12c_at	SCO3243	putative myo-inositol phosphate synthase			cda cluster
SCE29.15c_SCE29.15c_at	SCO3246	putative 3-oxoacyl-[acyl carrier protein] synthase III			cda cluster
SCE29.16c_SCE29.16c_at	SCO3247	putative acyl CoA oxidase			cda cluster
SCE29.17c_SCE29.17c_at	SCO3248	putative 3-oxoacyl-[acyl carrier protein] synthase II			cda cluster
SCE29.18c_SCE29.18c_at	SCO3249	putative acyl carrier protein			cda cluster
SCE94.17c_SCE94.17c_at	SCO3366	putative exporter
SCE126.03_SCE126.03_i_at	SCO3385	putative L-allo-threonine aldolase
SCH66.02c_SCH66.02c_r_at	SCO3581	conserved hypothetical protein
SCH63.35_SCH63.35_r_at	SCO3788	conserved hypothetical protein SCH63.35
SCH24.21c_SCH24.21c_r_at	SCO3899	hypothetical protein
SCD78.19c_SCD78.19c_at	SCO3952	hypothetical protein SCD78.19c
2SC10A7.09_2SC10A7.0_r_at	SCO4005	putative RNA polymerase sigma factor
SCD17.02c_SCD17.02c_at	SCO4098	acetyltransferase
SCD72A.07c_SCD72A.07_at	SCO4121	putative integral membrane protein
2SCD46.12_2SCD46.12_r_at	SCO4198	putative DNA-binding protein		operon 4198-99
2SCD46.13_2SCD46.13_r_at	SCO4199	hypothetical protein
SCD49.04_SCD49.04_at	SCO4263	putative transcriptional regulatory protein
SCD12A.19_SCD12A.19_at	SCO4336	putative marR-family protein
SCD65.14_SCD65.14_at	SCO4471	putative secreted protein
SCD20.02_SCD20.02_at	SCO4584	putative membrane protein
SCD39.13_SCD39.13_at	SCO4613	putative integral membrane protein
2SCK8.10_2SCK8.10_i_at	SCO4884	putative lipoprotein
2SCK8.11_2SCK8.11_at	SCO4885	putative lipoprotein
2SCK8.12_2SCK8.12_at	SCO4886	putative sugar ABC transporter ATP-binding protein
2SCK8.27_2SCK8.27_at	SCO4901	putative adenosine deaminase
2SCK8.29c_2SCK8.29c_f_at	SCO4903	putative membrane protein
SCK13.04c_SCK13.04c_at	SCO4912	putative aldehyde dehydrogenase		operon 4912-14
SCK13.08c_SCK13.08c_at	SCO4916	putative phosphomannomutase
SCBAC20F6.15_SCBAC20_at	SCO5072	hydroxylacyl-CoA dehydrogenase			act cluster
SCBAC20F6.16_SCBAC20_at	SCO5073	putative oxidoreductase			act cluster
SCBAC20F6.17_SCBAC20_at	SCO5074	putative dehydratase			act cluster
actVA3_SCBAC28G1.04_s_at	SCO5078	hypothetical protein			act cluster
actII-4_SCBAC28G1.11_at	SCO5085	actinorhodin cluster activator protein			act cluster
SCP8.26c_SCP8.26c_f_at	SCO5163	hypothetical protein SCP8.26c
SC7E4.02_SC7E4.02_at	SCO5205	hypothetical protein SC7E4.02
trxA2_SC6A11.14_at	SCO5438	thioredoxin		operon 5437-38
SC3D11.06c_SC3D11.06_at	SCO5449	putative ABC transporter		operon 5451-48
SC9F2.09c_SC9F2.09c_r_at	SCO5707	small conserved hypothetical protein
SC9F2.08c_SC9F2.08c_r_at	SCO5708	putative ribosome-binding factor		operon 5708-09
SC7B7.02_SC7B7.02_at	SCO6005	putative lipoprotein			sugar transport
SCBAC1A6.15c_SCBAC1A_at	SCO6091	putative integral membrane protein
SC2H4.10_SC2H4.10_at	SCO6228	hypothetical protein SC2H4.10
SCAH10.29_SCAH10.29_at	SCO6264	reductase, gamma-butyrolactone biosynthesis
tal_SC5A7.12c_at	SCO6662	transaldolase		operon 6663-57
SC6A5.15_SC6A5.15_at	SCO6766	conserved hypothetical protein		operon 6764-69	hopanoids cluster
SC6A5.17_SC6A5.17_at	SCO6768	probable transketolase			hopanoids cluster
SC5H1.24c_SC5H1.24c_at	SCO7268	putative adenosine deaminase			salvage pathway for nucleotides
SC5C11.02_SC5C11.02_at	SCO7445	hypothetical protein SC5C11.02.
SC2H2.04_SC2H2.04_at	SCO7606	putative amino acid binding protein
SC8D11.08c_SC8D11.08_at	SCO7717	putative secreted protein
Unknown function
regulatory protein
amino acid metabolism
central carbon metabolism
fatty acid biosynthesis
purine/pyrimidine biosynthesis
transport
secondary metabolism
cell wall biosynthesis
ribosome biogenesis & function

## Sheet: ppGpp-repressed
Gene Name	SCO number	Product
SCJ4.36c_SCJ4.36c_at	SCO0055	putative membrane-associated oxidoreductase
crtU_SCJ12.01c_at	SCO0189	putative dehydrogenase
SCJ9A.25c_SCJ9A.25c_at	SCO0246	putative integral membrane protein
SCF56.07_SCF56.07_at	SCO0623	putative membrane transport protein
SCF43.16c_SCF43.16c_at	SCO0805	putative prolyl aminopeptidase.
SCM1.04c_SCM1.04c_at	SCO0871	putative two-component sensor protein.
SCM11.12c_SCM11.12c_at	SCO0957	putative oxidoreductase
2SCG2.04_2SCG2.04_at	SCO0991	conserved hypothetical protein
ftrD_2SCG2.10_at	SCO0997	Fe uptake system integral membrane protein
2SCG4.01_2SCG4.01_at	SCO1085	putative acyltransferase
ung_2SCG38.07_at	SCO1114	uracil DNA glycosylase			DNA synthesis, repair etc
2SCG1.05c_2SCG1.05c_at	SCO1230	putative secreted tripeptidylaminopeptidase
SCBAC36F5.27c_SCBAC3_at	SCO1316	putative integral membrane protein
SC1A8A.20c_SC1A8A.20_i_at	SCO1400	conserved hypothetical protein, cvn4
SC9C5.03c_SC9C5.03c_i_at	SCO1479	putative guanylate kinase		operon 1480-79
pyrAa_SC9C5.08c_i_at	SCO1484	carbamoyl-phosphate synthase, pyrimidine-specific, small chain, pyrF		operon 1487-81
SC9C5.14c_SC9C5.14c_i_at	SCO1490	putative NusB-family protein		operon 1491-90
efp_SC9C5.15c_at	SCO1491	elongation factor P
aroB_SC9C5.18c_at	SCO1494	3-dehydroquinate synthase		operon 1496-94	chorismate biosynthesis
secF_SCL2.05c_at	SCO1515	protein-export membrane protein, secF		operon 1516-15
SCL2.07c_SCL2.07c_at	SCO1517	putative secreted protein
SCL2.17c_SCL2.17c_i_at	SCO1527	putative membrane transferase
SCL24.04c_SCL24.04c_at	SCO1568	putative tetR-family transcriptional regulator, pqrA		operon 1568-67	paraquat resistance
argH_SCL24.06c_r_at	SCO1570	argininosuccinate lyase
SCI35.13_SCI35.13_at	SCO1591	putative 3-hydroxyacyl-CoA dehydrogenase
rplT_SCI35.20c_r_at	SCO1598	50S ribosomal protein L20
SCI52.06c_SCI52.06_i_at	SCO1664	conserved hypothetical protein		operon 1665-64
SCI52.07c_SCI52.07c_at	SCO1665	conserved hypothetical protein
SCI51.16c_SCI51.16c_at	SCO1776	putative CTP synthetase
SCI5.06c_SCI5.06c_i_at	SCO1798	putative ABC transporter ATP-binding subunit
SCI33.05c_SCI33.05c_at	SCO1806	putative ABC transporter ATP-binding protein
SCI8.08c_SCI8.08c_i_at	SCO1823	putative integral membrane protein
cobN_SCI8.34_at	SCO1849	cobalamin biosynthesis protein.		operon 1847-53	cobolamin biosynthesis
cobB_SCI8.37_at	SCO1852	cobyrinic acid A,C-diamide synthase
SCI39.03_SCI39.03_at	SCO1856	putative precorrin-6Y C5,15-methyltransferase
SCI7.25c_SCI7.25c_at	SCO1907	conserved hypothetical protein
SC7H2.26_SC7H2.26_r_at	SCO2012	putative branched chain amino acid transport ATP-binding protein
SC4G6.22c_SC4G6.22c_at	SCO2053	histidinol-phosphate aminotransferase		operon 2054=48
SC4G6.34_SC4G6.34_at	SCO2065	conserved hypothetical protein
SC4A10.17c_SC4A10.17_at	SCO2084	putative UDP-N-acetylglucosamine-N-acetylmuramyl-(pentapeptide) pyrophosphoryl-undecaprenol N-acetylglucosamine transferase		operon 2089-83
SC4A10.19c_SC4A10.19_at	SCO2086	putative UDP-N-acetylmuramoylalanine-D-glutamate ligase
murX_SC4A10.20c_at	SCO2087	putative phospho-N-acetylmuramoyl-pentapeptide-transferase
SC4A10.21c_SC4A10.21_at	SCO2088	putative UDP-N-acetylmuramoylalanyl-D-glutamyl-2,6-diaminopimelate- D-alanyl-alanyl ligase
SC2C1A.01c_SC4A10.38_r_at	SCO2105	putative transcriptional regulatory protein
SC6G10.05c_SC6G10.05_at	SCO2132	putative glycosyl transferase
SC6G10.23c_SC6G10.23_at	SCO2150	cytochrome C heme-binding subunit		operon 2150-48
SC5F7.26_SC5F7.26_i_at	SCO2175	putative nicotinate-nucleotide-dimethylbenzimidazole phosphoribosyltransferase			cobolamin biosynthesis
SC5F7.22_SC5F7.22_i_at	SCO2179	putative aminopeptidase
SC10B7.07_SC10B7.06_r_at	SCO2212	hypothetical protein SC10B7.07
SCC75A.07c_SCC75A.07_at	SCO2261	putative membrane protein.		operon 2262-61
SCC75A.08c_SCC75A.08_at	SCO2262	putative oxidoreductase
SCC53.12_SCC53.12_at	SCO2321	putative secreted protein		operon 2321-22
SCC53.13_SCC53.13_at	SCO2322	putative secreted protein
SCC8A.28c_SCC8A.28c_at	SCO2370	conserved hypothetical protein
SC4A7.11_SC4A7.11_at	SCO2383	putative secreted protein
SCC24.28c_SCC24.28c_at	SCO2457	putative lipoprotein
pbp2_SCC88.19c_at	SCO2608	penicillin binding protein
clpX_SCC80.02c_i_at	SCO2617	ATP dependent Clp Protease ATP binding subunit
SCC80.05c_SCC80.05c_i_at	SCO2620	putative cell division trigger factor
SC6D10.20c_SC6D10.20_s_at	SCO2677	putative ABC transpoter ATP-binding protein
accD1_SCC105.07_at	SCO2776	acetyl/propionyl CoA carboxylase, beta subunit		operon 2776-79
hmgL_SCC105.09_at	SCO2778	hydroxymethylglutaryl-CoA lyase
SCC105.19_SCC105.19_at	SCO2788	hypothetical protein SCC105.19
glmS2_SCC105.20_at	SCO2789	glucosamine-fructose-6-phosphate aminotransferase			sugar-nucleotide
SCE20.02_SCE20.02_at	SCO2828	probable amino acid ABC transporter protein, solute-binding component.		operon 2828-31
SCE20.03_SCE20.03_at	SCO2829	probable amino acid ABC transporter protein, integral membrane component.
SCE6.16_SCE6.16_at	SCO2879	putative membrane protein, cvn12		operon 2879-81
SCE6.17_SCE6.17_at	SCO2880	conserved hypothetical protein SCE6.17, cvn12
SCE19A.11c_SCE19A.11_r_at	SCO2911	conserved hypothetical protein		operon 2911-10	dependent on SigR	2110 =cysteine synthase
SCE19A.12c_SCE19A.12_at	SCO2912	hypothetical protein
SCE19A.19c_SCE19A.19_at	SCO2919	hypothetical protein
SCE59.27c_SCE59.27c_at	SCO2968	putative cell division protein
secA_SCE33.07c_i_at	SCO3005	preprotein translocase, secA
SCE34.05c_SCE34.05c_at	SCO3024	putative transport protein
purK_SCE25.01c_at	SCO3060	phosphoribosylaminoimidazole carboxylase ATPase subunit PurK
SCE25.05_SCE25.05_at	SCO3064	putative peptide transporter
ppc_SCE66.06c_at	SCO3127	phosphoenolpyruvate carboxylase
SCE8.04c_SCE8.04c_at	SCO3211	putative indoleglycerol phosphate synthase			cda cluster
SCE8.15c_SCE8.15c_i_at	SCO3222	putative secreted protein			cda cluster
SCE63.03c_SCE6_part4_at	SCO3230	CDA peptide synthetase I			cda cluster
SCE29.04c_SCE29.04c_at	SCO3235	putative ABC transporter			cda cluster
SCE29.12c_SCE29.12c_at	SCO3243	putative myo-inositol phosphate synthase			cda cluster
SCE68.15c_SCE68.15c_at	SCO3317	putative uroporphyrin-III C-methyltransferase/uroporphyrinogen-III synthase		operon 3320-17	porphyrin biosynthesis
SCE68.16c_SCE68.16c_at	SCO3318	putative porphobilinogen deaminase			porphyrin biosynthesis
SCH10.25c_SCH10.25c_at	SCO3647	conserved hypothetical protein
SCH63.13_SCH63.13_at	SCO3766	conserved hypothetical protein
SCGD3.03_SCGD3.03_at	SCO3802	putative membrane protein
SCGD3.12_SCGD3.12_at	SCO3811	putative D-alanyl-D-alanine carboxypeptidase
SCGD3.18c_SCGD3.18c_at	SCO3817	putative branched-chain alpha keto acid dehydrogenase E1 alpha subunit
SCH69.17_SCH69.17_at	SCO3847	putative secreted penicillin-binding protein
SCH18.14c_SCH18.14c_r_at	SCO3877	putative 6-phosphogluconate dehydrogenase
SCH24.18_SCH24.18_at	SCO3896	putative RNA nucleotidyltransferase
SCH24.29_SCH24.29_r_at	SCO3907	putative single-strand DNA-binding protein
SCH24.30_SCH24.30_f_at	SCO3908	putative 30S ribosomal protein S18
SCQ11.11_SCQ11.11_at	SCO3928	putative thiamine biosynthesis protein, thiC			thiamin biosynthesis
2SCD60.17_2SCD60.17_at	SCO4051	conserved hypothetical protein
purD_SCD25.04_at	SCO4068	phosphoribosylamine-glycine ligase, purD (EC 6.3.4.13)
SCD25.13_SCD25.13_at	SCO4077	hypothetical protein SCD25.13		operon 4077-79
purL_SCD25.15_at	SCO4079	phosphoribosyl formylglycinamidine synthase II, purL (EC 6.3.5.3)
SCD17.12_SCD17.12_at	SCO4108	probable peptidase
SCD8A.30_SCD8A.30_at	SCO4257	putative hydrolytic protein
SCD69.11_SCD69.11_at	SCO4491	putative octaprenyltransferase		operon 4490-93	ubiquinone biosynthesis
SCD69.13_SCD69.13_at	SCO4493	putative asnC-family transcriptional regulator
SCD35.05_SCD35.05_at	SCO4498	putative proton transport protein
SCD39.14c_SCD39.14c_r_at	SCO4614	conserved hypothetical protein
nusG_SCD82.18_r_at	SCO4647	transcription antitermination protein, nusG
rspL_SCD40A.05_i_at	SCO4659	30S ribosomal protein S12		operon 4659-61
rspG_SCD40A.06_r_at	SCO4660	30S ribosomal protein S7
tuf1_SCD40A.08_at	SCO4662	elongation factor TU-1
SCD31.12c_SCD31.12c_at	SCO4687	hypothetical protein SCD31.12c
rplW_SCD31.29_at	SCO4704	50S ribosomal protein L23		operon 4701-11
rplB_SCD31.30_r_at	SCO4705	50S ribosomal protein L2
rplV_SCD31.32_i_at	SCO4707	50S ribosomal protein L22
rpsC_SCD31.33_r_at	SCO4708	30S ribosomal protein S3
rplP_SCD31.34_r_at	SCO4709	50S ribosomal protein L16
rpmC_SCD31.35_f_at	SCO4710	50S ribosomal protein L29
rpsH_SCD31.41_f_at	SCO4716	30S ribosomal protein S8		operon 4716-18
rplO_SCD31.46_r_at	SCO4721	50S ribosomal protein L15		operon 4719-21
rpmJ_SC6G4.04_f_at	SCO4726	50S ribosomal protein L36
sucC_SCD63A.19_at	SCO4808	succinyl-CoA synthetase beta chain		operon 4808-09
sucD_SCD63A.20_at	SCO4809	succinyl CoA synthetase alpha chain
purN_SCD63A.24_r_at	SCO4813	phosphoribosylglycinamide formyltransferase
SC2A6.10_SC2A6.10_at	SCO4825	putative integral membrane protein
glyA1_SC5G8.05_at	SCO4837	serine hydroxymethyltransferase
dhsB_SC5G8.23c_at	SCO4855	putative succinate dehydrogenase iron-sulfur subunit		operon 4858-55
dhsA_SC5G8.24c_r_at	SCO4856	putative succinate dehydrogenase flavoprotein subunit
SC5G8.25c_SC5G8.25c_r_at	SCO4857	putative succinate dehydrogenase membrane subunit
SC5G8.26c_SC5G8.26c_r_at	SCO4858	putative succinate dehydrogenase membrane subunit
2SCK8.10_2SCK8.10_i_at	SCO4884	putative lipoprotein
2SCK8.11_2SCK8.11_at	SCO4885	putative lipoprotein
SCK13.04c_SCK13.04c_at	SCO4912	putative aldehyde dehydrogenase		operon 4914-12
ahpC_SCK7.05c_r_at	SCO5032	alkyl hydroperoxide reductase		operon 5032-31
SC9E12.01_SCBAC31E11_at	SCO5116	putative peptide transport system ATP-binding subunit
SCP8.07c_SCP8.07c_at	SCO5144	putative acyl CoA isomerase
2SC3B6.02_2SC3B6.02_r_at	SCO5178	putative sulfurylase, MoeB
2SC3B6.20_2SC3B6.20_at	SCO5196	conserved hypothetical protein
SC7E4.01_2SC3B6.28_at	SCO5204	putative integral membrane protein
SC6G9.40c_SC6G9.40c_at	SCO5293	putative oxygenase subunit
SC6G9.22_SC6G9.22_at	SCO5311	putative secreted protein
SC6G9.20_SC6G9.20_at	SCO5313	possible membrane protein
thrB_SCBAC5H2.25_at	SCO5356	homoserine kinase		operon 5354-56
prfA_2SC6G5.04_f_at	SCO5360	peptide chain release factor 1 (RF-1)
2SC6G5.06_2SC6G5.06_r_at	SCO5362	conserved hypothetical protein
atpI_2SC6G5.10_at	SCO5366	ATP synthase protein I			energy!
atpB_2SC6G5.11_at	SCO5367	ATP synthase A chain			energy!
atpH_2SC6G5.14_at	SCO5370	ATP synthase delta chain			energy!
atpA_2SC6G5.15_r_at	SCO5371	ATP synthase alpha chain			energy!
atpG_2SC6G5.16_at	SCO5372	ATP synthase gamma chain			energy!
atpD_2SC6G5.17_at	SCO5373	ATP synthase beta chain			energy!
ackA_SC8F4.28c_at	SCO5424	acetate kinase
SC3D11.16_SC3D11.16_r_at	SCO5459	putative enoyl-coA hydratase
SC2A11.13_SC2A11.13_r_at	SCO5479	oligopeptide ABC transporter ATP-binding protein
SC8D9.24_SC8D9.24_at	SCO5512	acetolactate synthase		operon 5512-14
SC1C2.23c_SC1C2.23c_r_at	SCO5542	hypothetical protein SC1C2.23c, cvn1
SC1C2.24c_SC1C2.24c_r_at	SCO5543	conserved hypothetical protein SC1C2.24c, cvn1
SC7A1.02_SC7A1.02_at	SCO5558	putative acyltransferase		operon 5558-59
SC7A1.12_SC7A1.12_r_at	SCO5568	phosphopantetheine adenylyltransferase			CoA biosynthesis
SC7A1.13_SC7A1.13_at	SCO5569	hypothetical protein SC7A1.13
ffh_SC2E1.03_at	SCO5586	signal recognition particle protein
rpsB_SC2E1.41_r_at	SCO5624	30S ribosomal protein S2
pyrH_SC2E1.43_at	SCO5626	uridylate kinase
dxr_SC5H4.18_i_at	SCO5694	1-deoxy-D-xylulose 5-phosphate reductoisomerase		operon 5694-95
dapB_SC9A10.03_r_at	SCO5739	putative dihydrodipicolinate reductase		operon 5737-40
gluB_SC4H8.15c_at	SCO5776	glutamate binding protein
SC2E9.08_SC2E9.08_at	SCO5867	hypothetical protein SC2E9.08
SC10A5.05_SC10A5.05_at	SCO5900	probable membrane protein
SC10A5.06_SC10A5.06_i_at	SCO5901	putative RNA methyltransferase
SCBAC1C11.01c_SCBAC1_s_at	SCO5998	putative UDP-N-acetylglucosamine transferase
SC7B7.05_SC7B7.05_at	SCO6008	probable transcriptional repressor protein
SC1C3.14c_SC1C3.14c_at	SCO6026	fatty acid oxidation complex alpha-subunit
SC9B1.15c_SC9B1.15c_at	SCO6068	conserved hypothetical protein, cvn6
cysD_SCBAC1A6.22c_r_at	SCO6098	sulfate adenylyltransferase subunit 2, cysD		operon 6102-6097
cysH_SCBAC1A6.24c_at	SCO6100	phosphoadenosine phosphosulfate reductase, cysH
SC2H4.07c_SC2H4.07c_at	SCO6225	putative secreted protein
SCIF3.12_SCIF3.12_at	SCO6310	putative cytochrome P450
SC4B5.01c_SC4B5.01c_at	SCO6551	putative oxidoreductase
zwf_SC5A7.11c_at	SCO6661	glucose-6-phosphate 1-dehydrogenase		operon 6663-57
tal_SC5A7.12c_at	SCO6662	transaldolase
SC6A5.01_SC5F2A.35_at	SCO6752	putative integral membrane transferase		operon 6752-54
SC6A5.03_SC6A5.03_at	SCO6754	putative glycerol dehydrogenase
SC6A5.04_SC6A5.04_at	SCO6755	putative transferase		operon 6755-56
SC6A5.05_SC6A5.05_i_at	SCO6756	putative glycosyltransferase
SC6A5.07_SC6A5.07_r_at	SCO6758	putative ABC transporter ATP-binding component
idh_SC8F11.26c_at	SCO7000	isocitrate dehydrogenase
SC6D11.13c_SC6D11.13_at	SCO7417	putative cytochrome P450-family protein, associated with cvn10		operon 7419-17
SC6D11.14c_SC6D11.14_at	SCO7418	putative cytochrome P450-family protein, associated with cvn10
SCBAC14E8.03_SCBAC14_at	SCO7463	putative sensor histidine kinase, cvn13		operon 7463-66
SCBAC14E8.05_SCBAC14_at	SCO7465	hypothetical protein, cvn13
SCBAC14E8.06_SCBAC14_at	SCO7466	putative ATP/GTP-binding protein, cvn13
Unknown function
regulatory protein
amino acid metabolism
central carbon metabolism
fatty acid biosynthesis
purine/pyrimidine biosynthesis
transport
secondary metabolism
cell wall biosynthesis
ribosome biogenesis & function

## Sheet: ppGpp-induced & repressed
SCO number	Product
SCO3127	phosphoenolpyruvate carboxylase
SCO3211	putative indoleglycerol phosphate synthase		cda cluster
SCO3222	putative secreted protein		cda cluster
SCO3230	CDA peptide synthetase I		cda cluster
SCO3235	putative ABC transporter		cda cluster
SCO3243	putative myo-inositol phosphate synthase		cda cluster
SCO4884	putative lipoprotein
SCO4885	putative lipoprotein
SCO4912	putative aldehyde dehydrogenase
SCO6662	transaldolase		hopanoids
Unknown function
regulatory protein
amino acid metabolism
central carbon metabolism
fatty acid biosynthesis
purine/pyrimidine biosynthesis
transport
secondary metabolism
cell wall biosynthesis
ribosome biogenesis & function
