# Supplementary material for: The global role of ppGpp synthesis in morphological differentiation and antibiotic production in Streptomyces coelicolor A3(2)
Source: Genome Biol. 2007 Aug 3;8(8):R161. doi: 10.1186/gb-2007-8-8-r161 (PMC2374992; doi:10.1186/gb-2007-8-8-r161)
Supplement: Additional data file 4 — Lists the results of two-way ANOVA of the microarray data obtained when comparing the non-induced cultures of strains M653 and M667 [file gb-2007-8-8-r161-S4.xls]

## Sheet: README
Changes in gene expression between non-induced samples of strain M653 and M667.
Two-way ANOVA using a parametric test with variances assumed equal, gene list Filtered[norm0.66-1.33], p-value cutoff 0.01. The Benjamini and Hochberg False Discovery Rate multiple testing correction was applied. First comparison parameter: Strain/Cell-line, all values. Second comparison parameter: Time, all values. 2,298 genes had sufficient data to test.
428 genes were identified as being significantly differentially expressed according to strain only, and 0 according to time only or a combination of treatment and time. Of these, 76 genes were clearly more highly expressed and 352 genes more lowly expressed in strain M653 (ppGpp = 6 pmol mg-1 dry weight) compared to M667 (0 pmol mg-1 dry weight).

## Sheet: altered_M653vM667
SCJ4.53c_SCJ11.01c_at	0.00511	SCO0072	putative secreted protein
SCJ11.10c_SCJ11.10c_r_at	0.00183	SCO0081	putative insertion element transposase
SCJ1.23c_SCJ1.23c_at	0.00453	SCO0174	putative DNA-binding protein
crtE_SCJ1.35_at	0.00598	SCO0186	putative phytoene dehydrogenase (phytoene desaturase) (putative secreted protein)
SCJ12.22_SCJ12.22_at	0.000386	SCO0210	hypothetical protein
SCJ12.24c_SCJ12.24c_at	0.00141	SCO0212	hypothetical protein SCJ12.24c
narJ2_SCJ12.30_at	0.00592	SCO0218	putative nitrate reductase delta chain NarJ2
SCJ12.32_SCJ12.32_at	0.00781	SCO0220	hypothetical protein SCJ12.32
SCF1.04_SCF1.04_at	7.39e-05	SCO0262	putative LysR-family transcriptional regulator
SCF1.10_SCF1.10_at	0.00466	SCO0268	hypothetical protein
SC5G9.27c_SC5G9.27c_at	0.00143	SCO0318	putative oxidoreductase
SCF12.19c_SCF12.19c_r_at	0.00905	SCO0340	hypothetical protein
SCF41.06_SCF41.06_at	0.00028	SCO0347	possible racemase
SCF41.22_SCF41.22_at	5.94e-05	SCO0363	putative integral membrane protein
SCF62.15_SCF62.15_at	0.00212	SCO0389	putative lipoprotein
SCF62.23_SCF62.23_at	0.00575	SCO0397	putative integral membrane protein
sapA_SCF51.08c_at	0.00526	SCO0409	spore-associated protein precursor
SCF51.14_SCF51.14_at	0.00082	SCO0415	putative membrane protei
SCF51A.37_SCF51A.37_at	0.000111	SCO0459	hypothetical protein SCF51A.37
SCF34.08c_SCF34.08c_r_at	0.00424	SCO0489	conserved hypothetical protein
SCF34.10c_SCF34.10c_at	0.00223	SCO0491	putative ABC transporter transmembrane protein
SCF34.11c_SCF3_part1_at	0.00072	SCO0492	putative peptide synthetase
SCF34.11c_SCF3_part2_at	7.6e-05	SCO0492	putative peptide synthetase
SCF34.11c_SCF3_part3_at	5.94e-05	SCO0492	putative peptide synthetase
SCF34.12c_SCF34.12c_at	0.0056	SCO0493	putative ABC-transporter transmembrane protein
SCF34.13c_SCF34.13c_at	0.00595	SCO0494	putative iron-siderophore binding lipoprotein
SCF34.15c_SCF34.15c_at	0.000548	SCO0496	putative iron-siderophore permease transmembrane protein
SCF34.18_SCF34.18_r_at	0.00521	SCO0499	putative formyltransferase
SCF55.12c_SCF55.12c_at	0.00166	SCO0588	putative sensor kinase
SCF55.27_SCF55.27_r_at	0.00106	SCO0603	putative amino transferase
SCF55.34_SCF55.34_at	0.00995	SCO0610	putative gntR-family transcriptional regulator
SCF56.07_SCF56.07_at	0.00614	SCO0623	putative membrane transport protein
SCF56.15c_Pfam_match_i_at	0.00318	SCO0631	hypothetical protein SCF65.15c
gvpO2._SCF91.09_r_at	6.56e-05	SCO0649	putative gas vesicle synthesis protein.
SCF91.38c_SCF91.38c_r_at	0.000548	SCO0678	hypothetical protein SCF91.38c.
SCF15.02_SCF15.02_at	0.000925	SCO0681	putative ferredoxin/ferredoxin-NADP reductase (putative secreted protein)
SCF15.06c_SCF15.06c_at	0.00189	SCO0685	hypothetical protein SCF15.06c
SCF42.10c_SCF42.10c_at	0.00296	SCO0700	probable ABC transporter protein, ATP-binding component.
SCF42.25c_SCF42.25c_at	0.000556	SCO0715	hypothetical protein SCF42.25c.
3SC5B7.07_3SC5B7.07_at	0.00318	SCO0729	conserved hypothetical protein
salO_SCF81.11c_at	3.6e-05	SCO0752	protease precursor
SCF81.23c_SCF81.23c_at	0.000892	SCO0764	putative hydrolase
SCF43.08_SCF43.08_at	0.00166	SCO0797	putative integral membrane protein.
SCF43A.31_SCF43A.31_at	0.000524	SCO0841	putative oxidoreductase
SCM2.04c_SCM2.04c_r_at	0.000123	SCO0851	putative PfkB-family carbohydrate kinase.
SCM2.19c_SCM2.19c_at	1.8e-06	SCO0866	probable ECF-family sigma factor.
SCM1.35c_SCM1.35c_i_at	0.00214	SCO0902	hypothetical protein SCM1.35c.
SCM10.01_SCM1.46_at	0.00277	SCO0913	hypothetical protein
SCM10.09c_SCM10.09c_r_at	0.00194	SCO0921	conserved hypothetical protein SCM10.10c
SCM11.04c_SCM11.04c_at	0.000215	SCO0949	hypothetical protein
SCM11.13c_SCM11.13c_at	0.00189	SCO0958	conserved hypothetical protein
2SCG2.04_2SCG2.04_at	0.00166	SCO0991	conserved hypothetical protein
2SCG2.06_2SCG2.06_at	0.00361	SCO0993	conserved hypothetical protein
2SCG2.07_2SCG2.07_at	0.00123	SCO0994	putative integral membrane protein
2SCG2.09_2SCG2.09_at	0.0035	SCO0996	putative lipoprotein
ftrE_2SCG2.11_at	0.00138	SCO0998	Fe uptake system permease
2SCG2.21_2SCG2.21_at	0.000431	SCO1008	hypothetical protein
2SCG2.26c_2SCG2.26c_at	0.000621	SCO1013	putative mut-like protein
2SCG2.31c_2SCG2.31c_at	0.00189	SCO1017	putative lipoprotein
SCG22.22c_SCG22.22c_r_at	0.0022	SCO1076	putative secreted protein
2SCG4.11_2SCG4.11_at	0.000887	SCO1095	hypothetical protein 2SCG4.11
2SCG4.23c_2SCG4.23c_at	0.000474	SCO1107	hypothetical protein 2SCG4.23c
2SCG38.11c_2SCG38.11_at	0.000711	SCO1118	putative integral membrane protein
2SCG38.26c_2SCG38.26_i_at	0.000685	SCO1133	putative oxidoreductase, molybdopterin binding subunit
2SCG38.36c_2SCG38.36_at	1.45e-05	SCO1143	conserved hypothetical protein
2SCG38.37c_2SCG38.37_at	0.0013	SCO1144	putative ABC transporter ATP-binding protein
SCG8A.02_SCG8A.02_at	0.00835	SCO1148	putative ABC transporter
SCG8A.03_SCG8A.03_r_at	0.00235	SCO1149	conserved hypothetical protein
SCG8A.04_SCG8A.04_r_at	0.00028	SCO1150	50S ribosomal protein L31
SCG8A.14c_SCG8A.14c_at	0.00012	SCO1160	putative membrane protein
SCG8A.16_SCG8A.16_at	6.5e-05	SCO1162	putative methyltransferase
SCG11A.07c_SCG11A.07_at	7.86e-05	SCO1176	putative dihydroxy-acid dehydratase
SCG11A.17_SCG11A.17_at	0.00028	SCO1186	putative lacI-family transcriptional regulator
2SCG58.05_2SCG58.05_r_at	0.00654	SCO1205	hypothetical protein 2SCG58.05
ureC_2SCG1.09c_at	0.00696	SCO1234	urease alpha subunit
2SCG1.25_2SCG1.25_at	0.00642	SCO1250	putative acetyltransferase
SCBAC36F5.04_SCBAC36_at	5.94e-05	SCO1293	hypothetical protein
SCBAC36F5.18c_SCBAC3_at	0.00325	SCO1307	hypothetical protein SCBAC36F5.18c
2SCG61.16_2SCG61.16_at	0.00138	SCO1334	hypothetical protein
2SCG61.17c_2SCG61.17_at	0.000125	SCO1335	putative oxidoreductase
2SCG61.26c_2SCG61.26_at	0.00124	SCO1344	putative solute binding transport lipoprotein
2SCG61.27c_2SCG61.27_r_at	0.00448	SCO1345	putative 3-oxoacyl-[acyl-carrier protein] reductase
SC10A9.03_SC10A9.03_at	0.00189	SCO1361	conserved hypothetical protein
SC10A9.09c_SC10A9.09_at	0.000194	SCO1367	putative ABC transport system ATP-binding protein
SC6D7.28c_SC6D7.28c_at	0.00056	SCO1411	putative transmembrane transport protein.
SC6D7.19c_SC6D7.19c_at	0.000431	SCO1420	putative integral membrane protein.
SC9C5.01c_SCL6.34c_at	0.00835	SCO1477	putative flavoprotein homologue (partial)
SC9C5.31c_SC9C5.31c_at	0.000215	SCO1507	putative integral membrane protein
SCL11.01c_SCL2.35c_at	0.00747	SCO1545	putative acetyltransferase
SCL11.14c_SCL11.14c_at	0.00734	SCO1558	putative ABC transporter permease protein
SCL11.19c_SCL11.19c_at	0.00185	SCO1563	putative acetyltransferase
SCI41.10c_SCI41.10c_r_at	0.000907	SCO1627	putative ATP-GTP binding protein
SCI41.13c_SCI41.13c_at	0.0057	SCO1630	putative integral membrane protein
SCI46.02c_SCI46.02c_at	0.000524	SCO1657	putative methionine synthase
SCI30A.03_SCI30A.03_i_at	0.00771	SCO1682	putative zinc-binding alcohol dehydrogenase
SCI30A.12c_SCI30A.12_at	0.00577	SCO1691	putative tetR transcriptional regulator
SCI11.23_SCI11.23_at	0.000761	SCO1734	putative secreted cellulose-binding protein
2SCI34.05_2SCI34.05_at	0.00296	SCO1752	putative integral membrane protein
SCI51.13c_SCI51.13c_at	0.00106	SCO1773	putative L-alanine dehydrogenase
SCI51.19c_SCI51.19c_at	0.000386	SCO1779	hypothetical protein
SCI51.25c_SCI51.25c_at	0.00778	SCO1785	putative iron-siderophore uptake system ATP-binding component
SCI51.26c_SCI51.26c_at	0.00012	SCO1786	putative iron-siderophore uptake system transmembrane component
SCI51.27c_SCI51.27c_at	0.00033	SCO1787	putative iron-siderophore uptake system transmembrane component
SCI8.02_SCI8.02_at	0.00429	SCO1817	conserved hypothetical protein SCI8.02
SCI8.08c_SCI8.08c_i_at	7.62e-05	SCO1823	putative integral membrane protein
SCI8.25c_SCI8.25c_r_at	0.00847	SCO1840	putative ABC transporter ATP binding protein.
SCI7.20_SCI7.20_r_at	0.000372	SCO1902	hypothetical hydrophilic protein
SCC22.22c_SCC22.22c_at	0.000284	SCO1940	putative secreted protein
SCC54.03c_SCC54.03c_r_at	0.00317	SCO1943	putative electron transport protein
SC3C9.21c_SC3C9.21c_at	0.00177	SCO1986	hypothetical protein
SC7H2.07c_SC7H2.07c_at	0.00505	SCO1993	hypothetical protein
SC4G6.04c_SC4G6.04c_at	0.000463	SCO2035	putative membrane protein
SC4G6.29c_SC4G6.29c_at	0.00563	SCO2060	putative integral membrane transport protein
SC4A10.29_SC4A10.29_at	0.00143	SCO2096	putative membrane protein
SC6E10.08c_SC6E10.08_at	0.00245	SCO2114	hypothetical protein
SC6G10.33_SC6G10.33_at	0.00295	SCO2160	putative large membrane protein
SC5F7.36c_SC5F7.36c_r_at	0.0056	SCO2165	putative two component system response regulator
SC5F7.10_SC5F7.10_at	0.0052	SCO2191	putative oxidoreductase
SC5F7.06_SC5F7.06_r_at	0.000724	SCO2195	hypothetical protein
glnII_SC10B7.05_r_at	1.8e-05	SCO2210	glutamine synthetase
SC10B7.06_SC10B7.06_at	9.46e-06	SCO2211	hypothetical protein SC10B7.06
SC10B7.21c_SC1_part2_at	7.97e-06	SCO2226	putative bi-functional protein (secreted alpha-amylase/dextrinase)
SC1G2.03_SC1G2.03_r_at	0.00559	SCO2241	probable glutamine synthetase (EC 6.3.1.2)
SCC75A.01c_SC1G2.17c_at	0.00215	SCO2255	putative membrane protein
SCC75A.04_SCC75A.04_at	0.00139	SCO2258	probable ABC-transporter, transmembrane component.
SCC75A.16c_SCC75A.16_at	0.00123	SCO2270	putative membrane protein.
SCC75A.17c_SCC75A.17_at	0.00715	SCO2271	hypothetical protein SCC75A.17c.
SCC75A.18_SCC75A.18_at	3.99e-05	SCO2272	binding-protein-dependent transport lipoprotein.
SCC75A.19_SCC75A.19_at	0.00312	SCO2273	FecCD-family membrane transport protein.
SCC75A.35_SCC75A.35_i_at	0.000291	SCO2289	putative membrane protein.
SCC30.10_SCC30.10_at	0.00171	SCO2302	hypothetical protein SCC30.10
SCC53.02_SCC53.02_at	0.000129	SCO2311	hypothetical protein
SCC53.30c_SCC53.30c_at	0.00138	SCO2339	hypothetical protein
SCC8A.01_SCC8A.01_at	0.000463	SCO2343	putative acetyltransferase
SCC8A.18_SCC8A.18_at	5.94e-05	SCO2360	putative membrane protein
SC4A7.07_SC4A7.07_at	0.00753	SCO2379	putative acetyltransferase
SC4A7.32_SC4A7.32_at	0.00189	SCO2404	putative sugar-binding receptor
SC8A2.06c_SC8A2.06c_r_at	0.00318	SCO2418	putative secreted protein
SCC42.03c_SCC42.03c_at	0.00143	SCO2422	putative ABC-transporter ATP-binding protein
SCC42.07_SCC42.07_at	0.00563	SCO2426	possible regulatory protein
SC7A8.06_SC7A8.05_at	0.00573	SCO2467	hypothetical protein
SC7A8.12_SC7A8.12_at	0.00016	SCO2473	putative nitrate reductase
SC7A8.25_SC7A8.25_r_at	0.00139	SCO2486	putative nitrite reductase NirB
SC7A8.26_SC7A8.26_at	8.38e-05	SCO2487	putative nitrite reductase large subunit NirB
SC7A8.27_SC7A8.27_r_at	0.00968	SCO2488	putative nitrite reductase small subunit NirC
SCC82.01_SC7A8.34_at	0.00525	SCO2495	putative membrane protein
SCC82.02_SCC82.02_at	0.00371	SCO2496	putative secreted protein
uppS_SCC121.12c_at	0.00276	SCO2509	undecaprenyl phosphate synthetase
mreB_SCC88.22c_mreB_s_at	0.00557	SCO2611	rod shape-determining protein
ndk_SCC88.23c_r_at	0.00641	SCO2612	nucleoside diphosphate kinase
SCC61A.20_SCC61A.20_r_at	0.000853	SCO2699	putative small membrane protein
SCC46.14_SCC46.14_at	0.00646	SCO2729	putative acetyltransferase
SCC57A.01_SCC46.15_at	0.000633	SCO2730	putative regulator
SCC57A.38c_SCC57A.38_at	0.00189	SCO2767	putative ATP/GTP-binding protein.
SCC105.11_SCC105.11_i_at	0.000887	SCO2780	putative secreted protein
SCC105.14_SCC105.14_i_at	0.000639	SCO2783	putative monooxygenase
SCC105.15_SCC105.15_r_at	0.000406	SCO2784	putative aceytltranferase
SCC105.19_SCC105.19_at	0.000486	SCO2788	hypothetical protein SCC105.19
SCBAC17F8.13c_SCBAC1_at	0.000199	SCO2822	putative decarboxylase
SCBAC17F8.14c_SCBAC1_at	0.000556	SCO2823	putative decarboxylase
SCE20.25c_SCE20.25c_at	0.000523	SCO2851	putative membrane protein.
SCE20.35._SCE20.35_at	0.000146	SCO2861	hypothetical protein SCE20.35.
SCE6.31c_SCE6.31c_at	0.00352	SCO2894	putative ABC-transport protein, ATP-binding component.
SCE59.17c_SCE59.17c_r_at	2.57e-05	SCO2958	putative transcriptional regulator
SCE59.18c_SCE59.18c_at	0.000616	SCO2959	putative nitrate extrusion protein
SCE50.13_SCE50.13_po_at	0.000431	SCO2985	putative integral membrane protein
SCE33.02c_SCE33.02c_at	0.00729	SCO3000	putative phosphatase
SCE33.11c_SCE33.11c_at	0.00758	SCO3009	conserved hypothetical protein
SCE34.03c_SCE34.03c_i_at	0.00227	SCO3022	hypothetical protein SCE34.03c
SCE25.10c_SCE25.10c_at	0.00687	SCO3069	putative integral membrane protein
hutU_SCE25.14c_s_at	4.58e-05	SCO3073	urocanate hydratase
SCE25.31_SCE25.31_at	0.00277	SCO3090	putative ABC transporter integral membrane protein
SCE41.06c_SCE41.06c_at	0.000586	SCO3097	putative secreted protein
SCE41.12c_SCE41.12c_at	0.00453	SCO3103	putative integral membrane protein
SCE41.17_SCE41.17_at	0.000633	SCO3108	conserved hypothetical protein
SCE66.27c_SCE66.27c_r_at	0.00295	SCO3148	putative isopentenyl monophosphate kinase
SCE87.12_SCE87.12_r_at	0.00165	SCO3161	putative ABC transport protein, ATP-binding subunit.
SC87.29c_SCE87.29c_i_at	0.00977	SCO3178	putative acetyltransferase (pseudogene).
SCE8.03c_SCE8.03c_at	0.000402	SCO3210	putative 2-dehydro-3-deoxyheptonate aldolase
SCE8.04c_SCE8.04c_at	0.00419	SCO3211	putative indoleglycerol phosphate synthase
SCE8.05c_SCE8.05c_r_at	0.0011	SCO3212	probable anthranilate phosphoribotransferase
SCE8.06c_SCE8.06c_i_at	0.00171	SCO3213	probable anthranilate synthase component II
SCE8.07c_SCE8.07c_at	1.04e-05	SCO3214	probable anthranilate synthase component I
SCE8.08c_SCE8.08c_at	8.73e-05	SCO3215	hypothetical protein
SCE8.11c_SCE8.11c_r_at	0.000991	SCO3218	putative small conserved hypothetical protein
SCE8.13c_SCE8.13c_at	6.98e-05	SCO3220	putative secreted protein
SCE8.14c_SCE8.14c_r_at	0.00486	SCO3221	putative oxidoreductase
SCE8.15c_SCE8.15c_i_at	0.00658	SCO3222	putative secreted protein
SCE8.20c_SCE63.06_at	0.00259	SCO3227	putative aminotransferase
SCE63.05_SCE63.05_at	0.000683	SCO3228	putative glycolate oxidase
SCE63.04_SCE63.04_at	0.00179	SCO3229	putative 4-hydroxyphenylpyruvic acid dioxygenase
SCE63.03c_SCE6_part1_at	0.00138	SCO3230	CDA peptide synthetase I
SCE63.03c_SCE6_part4_at	0.00105	SCO3230	CDA peptide synthetase I
SCE63.03c_SCE6_part3_at	0.000639	SCO3230	CDA peptide synthetase I
SCE63.03c_SCE6_part2_at	0.000354	SCO3230	CDA peptide synthetase I
SCE63.03c_SCE6_part5_at	0.00028	SCO3230	CDA peptide synthetase I
SCE63.02c_SCE6_part1_at	0.00163	SCO3231	CDA peptide synthetase II
SCE63.02c_SCE6_part2_at	0.0012	SCO3231	CDA peptide synthetase II
SCE63.01_SCE29_part1_at	0.00216	SCO3232	CDA peptide synthetase III
SCE63.01_SCE29_part2_at	0.00054	SCO3232	CDA peptide synthetase III
SCE29.0_SCE29.02_at	0.000749	SCO3233	putative hydrolase
SCE29.03_SCE29.03_at	0.0042	SCO3234	putative phosphotransferase
SCE29.04c_SCE29.04c_at	0.0052	SCO3235	putative ABC transporter
SCE29.05c_SCE29.05c_at	0.003	SCO3236	putative oxygenase
SCE29.06c_SCE29.06c_at	0.000463	SCO3237	conserved hypothetical protein
SCE29.07c_SCE29.07c_at	0.000125	SCO3238	hypothetical protein
SCE29.08c_SCE29.08c_at	0.00129	SCO3239	conserved hypothetical protein
SCE29.09c_SCE29.09c_r_at	0.000785	SCO3240	conserved hypothetical protein
SCE29.10c_SCE29.10c_r_at	0.000509	SCO3241	putaive isomerase
SCE29.12c_SCE29.12c_at	0.000785	SCO3243	putative myo-inositol phosphate synthase
SCE29.13c_SCE29.13c_at	0.00214	SCO3244	putative secreted protein
SCE29.14c_SCE29.14c_at	0.0026	SCO3245	putative salicylate hydroxylase (putative secreted protein)
SCE29.15c_SCE29.15c_at	0.00183	SCO3246	putative 3-oxoacyl-[acyl carrier protein] synthase III
SCE29.16c_SCE29.16c_at	0.00028	SCO3247	putative acyl CoA oxidase
SCE29.17c_SCE29.17c_at	0.00072	SCO3248	putative 3-oxoacyl-[acyl carrier protein] synthase II
SCE29.18c_SCE29.18c_at	0.00235	SCO3249	putative acyl carrier protein
SCE39.20_SCE39.20_at	0.00641	SCO3270	hypothetical protein
SCE15.02c_SCE1_part1_at	7.62e-05	SCO3285	putative large glycine/alanine rich protein
SCE15.03c_SCE15.03_at	0.00216	SCO3286	putative secreted protein
SCE15.13c_SCE15.13c_r_at	0.00401	SCO3296	putative oxidoreductase
SCE68.32_SCE7.01_i_at	0.00792	SCO3334	tryptophanyl tRNA synthetase
SCE7.07c_SCE7.07c_at	0.00122	SCO3340	hypothetical protein
SCE94.20_SCE94.20_at	0.001	SCO3369	putative large ATP-binding protein
SCE126.08c_SCE126.08_at	0.00968	SCO3390	putative two component sensor kinase
SCE9.24c_SCE9.24c_r_at	0.00888	SCO3417	putative ABC transporter transmembrane component
SCE9.25c_SCE9.25c_at	0.00216	SCO3418	putative ABC transporter ATP-binding component
SCE9.26c_SCE9.26c_r_at	0.00821	SCO3419	hypothetical protein
SCE9.35c_SCE9.35c_f_at	0.00862	SCO3428	putative 50S ribosomal protein L33
SCE9.38_SCE9.38_at	0.0051	SCO3431	possible membrane protein
SCE134.03c_SCE134.03_at	4.22e-06	SCO3502	putative 3-oxoacyl-[acyl carrier protein] reductase
SCE134.12_SCE134.12_at	0.0052	SCO3511	putative lipoprotein
SCH66.10c_SCH66.10c_at	0.000639	SCO3589	putative two component sensor kinase
SC66T3.01c_SCH66.11c_at	0.00835	SCO3590	putative two-component system response regulator
SC66T3.27_SC66T3.27_at	0.000199	SCO3616	hypothetical protein
SCH10.09_SCH10.09_at	0.00383	SCO3631	hypothetical protein
SCH10.24c_SCH10.24c_r_at	0.00655	SCO3646	putative oxidoreductase
SCH10.34c_SCH10.34c_at	0.00263	SCO3656	conserved hypothetical protein
SCH35.06_SCH35.06_i_at	0.00525	SCO3718	putative cation transport system component
SCH22A.15c_SCH22A.15_r_at	0.00028	SCO3737	putative lipoprotein
SCH63.23_SCH63.23_at	4.22e-06	SCO3776	putative membrane protein
SCGD3.11c_SCGD3.11c_r_at	8.38e-05	SCO3810	putative gntR-family transcriptional regulator
SCGD3.15_SCGD3.15_at	0.000639	SCO3814	putative DNA-binding protein
SCGD3.31c_SCGD3.31c_at	0.00216	SCO3830	putative branched-chain alpha keto acid dehydrogenase E1 beta subunit
gyrB_SCH18.11c_at	0.00439	SCO3874	DNA gyrase subunit B
SCH24.38_SCH24.38_r_at	0.00577	SCO3916	hypothetical protein
SCBAC25E3.14_SCBAC25_at	0.00557	SCO3977	putative protease (putative secreted protein)
2SCD60.12c_2SCD60.12_at	0.0021	SCO4046	hypothetical protein 2SCD60.12c
2SCD60.13c_2SCD60.13_i_at	0.00255	SCO4047	conserved hypothetical protein
2SCD60.14c_2SCD60.14_at	5.94e-05	SCO4048	conserved hypothetical protein
2SCD60.17_2SCD60.17_at	0.000603	SCO4051	conserved hypothetical protein
2SCD60.20_2SCD60.20_at	0.000887	SCO4054	putative integral membrane protein
SCD25.32_SCD25.32_at	0.00185	SCO4096	ATP-dependent RNA helicase
pstC_SCD84.08c_at	0.000148	SCO4141	phosphate ABC transport system permease protein
pstS_SCD84.09c_at	0.000386	SCO4142	phosphate-binding protein precursor
ppk_SCD84.12c_at	0.000175	SCO4145	polyphosphate kinase
SCD66.10c_SCD66.10c_r_at	0.000488	SCO4173	hypothetical protein SCD66.10c
SCD66.11c_SCD66.11c_r_at	0.00505	SCO4174	putative integral membrane protein
SCD66.12c_SCD66.12c_r_at	0.000765	SCO4175	hypothetical protein SCD66.12c
SCD66.13_SCD66.13_at	0.00175	SCO4176	conserved hypothetical protein
2SCD46.31c_2SCD46.31_at	0.00322	SCO4217	conserved hypothetical protein
2SCD46.41c_2SCD46.41_i_at	0.00161	SCO4227	hypothetical protein
SCD8A.11c_SCD8A.11_r_at	0.00563	SCO4238	putative guanyltransferase
SCD8A.29_SCD8A.29_at	0.00485	SCO4256	putative hydrolytic protein
scoF4_SCD95A.28_f_at	0.00777	SCO4295	cold shock protein
SCD95A.35_SCD95A.35_at	0.000667	SCO4302	putative secreted protein
SCD19.02c_SCD19.02c_at	0.00189	SCO4347	hypothetical protein SCD19.02c
SCD19.03c_SCD19.03c_at	0.00577	SCO4348	hypothetical protein
SCD19.04c_SCD19.04c_at	0.000191	SCO4349	conserved hypothetical protein
SCD19.05c_SCD19.05c_at	0.00084	SCO4350	putative integrase
SCD19.08c_SCD19.08c_f_at	0.00435	SCO4353	hypothetical protein
SCD19.14_SCD19.14_i_at	0.00334	SCO4359	putative ABC transport system ATP-binding protein
SCD19.16_SCD19.16_at	0.00183	SCO4361	putative integral membrane protein
SC6F11.01_SCD10.35_at	0.00443	SCO4403	putative formyltetrahydrofolate deformylase (fragment)
SC6F11.04c_SC6F11.04_r_at	0.00264	SCO4406	hypothetical protein SC6F11.04c
SCD6.22c_SCD6.22c_at	0.000213	SCO4444	putative glutathione peroxidase
SCD35.03_SCD35.03_i_at	0.00835	SCO4496	putative acetyltransferase
nuoE_SCD16A.17c_r_at	0.00319	SCO4566	NuoE, NADH dehydrogenase subunit
nuoK_SCD16A.11c_f_at	0.00542	SCO4572	NuoK, NADH dehydrogenase subunit
SCD20.06_SCD20.06_at	0.00016	SCO4588	hypothetical protein SCD20.06
nuoL2_SCD39.06_at	0.000887	SCO4606	NADH dehydrogenase subunit NuoL2
SCD39.17c_SCD39.17c_at	0.000448	SCO4617	putative ATP-binding protein
SCD39.18c_SCD39.18c_at	1.72e-05	SCO4618	hypothetical protein SCD39.18c
SCD31.01c_SCD40A.22c_at	0.00573	SCO4676	hypothetical protein
SCD31.02c_SCD31.02c_at	0.00817	SCO4677	putative regulatory protein
SCD31.07_SCD31.07_r_at	5.94e-05	SCO4682	putative tautomerase
gdhA_SCD31.08_at	0.000291	SCO4683	NADP-specific glutamate dehydrogenase
SCD63.04_SCD63.04_at	5.94e-05	SCO4772	putative transposase
SCD63.14c_SCD63.14c_at	0.00575	SCO4782	putative integral membrane protein
SC5G8.22c_SC5G8.22c_at	0.0026	SCO4854	putative integral membrane protein
SCK20.01_SC5G8.28_at	0.00547	SCO4860	putative secreted hydrolase
narJ3_2SCK31.09_i_at	0.000781	SCO4949	nitrate reductase delta chain NarJ3
2SCK31.37c_2SCK31.37_at	0.00995	SCO4977	putative tetR-family transcriptional regulator
2SCK36.14_2SCK36.14_at	0.00245	SCO4991	putative sugar transport integral membrane protein
SCK7.01_SCK7.01_at	0.00348	SCO5028	putative ATP-binding protein
ahpC_SCK7.05c_r_at	0.00914	SCO5032	alkyl hydroperoxide reductase
SCBAC20F6.15_SCBAC20_at	0.000554	SCO5072	hydroxylacyl-CoA dehydrogenase
SCBAC20F6.16_SCBAC20_at	0.000186	SCO5073	putative oxidoreductase
SCBAC20F6.17_SCBAC20_at	6.91e-05	SCO5074	putative dehydratase
ORF4_SCBAC20F6.18_at	0.00345	SCO5075	putative oxidoreductase
actVA1_SCBAC28G1.02_s_at	0.00399	SCO5076	integral membrane protein
actVA3_SCBAC28G1.04_s_at	0.000748	SCO5078	hypothetical protein
actVA4_SCBAC28G1.05_s_at	0.00348	SCO5079	conserved hypothetical protein
SCBAC31E11.01_SCBAC3_at	0.0014	SCO5105	putative membrane protein
bldKA_SCBAC31E11.08_at	0.00414	SCO5112	BldKA, putative ABC transport system integral membrane protein
bldKD_SCBAC31E11.11_at	0.0026	SCO5115	BldKD, putative ABC transporter intracellular ATPase subunit
SC9E12.01_SCBAC31E11_at	0.00522	SCO5116	putative peptide transport system ATP-binding subunit
SC9E12.10c_SC9E12.10_at	0.000586	SCO5125	conserved hypothetical protein
SCP8.05_SCP8.05_r_at	0.000222	SCO5142	putative secreted protein
SCP8.37_SCP8.37_at	0.00145	SCO5174	putative transferase
SCP8.38_SCP8.38_at	0.00747	SCO5175	putative integral membrane protein
SCP8.39_SCP8.39_at	0.00563	SCO5176	putative reductase
2SC3B6.04c_2SC3B6.04_at	4.13e-05	SCO5180	putative peptidase
SC7E4.15_SC7E4.15_r_at	0.000761	SCO5218	putative integral membrane protein
SC7E4.21c_SC7E4.21c_at	0.00491	SCO5224	putative araC-family transcriptional regulator
2SC7G11.26c_2SC7G11._at	0.001	SCO5264	hypothetical protein SC7G11.26c
SCCB12.04_SCCB12.04_at	7.86e-05	SCO5280	putative ATP-binding protein
SCCB12.06c_SCCB12.06_at	0.00252	SCO5282	putative two-component system sensor kinase
SCCB12.11_SCCB12.11_at	0.00293	SCO5287	putative MarR-family transcriptional regulator
SC6G9.40c_SC6G9.40c_at	0.00726	SCO5293	putative oxygenase subunit
SC6G9.31_SC6G9.31_r_at	0.00781	SCO5302	putative integral membrane cell-cycle protein
lysA_SCBAC5H2.22_r_at	0.00682	SCO5353	diaminopimelate decarboxylase
2SC6G5.34c_2SC6G5.34_r_at	0.00115	SCO5390	putative alkanal monooxygenase (luciferase)
2SC6G5.36c_2SC6G5.36_at	0.00521	SCO5392	putative ABC transporter integral membrane subunit
SC6A11.13_SC6A11.13_r_at	0.00864	SCO5437	putative MerR-family transcriptional regulator
SC8D9.03_SC8D9.03_r_at	0.0057	SCO5491	conserved hypothetical protein
SC8D9.17_SC8D9.17_r_at	0.00505	SCO5505	hypothetical protein
SC7A1.27_SC7A1.27_at	1.82e-08	SCO5583	ammonium transporter
glnB_SC7A1.28_r_at	1.8e-06	SCO5584	nitrogen regulatory protein P-II
glnD_SC2E1.02_at	1.8e-06	SCO5585	putative protein pII uridylyltransferase
SC2E1.27c_SC2E1.27c_at	8.13e-05	SCO5610	hypothetical protein SC2E1.27c
SC2E1.35_SC2E1.35_at	0.00172	SCO5618	hypothetical protein SC2E1.35
SC9A10.06c_SC9A10.06_i_at	0.00734	SCO5742	putative membrane protein
SC4H2.04c_SC4H2.04c_r_at	0.000386	SCO5783	conserved hypothetical protein SC4H2.04c
SC4H2.06_SC4H2.06_r_at	0.000407	SCO5785	putative two-component regulator
SC9B10.06_SC9B10.06_at	0.00189	SCO5839	putative membrane protein
SC9B10.07_SC9B10.07_r_at	0.00275	SCO5840	transcriptional regulator
SC9B10.14_SC9B10.14_at	0.00189	SCO5847	transcriptional regulator
SC9B10.25c_SC9B10.25_at	0.0021	SCO5858	putative integral membrane protein
cutR_SC2E9.03_f_at	5.94e-05	SCO5862	two-component regulator CutR
SC2E9.11_SC2E9.11_r_at	0.000583	SCO5870	ABC-transporter ATP binding protein
redX_SC2E9.19_at	0.000684	SCO5878	polyketide synthase RedX
redW_SC2E9.20_at	0.0057	SCO5879	acyl-coa dehydrogenase RedW
redY_SC2E9.21_at	5.06e-05	SCO5880	RedY protein
SC3F7.06c_SC3F7.06c_at	0.00167	SCO5886	3-oxoacyl-[acyl-carrier-protein] synthase II
SC3F7.08_SC3F7.08_at	0.000372	SCO5888	3-oxoacyl-[acyl-carrier-protein] synthase
SC3F7.09_SC3F7.09_at	0.00191	SCO5889	hypothetical protein SC3F7.09
SC3F7.10_SC3F7.10_at	4.67e-05	SCO5890	putative 8-amino-7-oxononanoate synthase
SC3F7.12_SC3F7_part2_at	0.00915	SCO5892	polyketide synthase
SC3F7.13_SC3F7.13_at	0.00189	SCO5893	oxidoreductase
SC3F7.15_SC3F7.15_at	0.00028	SCO5895	putative methyltransferase
SC10A5.01_SC3F7.16_at	0.00221	SCO5896	phosphoenolpyruvate-utilizing enzyme
SC10A5.02_SC10A5.02_at	0.000327	SCO5897	putative oxidase
SC10A5.03_SC10A5.03_at	0.000397	SCO5898	probable membrane protein
SC10A5.04_SC10A5.04_at	0.0034	SCO5899	hypothetical protein
StBAC16H6.07_SCBAC16_at	0.00502	SCO5972	hypothetical protein
StBAC16H6.08_SCBAC16_at	0.00908	SCO5973	putative phosphatase
StBAC16H6.12_SCBAC16_at	2.2e-06	SCO5977	putative amino acid permease
SC9B1.02c_SC9B1.02c_at	4.56e-06	SCO6055	probable carbonic anhydrase
SC9B1.03c_SC9B1.03c_at	6.51e-05	SCO6056	putative secreted protein
SCBAC1A6.13_SCBAC1A6_r_at	0.00955	SCO6089	putative antibiotic resistance rRNA adenine methyltransferase
SCBAC1A6.15c_SCBAC1A_at	0.000919	SCO6091	putative integral membrane protein
SCBAC1A6.18c_SCBAC1A_at	0.00916	SCO6094	putative transport system integral membrane protein
SC9B2.19c_SC9B2.19c_at	0.0057	SCO6132	hypothetical protein SC9B2.19c
SC2H4.03_SC2H4.03_r_at	0.00345	SCO6221	putative lipoprotein
SC2H4.07c_SC2H4.07c_at	0.000933	SCO6225	putative secreted protein
SCAH10.12_SCAH10.12_at	0.000683	SCO6247	putative allantoinase
SC1G7.08c_SC1G7.08c_at	0.00188	SCO6282	putative 3-oxoacyl-[acyl-carrier protein] reductase
SC3A7.10_SC3A7.10_r_at	0.0054	SCO6342	hypothetical protein SC3A7.10
SC3A7.21c_SC3A7.21c_at	0.00242	SCO6353	putative two-component sensor
SC3A7.31_SC3A7.31_r_at	0.00345	SCO6363	putative two-component regulator
SC1A6.19_SC1A6.19_at	0.00573	SCO6430	hypothetical protein
SC9B5.01_SC1A6.23_at	0.00753	SCO6434	putative oxidoreductase
SC9C7.05c_SC9C7.05c_s_at	0.00072	SCO6469	putative acyl-CoA dehydrogenase
gvpO_SC1E6.08_at	0.00977	SCO6499	putative gas vesicle synthesis protein
gvpF_SC1E6.10_at	0.00104	SCO6501	putative gas vesicle synthesis protein
gvpJ_SC1E6.14_r_at	0.00186	SCO6505	putative gas vesicle synthesis protein
gvpL_SC1E6.15_at	4.13e-05	SCO6506	putative gas vesicle protein
SC1F2.11_SC1F2.11_at	0.000639	SCO6614	putative membrane protein
SC4G2.17_SC4G2.17_i_at	0.00521	SCO6643	hypothetical protein SC4G2.17
zwf_SC5A7.11c_at	0.000586	SCO6661	glucose-6-phosphate 1-dehydrogenase
SC5A7.32_SC5A7.32_f_at	0.000702	SCO6682	hypothetical protein SC5A7.32
SC4C6.10c_SC4C6.10c_at	0.00359	SCO6700	protocatechuate 3,4-dioxygenase beta subunit
SC5F2A.02c_SC5F2A.02_at	5.94e-05	SCO6719	UvrA-like ABC transporter
SC6A5.07_SC6A5.07_r_at	0.0027	SCO6758	putative ABC transporter ATP-binding component
SC1A2.03_SC1A2.03_i_at	0.000285	SCO6794	putative membrane protein.
SC1A2.06_SC1A2.06_i_at	0.00183	SCO6797	putative ATP/GTP binding protein.
SC7F9.01c_SC3D9.17c_at	4.22e-06	SCO6849	putative membrane protein
SC7F9.18c_SC7F9.18c_at	0.000118	SCO6866	hypothetical protein SC7F9.18c
SC7F9.29c_SC7F9.29c_at	0.000233	SCO6877	hypothetical protein SC7F9.29c
SC7F9.41_SC7F9.41_at	1.26e-05	SCO6889	conserved hypothetical protein SC7F9.41
SC7F9.43_SC7F9.43_at	0.00072	SCO6891	hypothetical protein SC7F9.43.
SC6F7.12_SC6F7.12_at	0.000221	SCO6959	putative membrane protein.
SC8F11.37c_SC8F11.37_at	5.35e-05	SCO7011	putative membrane transport protein.
SC1H10.07_SC1H10.07_at	0.000146	SCO7018	hypothetical protein SC1H10.07.
SC1H10.11_SC1H10.11_at	0.00371	SCO7022	hypothetical protein SC1H10.11.
SC2C3.01_SC1H10.23_r_at	3.6e-05	SCO7034	putative aminotransferase (fragment)
SC4G1.19c_SC4G1.19c_at	0.000711	SCO7053	hypothetical protein
SC3A4.16c_SC3A4.16c_at	5.94e-05	SCO7090	putative integral membrane protein.
SC4B10.23_SC4B10.23_at	0.000117	SCO7122	putative acetyltransferase
SC4B10.27_SC4B10.27_at	7.39e-05	SCO7126	hypothetical protein SC4B10.27
SC4B10.34_SC4B10.34_at	0.00525	SCO7133	putative membrane protein
SC8B1.01c_SC4B10.38c_at	0.00295	SCO7137	putative regulatory protein
SC9A4.32_SC9A4.32_at	0.000304	SCO7170	putative secreted sugar hydrolase
SC8A11.01_SC9A4.35_at	0.0022	SCO7173	putative transcriptional regulator
SC8A11.15c_SC8A11.15_at	0.000129	SCO7187	putative lipoprotein
SC2H12.04_SC2H12.04_s_at	7.39e-05	SCO7205	putative hydrolase.
SC5H1.01_SC5F8.01c_at	0.000761	SCO7291	putative serine/threonine protein kinase
SC4G10.10c_SC410.10c_at	0.000166	SCO7331	conserved hypothetical protein SC4G10.10c.
SC4G10.13c_SC4G10.13_r_at	0.000215	SCO7334	putative trehalose synthase.
SC9H11.24_SC9H11.24_r_at	0.00621	SCO7370	NAD-dependent dehydratase.
SC10G8.06_SC10G8.06_r_at	0.000386	SCO7379	hypothetical protein SC10G8.06.
SC10G8.26c_SC10G8.26_at	0.0014	SCO7398	putative membrane transport protein.
SC10G8.27c_SC10G8.27_at	0.00131	SCO7399	possible binding-protein-dependent transport lipoprotein.
SC10G8.28c_SC10G8.28_at	0.000372	SCO7400	putative ABC-transport protein, ATP-binding component.
SC6D11.33c_SC6D11.33_at	0.000431	SCO7437	putative decarboxylase.
SC5C11.02_SC5C11.02_at	4.22e-06	SCO7445	hypothetical protein SC5C11.02.
SCBAC14E8.07_SCBAC14_at	0.00541	SCO7467	hypothetical protein
SC8G12.12_SC8G12.12_at	0.0033	SCO7536	putative integral membrane protein.
SC8G12.13c_SC8G12.13_at	0.00461	SCO7537	aminotransferase.
SC2H2.06_SC2H2.06_at	0.000665	SCO7608	conserved hypothetical protein
eno2_SC10F4.11c_i_at	0.00371	SCO7638	enolase
SC1A4.01c_SC1A4.01c_at	0.000941	SCO7693	putative oxidoreductase
SC8D11.02_SC8D11.02_at	0.000668	SCO7711	putative two component system sensor kinase
SC8D11.08c_SC8D11.08_at	0.00936	SCO7717	putative secreted protein
SC8D11.12_SC8D11.12_at	0.00502	SCO7721	conserved hypothetical protein
SC8D11.13_SC8D11.13_at	0.00656	SCO7722	conserved hypothetical protein
SC8D11.39_SC8D11.39_at	0.000117	SCO7748	conserved hypothetical protein
SC8D11.40_SC8D11.40_at	0.000178	SCO7749	hypothetical protein SC8D11.40

## Sheet: M653>M667
SCJ11.10c_SCJ11.10c_r_at	0.00183	SCO0081	putative insertion element transposase
crtE_SCJ1.35_at	0.00598	SCO0186	putative phytoene dehydrogenase (phytoene desaturase) (putative secreted protein)
SCF12.19c_SCF12.19c_r_at	0.00905	SCO0340	hypothetical protein
SCF51.14_SCF51.14_at	0.00082	SCO0415	putative membrane protei
SCF55.27_SCF55.27_r_at	0.00106	SCO0603	putative amino transferase
SCF56.07_SCF56.07_at	0.00614	SCO0623	putative membrane transport protein
SCF42.25c_SCF42.25c_at	0.000556	SCO0715	hypothetical protein SCF42.25c.
SCF81.23c_SCF81.23c_at	0.000892	SCO0764	putative hydrolase
SCF43.08_SCF43.08_at	0.00166	SCO0797	putative integral membrane protein.
SCF43A.31_SCF43A.31_at	0.000524	SCO0841	putative oxidoreductase
2SCG2.21_2SCG2.21_at	0.000431	SCO1008	hypothetical protein
2SCG4.23c_2SCG4.23c_at	0.000474	SCO1107	hypothetical protein 2SCG4.23c
SCG11A.17_SCG11A.17_at	0.00028	SCO1186	putative lacI-family transcriptional regulator
2SCG1.25_2SCG1.25_at	0.00642	SCO1250	putative acetyltransferase
2SCG61.17c_2SCG61.17_at	0.000125	SCO1335	putative oxidoreductase
2SCG61.26c_2SCG61.26_at	0.00124	SCO1344	putative solute binding transport lipoprotein
2SCG61.27c_2SCG61.27_r_at	0.00448	SCO1345	putative 3-oxoacyl-[acyl-carrier protein] reductase
SC6D7.19c_SC6D7.19c_at	0.000431	SCO1420	putative integral membrane protein.
SCL11.19c_SCL11.19c_at	0.00185	SCO1563	putative acetyltransferase
2SCI34.05_2SCI34.05_at	0.00296	SCO1752	putative integral membrane protein
SCI51.13c_SCI51.13c_at	0.00106	SCO1773	putative L-alanine dehydrogenase
SCI8.08c_SCI8.08c_i_at	7.62e-05	SCO1823	putative integral membrane protein
SC4G6.29c_SC4G6.29c_at	0.00563	SCO2060	putative integral membrane transport protein
SC4A10.29_SC4A10.29_at	0.00143	SCO2096	putative membrane protein
SCC75A.01c_SC1G2.17c_at	0.00215	SCO2255	putative membrane protein
SCC8A.18_SCC8A.18_at	5.94e-05	SCO2360	putative membrane protein
SCC42.03c_SCC42.03c_at	0.00143	SCO2422	putative ABC-transporter ATP-binding protein
SCC82.01_SC7A8.34_at	0.00525	SCO2495	putative membrane protein
uppS_SCC121.12c_at	0.00276	SCO2509	undecaprenyl phosphate synthetase
ndk_SCC88.23c_r_at	0.00641	SCO2612	nucleoside diphosphate kinase
SCC105.19_SCC105.19_at	0.000486	SCO2788	hypothetical protein SCC105.19
SCE20.25c_SCE20.25c_at	0.000523	SCO2851	putative membrane protein.
SCE20.35._SCE20.35_at	0.000146	SCO2861	hypothetical protein SCE20.35.
SCE25.10c_SCE25.10c_at	0.00687	SCO3069	putative integral membrane protein
hutU_SCE25.14c_s_at	4.58e-05	SCO3073	urocanate hydratase
SC87.29c_SCE87.29c_i_at	0.00977	SCO3178	putative acetyltransferase (pseudogene).
SCE39.20_SCE39.20_at	0.00641	SCO3270	hypothetical protein
SCE134.03c_SCE134.03_at	4.22e-06	SCO3502	putative 3-oxoacyl-[acyl carrier protein] reductase
SCE134.12_SCE134.12_at	0.0052	SCO3511	putative lipoprotein
SCH63.23_SCH63.23_at	4.22e-06	SCO3776	putative membrane protein
SCGD3.11c_SCGD3.11c_r_at	8.38e-05	SCO3810	putative gntR-family transcriptional regulator
SC6F11.01_SCD10.35_at	0.00443	SCO4403	putative formyltetrahydrofolate deformylase (fragment)
SCD6.22c_SCD6.22c_at	0.000213	SCO4444	putative glutathione peroxidase
SCD35.03_SCD35.03_i_at	0.00835	SCO4496	putative acetyltransferase
nuoL2_SCD39.06_at	0.000887	SCO4606	NADH dehydrogenase subunit NuoL2
SCD39.17c_SCD39.17c_at	0.000448	SCO4617	putative ATP-binding protein
SCD39.18c_SCD39.18c_at	1.72e-05	SCO4618	hypothetical protein SCD39.18c
gdhA_SCD31.08_at	0.000291	SCO4683	NADP-specific glutamate dehydrogenase
SCD63.14c_SCD63.14c_at	0.00575	SCO4782	putative integral membrane protein
ahpC_SCK7.05c_r_at	0.00914	SCO5032	alkyl hydroperoxide reductase
SCBAC31E11.01_SCBAC3_at	0.0014	SCO5105	putative membrane protein
2SC7G11.26c_2SC7G11._at	0.001	SCO5264	hypothetical protein SC7G11.26c
SCCB12.06c_SCCB12.06_at	0.00252	SCO5282	putative two-component system sensor kinase
SCCB12.11_SCCB12.11_at	0.00293	SCO5287	putative MarR-family transcriptional regulator
SC6G9.40c_SC6G9.40c_at	0.00726	SCO5293	putative oxygenase subunit
lysA_SCBAC5H2.22_r_at	0.00682	SCO5353	diaminopimelate decarboxylase
2SC6G5.36c_2SC6G5.36_at	0.00521	SCO5392	putative ABC transporter integral membrane subunit
SC9B10.14_SC9B10.14_at	0.00189	SCO5847	transcriptional regulator
SC9B10.25c_SC9B10.25_at	0.0021	SCO5858	putative integral membrane protein
SC9B2.19c_SC9B2.19c_at	0.0057	SCO6132	hypothetical protein SC9B2.19c
SC2H4.07c_SC2H4.07c_at	0.000933	SCO6225	putative secreted protein
SC9C7.05c_SC9C7.05c_s_at	0.00072	SCO6469	putative acyl-CoA dehydrogenase
SC1F2.11_SC1F2.11_at	0.000639	SCO6614	putative membrane protein
zwf_SC5A7.11c_at	0.000586	SCO6661	glucose-6-phosphate 1-dehydrogenase
SC5F2A.02c_SC5F2A.02_at	5.94e-05	SCO6719	UvrA-like ABC transporter
SC6A5.07_SC6A5.07_r_at	0.0027	SCO6758	putative ABC transporter ATP-binding component
SC7F9.01c_SC3D9.17c_at	4.22e-06	SCO6849	putative membrane protein
SC7F9.41_SC7F9.41_at	1.26e-05	SCO6889	conserved hypothetical protein SC7F9.41
SC7F9.43_SC7F9.43_at	0.00072	SCO6891	hypothetical protein SC7F9.43.
SC6F7.12_SC6F7.12_at	0.000221	SCO6959	putative membrane protein.
SC1H10.07_SC1H10.07_at	0.000146	SCO7018	hypothetical protein SC1H10.07.
SC1H10.11_SC1H10.11_at	0.00371	SCO7022	hypothetical protein SC1H10.11.
SC8B1.01c_SC4B10.38c_at	0.00295	SCO7137	putative regulatory protein
SC8A11.01_SC9A4.35_at	0.0022	SCO7173	putative transcriptional regulator
SC8A11.15c_SC8A11.15_at	0.000129	SCO7187	putative lipoprotein
SC5H1.01_SC5F8.01c_at	0.000761	SCO7291	putative serine/threonine protein kinase

## Sheet: M653<M667
SCJ4.53c_SCJ11.01c_at	0.00511	SCO0072	putative secreted protein
SCJ1.23c_SCJ1.23c_at	0.00453	SCO0174	putative DNA-binding protein
SCJ12.22_SCJ12.22_at	0.000386	SCO0210	hypothetical protein
SCJ12.24c_SCJ12.24c_at	0.00141	SCO0212	hypothetical protein SCJ12.24c
narJ2_SCJ12.30_at	0.00592	SCO0218	putative nitrate reductase delta chain NarJ2
SCJ12.32_SCJ12.32_at	0.00781	SCO0220	hypothetical protein SCJ12.32
SCF1.04_SCF1.04_at	7.39e-05	SCO0262	putative LysR-family transcriptional regulator
SCF1.10_SCF1.10_at	0.00466	SCO0268	hypothetical protein
SC5G9.27c_SC5G9.27c_at	0.00143	SCO0318	putative oxidoreductase
SCF41.06_SCF41.06_at	0.00028	SCO0347	possible racemase
SCF41.22_SCF41.22_at	5.94e-05	SCO0363	putative integral membrane protein
SCF62.15_SCF62.15_at	0.00212	SCO0389	putative lipoprotein
SCF62.23_SCF62.23_at	0.00575	SCO0397	putative integral membrane protein
sapA_SCF51.08c_at	0.00526	SCO0409	spore-associated protein precursor
SCF51A.37_SCF51A.37_at	0.000111	SCO0459	hypothetical protein SCF51A.37
SCF34.08c_SCF34.08c_r_at	0.00424	SCO0489	conserved hypothetical protein
SCF34.10c_SCF34.10c_at	0.00223	SCO0491	putative ABC transporter transmembrane protein
SCF34.11c_SCF3_part1_at	0.00072	SCO0492	putative peptide synthetase
SCF34.11c_SCF3_part2_at	7.6e-05	SCO0492	putative peptide synthetase
SCF34.11c_SCF3_part3_at	5.94e-05	SCO0492	putative peptide synthetase
SCF34.12c_SCF34.12c_at	0.0056	SCO0493	putative ABC-transporter transmembrane protein
SCF34.13c_SCF34.13c_at	0.00595	SCO0494	putative iron-siderophore binding lipoprotein
SCF34.15c_SCF34.15c_at	0.000548	SCO0496	putative iron-siderophore permease transmembrane protein
SCF34.18_SCF34.18_r_at	0.00521	SCO0499	putative formyltransferase
SCF55.12c_SCF55.12c_at	0.00166	SCO0588	putative sensor kinase
SCF55.34_SCF55.34_at	0.00995	SCO0610	putative gntR-family transcriptional regulator
SCF56.15c_Pfam_match_i_at	0.00318	SCO0631	hypothetical protein SCF65.15c
gvpO2._SCF91.09_r_at	6.56e-05	SCO0649	putative gas vesicle synthesis protein.
SCF91.38c_SCF91.38c_r_at	0.000548	SCO0678	hypothetical protein SCF91.38c.
SCF15.02_SCF15.02_at	0.000925	SCO0681	putative ferredoxin/ferredoxin-NADP reductase (putative secreted protein)
SCF15.06c_SCF15.06c_at	0.00189	SCO0685	hypothetical protein SCF15.06c
SCF42.10c_SCF42.10c_at	0.00296	SCO0700	probable ABC transporter protein, ATP-binding component.
3SC5B7.07_3SC5B7.07_at	0.00318	SCO0729	conserved hypothetical protein
salO_SCF81.11c_at	3.6e-05	SCO0752	protease precursor
SCM2.04c_SCM2.04c_r_at	0.000123	SCO0851	putative PfkB-family carbohydrate kinase.
SCM2.19c_SCM2.19c_at	1.8e-06	SCO0866	probable ECF-family sigma factor.
SCM1.35c_SCM1.35c_i_at	0.00214	SCO0902	hypothetical protein SCM1.35c.
SCM10.01_SCM1.46_at	0.00277	SCO0913	hypothetical protein
SCM10.09c_SCM10.09c_r_at	0.00194	SCO0921	conserved hypothetical protein SCM10.10c
SCM11.04c_SCM11.04c_at	0.000215	SCO0949	hypothetical protein
SCM11.13c_SCM11.13c_at	0.00189	SCO0958	conserved hypothetical protein
2SCG2.04_2SCG2.04_at	0.00166	SCO0991	conserved hypothetical protein
2SCG2.06_2SCG2.06_at	0.00361	SCO0993	conserved hypothetical protein
2SCG2.07_2SCG2.07_at	0.00123	SCO0994	putative integral membrane protein
2SCG2.09_2SCG2.09_at	0.0035	SCO0996	putative lipoprotein
ftrE_2SCG2.11_at	0.00138	SCO0998	Fe uptake system permease
2SCG2.26c_2SCG2.26c_at	0.000621	SCO1013	putative mut-like protein
2SCG2.31c_2SCG2.31c_at	0.00189	SCO1017	putative lipoprotein
SCG22.22c_SCG22.22c_r_at	0.0022	SCO1076	putative secreted protein
2SCG4.11_2SCG4.11_at	0.000887	SCO1095	hypothetical protein 2SCG4.11
2SCG38.11c_2SCG38.11_at	0.000711	SCO1118	putative integral membrane protein
2SCG38.26c_2SCG38.26_i_at	0.000685	SCO1133	putative oxidoreductase, molybdopterin binding subunit
2SCG38.36c_2SCG38.36_at	1.45e-05	SCO1143	conserved hypothetical protein
2SCG38.37c_2SCG38.37_at	0.0013	SCO1144	putative ABC transporter ATP-binding protein
SCG8A.02_SCG8A.02_at	0.00835	SCO1148	putative ABC transporter
SCG8A.03_SCG8A.03_r_at	0.00235	SCO1149	conserved hypothetical protein
SCG8A.04_SCG8A.04_r_at	0.00028	SCO1150	50S ribosomal protein L31
SCG8A.14c_SCG8A.14c_at	0.00012	SCO1160	putative membrane protein
SCG8A.16_SCG8A.16_at	6.5e-05	SCO1162	putative methyltransferase
SCG11A.07c_SCG11A.07_at	7.86e-05	SCO1176	putative dihydroxy-acid dehydratase
2SCG58.05_2SCG58.05_r_at	0.00654	SCO1205	hypothetical protein 2SCG58.05
ureC_2SCG1.09c_at	0.00696	SCO1234	urease alpha subunit
SCBAC36F5.04_SCBAC36_at	5.94e-05	SCO1293	hypothetical protein
SCBAC36F5.18c_SCBAC3_at	0.00325	SCO1307	hypothetical protein SCBAC36F5.18c
2SCG61.16_2SCG61.16_at	0.00138	SCO1334	hypothetical protein
SC10A9.03_SC10A9.03_at	0.00189	SCO1361	conserved hypothetical protein
SC10A9.09c_SC10A9.09_at	0.000194	SCO1367	putative ABC transport system ATP-binding protein
SC6D7.28c_SC6D7.28c_at	0.00056	SCO1411	putative transmembrane transport protein.
SC9C5.01c_SCL6.34c_at	0.00835	SCO1477	putative flavoprotein homologue (partial)
SC9C5.31c_SC9C5.31c_at	0.000215	SCO1507	putative integral membrane protein
SCL11.01c_SCL2.35c_at	0.00747	SCO1545	putative acetyltransferase
SCL11.14c_SCL11.14c_at	0.00734	SCO1558	putative ABC transporter permease protein
SCI41.10c_SCI41.10c_r_at	0.000907	SCO1627	putative ATP-GTP binding protein
SCI41.13c_SCI41.13c_at	0.0057	SCO1630	putative integral membrane protein
SCI46.02c_SCI46.02c_at	0.000524	SCO1657	putative methionine synthase
SCI30A.03_SCI30A.03_i_at	0.00771	SCO1682	putative zinc-binding alcohol dehydrogenase
SCI30A.12c_SCI30A.12_at	0.00577	SCO1691	putative tetR transcriptional regulator
SCI11.23_SCI11.23_at	0.000761	SCO1734	putative secreted cellulose-binding protein
SCI51.19c_SCI51.19c_at	0.000386	SCO1779	hypothetical protein
SCI51.25c_SCI51.25c_at	0.00778	SCO1785	putative iron-siderophore uptake system ATP-binding component
SCI51.26c_SCI51.26c_at	0.00012	SCO1786	putative iron-siderophore uptake system transmembrane component
SCI51.27c_SCI51.27c_at	0.00033	SCO1787	putative iron-siderophore uptake system transmembrane component
SCI8.02_SCI8.02_at	0.00429	SCO1817	conserved hypothetical protein SCI8.02
SCI8.25c_SCI8.25c_r_at	0.00847	SCO1840	putative ABC transporter ATP binding protein.
SCI7.20_SCI7.20_r_at	0.000372	SCO1902	hypothetical hydrophilic protein
SCC22.22c_SCC22.22c_at	0.000284	SCO1940	putative secreted protein
SCC54.03c_SCC54.03c_r_at	0.00317	SCO1943	putative electron transport protein
SC3C9.21c_SC3C9.21c_at	0.00177	SCO1986	hypothetical protein
SC7H2.07c_SC7H2.07c_at	0.00505	SCO1993	hypothetical protein
SC4G6.04c_SC4G6.04c_at	0.000463	SCO2035	putative membrane protein
SC6E10.08c_SC6E10.08_at	0.00245	SCO2114	hypothetical protein
SC6G10.33_SC6G10.33_at	0.00295	SCO2160	putative large membrane protein
SC5F7.36c_SC5F7.36c_r_at	0.0056	SCO2165	putative two component system response regulator
SC5F7.10_SC5F7.10_at	0.0052	SCO2191	putative oxidoreductase
SC5F7.06_SC5F7.06_r_at	0.000724	SCO2195	hypothetical protein
glnII_SC10B7.05_r_at	1.8e-05	SCO2210	glutamine synthetase
SC10B7.06_SC10B7.06_at	9.46e-06	SCO2211	hypothetical protein SC10B7.06
SC10B7.21c_SC1_part2_at	7.97e-06	SCO2226	putative bi-functional protein (secreted alpha-amylase/dextrinase)
SC1G2.03_SC1G2.03_r_at	0.00559	SCO2241	probable glutamine synthetase (EC 6.3.1.2)
SCC75A.04_SCC75A.04_at	0.00139	SCO2258	probable ABC-transporter, transmembrane component.
SCC75A.16c_SCC75A.16_at	0.00123	SCO2270	putative membrane protein.
SCC75A.17c_SCC75A.17_at	0.00715	SCO2271	hypothetical protein SCC75A.17c.
SCC75A.18_SCC75A.18_at	3.99e-05	SCO2272	binding-protein-dependent transport lipoprotein.
SCC75A.19_SCC75A.19_at	0.00312	SCO2273	FecCD-family membrane transport protein.
SCC75A.35_SCC75A.35_i_at	0.000291	SCO2289	putative membrane protein.
SCC30.10_SCC30.10_at	0.00171	SCO2302	hypothetical protein SCC30.10
SCC53.02_SCC53.02_at	0.000129	SCO2311	hypothetical protein
SCC53.30c_SCC53.30c_at	0.00138	SCO2339	hypothetical protein
SCC8A.01_SCC8A.01_at	0.000463	SCO2343	putative acetyltransferase
SC4A7.07_SC4A7.07_at	0.00753	SCO2379	putative acetyltransferase
SC4A7.32_SC4A7.32_at	0.00189	SCO2404	putative sugar-binding receptor
SC8A2.06c_SC8A2.06c_r_at	0.00318	SCO2418	putative secreted protein
SCC42.07_SCC42.07_at	0.00563	SCO2426	possible regulatory protein
SC7A8.06_SC7A8.05_at	0.00573	SCO2467	hypothetical protein
SC7A8.12_SC7A8.12_at	0.00016	SCO2473	putative nitrate reductase
SC7A8.25_SC7A8.25_r_at	0.00139	SCO2486	putative nitrite reductase NirB
SC7A8.26_SC7A8.26_at	8.38e-05	SCO2487	putative nitrite reductase large subunit NirB
SC7A8.27_SC7A8.27_r_at	0.00968	SCO2488	putative nitrite reductase small subunit NirC
SCC82.02_SCC82.02_at	0.00371	SCO2496	putative secreted protein
mreB_SCC88.22c_mreB_s_at	0.00557	SCO2611	rod shape-determining protein
SCC61A.20_SCC61A.20_r_at	0.000853	SCO2699	putative small membrane protein
SCC46.14_SCC46.14_at	0.00646	SCO2729	putative acetyltransferase
SCC57A.01_SCC46.15_at	0.000633	SCO2730	putative regulator
SCC57A.38c_SCC57A.38_at	0.00189	SCO2767	putative ATP/GTP-binding protein.
SCC105.11_SCC105.11_i_at	0.000887	SCO2780	putative secreted protein
SCC105.14_SCC105.14_i_at	0.000639	SCO2783	putative monooxygenase
SCC105.15_SCC105.15_r_at	0.000406	SCO2784	putative aceytltranferase
SCBAC17F8.13c_SCBAC1_at	0.000199	SCO2822	putative decarboxylase
SCBAC17F8.14c_SCBAC1_at	0.000556	SCO2823	putative decarboxylase
SCE6.31c_SCE6.31c_at	0.00352	SCO2894	putative ABC-transport protein, ATP-binding component.
SCE59.17c_SCE59.17c_r_at	2.57e-05	SCO2958	putative transcriptional regulator
SCE59.18c_SCE59.18c_at	0.000616	SCO2959	putative nitrate extrusion protein
SCE50.13_SCE50.13_po_at	0.000431	SCO2985	putative integral membrane protein
SCE33.02c_SCE33.02c_at	0.00729	SCO3000	putative phosphatase
SCE33.11c_SCE33.11c_at	0.00758	SCO3009	conserved hypothetical protein
SCE34.03c_SCE34.03c_i_at	0.00227	SCO3022	hypothetical protein SCE34.03c
SCE25.31_SCE25.31_at	0.00277	SCO3090	putative ABC transporter integral membrane protein
SCE41.06c_SCE41.06c_at	0.000586	SCO3097	putative secreted protein
SCE41.12c_SCE41.12c_at	0.00453	SCO3103	putative integral membrane protein
SCE41.17_SCE41.17_at	0.000633	SCO3108	conserved hypothetical protein
SCE66.27c_SCE66.27c_r_at	0.00295	SCO3148	putative isopentenyl monophosphate kinase
SCE87.12_SCE87.12_r_at	0.00165	SCO3161	putative ABC transport protein, ATP-binding subunit.
SCE8.03c_SCE8.03c_at	0.000402	SCO3210	putative 2-dehydro-3-deoxyheptonate aldolase
SCE8.04c_SCE8.04c_at	0.00419	SCO3211	putative indoleglycerol phosphate synthase
SCE8.05c_SCE8.05c_r_at	0.0011	SCO3212	probable anthranilate phosphoribotransferase
SCE8.06c_SCE8.06c_i_at	0.00171	SCO3213	probable anthranilate synthase component II
SCE8.07c_SCE8.07c_at	1.04e-05	SCO3214	probable anthranilate synthase component I
SCE8.08c_SCE8.08c_at	8.73e-05	SCO3215	hypothetical protein
SCE8.11c_SCE8.11c_r_at	0.000991	SCO3218	putative small conserved hypothetical protein
SCE8.13c_SCE8.13c_at	6.98e-05	SCO3220	putative secreted protein
SCE8.14c_SCE8.14c_r_at	0.00486	SCO3221	putative oxidoreductase
SCE8.15c_SCE8.15c_i_at	0.00658	SCO3222	putative secreted protein
SCE8.20c_SCE63.06_at	0.00259	SCO3227	putative aminotransferase
SCE63.05_SCE63.05_at	0.000683	SCO3228	putative glycolate oxidase
SCE63.04_SCE63.04_at	0.00179	SCO3229	putative 4-hydroxyphenylpyruvic acid dioxygenase
SCE63.03c_SCE6_part1_at	0.00138	SCO3230	CDA peptide synthetase I
SCE63.03c_SCE6_part4_at	0.00105	SCO3230	CDA peptide synthetase I
SCE63.03c_SCE6_part3_at	0.000639	SCO3230	CDA peptide synthetase I
SCE63.03c_SCE6_part2_at	0.000354	SCO3230	CDA peptide synthetase I
SCE63.03c_SCE6_part5_at	0.00028	SCO3230	CDA peptide synthetase I
SCE63.02c_SCE6_part1_at	0.00163	SCO3231	CDA peptide synthetase II
SCE63.02c_SCE6_part2_at	0.0012	SCO3231	CDA peptide synthetase II
SCE63.01_SCE29_part1_at	0.00216	SCO3232	CDA peptide synthetase III
SCE63.01_SCE29_part2_at	0.00054	SCO3232	CDA peptide synthetase III
SCE29.0_SCE29.02_at	0.000749	SCO3233	putative hydrolase
SCE29.03_SCE29.03_at	0.0042	SCO3234	putative phosphotransferase
SCE29.04c_SCE29.04c_at	0.0052	SCO3235	putative ABC transporter
SCE29.05c_SCE29.05c_at	0.003	SCO3236	putative oxygenase
SCE29.06c_SCE29.06c_at	0.000463	SCO3237	conserved hypothetical protein
SCE29.07c_SCE29.07c_at	0.000125	SCO3238	hypothetical protein
SCE29.08c_SCE29.08c_at	0.00129	SCO3239	conserved hypothetical protein
SCE29.09c_SCE29.09c_r_at	0.000785	SCO3240	conserved hypothetical protein
SCE29.10c_SCE29.10c_r_at	0.000509	SCO3241	putaive isomerase
SCE29.12c_SCE29.12c_at	0.000785	SCO3243	putative myo-inositol phosphate synthase
SCE29.13c_SCE29.13c_at	0.00214	SCO3244	putative secreted protein
SCE29.14c_SCE29.14c_at	0.0026	SCO3245	putative salicylate hydroxylase (putative secreted protein)
SCE29.15c_SCE29.15c_at	0.00183	SCO3246	putative 3-oxoacyl-[acyl carrier protein] synthase III
SCE29.16c_SCE29.16c_at	0.00028	SCO3247	putative acyl CoA oxidase
SCE29.17c_SCE29.17c_at	0.00072	SCO3248	putative 3-oxoacyl-[acyl carrier protein] synthase II
SCE29.18c_SCE29.18c_at	0.00235	SCO3249	putative acyl carrier protein
SCE15.02c_SCE1_part1_at	7.62e-05	SCO3285	putative large glycine/alanine rich protein
SCE15.03c_SCE15.03_at	0.00216	SCO3286	putative secreted protein
SCE15.13c_SCE15.13c_r_at	0.00401	SCO3296	putative oxidoreductase
SCE68.32_SCE7.01_i_at	0.00792	SCO3334	tryptophanyl tRNA synthetase
SCE7.07c_SCE7.07c_at	0.00122	SCO3340	hypothetical protein
SCE94.20_SCE94.20_at	0.001	SCO3369	putative large ATP-binding protein
SCE126.08c_SCE126.08_at	0.00968	SCO3390	putative two component sensor kinase
SCE9.24c_SCE9.24c_r_at	0.00888	SCO3417	putative ABC transporter transmembrane component
SCE9.25c_SCE9.25c_at	0.00216	SCO3418	putative ABC transporter ATP-binding component
SCE9.26c_SCE9.26c_r_at	0.00821	SCO3419	hypothetical protein
SCE9.35c_SCE9.35c_f_at	0.00862	SCO3428	putative 50S ribosomal protein L33
SCE9.38_SCE9.38_at	0.0051	SCO3431	possible membrane protein
SCH66.10c_SCH66.10c_at	0.000639	SCO3589	putative two component sensor kinase
SC66T3.01c_SCH66.11c_at	0.00835	SCO3590	putative two-component system response regulator
SC66T3.27_SC66T3.27_at	0.000199	SCO3616	hypothetical protein
SCH10.09_SCH10.09_at	0.00383	SCO3631	hypothetical protein
SCH10.24c_SCH10.24c_r_at	0.00655	SCO3646	putative oxidoreductase
SCH10.34c_SCH10.34c_at	0.00263	SCO3656	conserved hypothetical protein
SCH35.06_SCH35.06_i_at	0.00525	SCO3718	putative cation transport system component
SCH22A.15c_SCH22A.15_r_at	0.00028	SCO3737	putative lipoprotein
SCGD3.15_SCGD3.15_at	0.000639	SCO3814	putative DNA-binding protein
SCGD3.31c_SCGD3.31c_at	0.00216	SCO3830	putative branched-chain alpha keto acid dehydrogenase E1 beta subunit
gyrB_SCH18.11c_at	0.00439	SCO3874	DNA gyrase subunit B
SCH24.38_SCH24.38_r_at	0.00577	SCO3916	hypothetical protein
SCBAC25E3.14_SCBAC25_at	0.00557	SCO3977	putative protease (putative secreted protein)
2SCD60.12c_2SCD60.12_at	0.0021	SCO4046	hypothetical protein 2SCD60.12c
2SCD60.13c_2SCD60.13_i_at	0.00255	SCO4047	conserved hypothetical protein
2SCD60.14c_2SCD60.14_at	5.94e-05	SCO4048	conserved hypothetical protein
2SCD60.17_2SCD60.17_at	0.000603	SCO4051	conserved hypothetical protein
2SCD60.20_2SCD60.20_at	0.000887	SCO4054	putative integral membrane protein
SCD25.32_SCD25.32_at	0.00185	SCO4096	ATP-dependent RNA helicase
pstC_SCD84.08c_at	0.000148	SCO4141	phosphate ABC transport system permease protein
pstS_SCD84.09c_at	0.000386	SCO4142	phosphate-binding protein precursor
ppk_SCD84.12c_at	0.000175	SCO4145	polyphosphate kinase
SCD66.10c_SCD66.10c_r_at	0.000488	SCO4173	hypothetical protein SCD66.10c
SCD66.11c_SCD66.11c_r_at	0.00505	SCO4174	putative integral membrane protein
SCD66.12c_SCD66.12c_r_at	0.000765	SCO4175	hypothetical protein SCD66.12c
SCD66.13_SCD66.13_at	0.00175	SCO4176	conserved hypothetical protein
2SCD46.31c_2SCD46.31_at	0.00322	SCO4217	conserved hypothetical protein
2SCD46.41c_2SCD46.41_i_at	0.00161	SCO4227	hypothetical protein
SCD8A.11c_SCD8A.11_r_at	0.00563	SCO4238	putative guanyltransferase
SCD8A.29_SCD8A.29_at	0.00485	SCO4256	putative hydrolytic protein
scoF4_SCD95A.28_f_at	0.00777	SCO4295	cold shock protein
SCD95A.35_SCD95A.35_at	0.000667	SCO4302	putative secreted protein
SCD19.02c_SCD19.02c_at	0.00189	SCO4347	hypothetical protein SCD19.02c
SCD19.03c_SCD19.03c_at	0.00577	SCO4348	hypothetical protein
SCD19.04c_SCD19.04c_at	0.000191	SCO4349	conserved hypothetical protein
SCD19.05c_SCD19.05c_at	0.00084	SCO4350	putative integrase
SCD19.08c_SCD19.08c_f_at	0.00435	SCO4353	hypothetical protein
SCD19.14_SCD19.14_i_at	0.00334	SCO4359	putative ABC transport system ATP-binding protein
SCD19.16_SCD19.16_at	0.00183	SCO4361	putative integral membrane protein
SC6F11.04c_SC6F11.04_r_at	0.00264	SCO4406	hypothetical protein SC6F11.04c
nuoE_SCD16A.17c_r_at	0.00319	SCO4566	NuoE, NADH dehydrogenase subunit
nuoK_SCD16A.11c_f_at	0.00542	SCO4572	NuoK, NADH dehydrogenase subunit
SCD20.06_SCD20.06_at	0.00016	SCO4588	hypothetical protein SCD20.06
SCD31.01c_SCD40A.22c_at	0.00573	SCO4676	hypothetical protein
SCD31.02c_SCD31.02c_at	0.00817	SCO4677	putative regulatory protein
SCD31.07_SCD31.07_r_at	5.94e-05	SCO4682	putative tautomerase
SCD63.04_SCD63.04_at	5.94e-05	SCO4772	putative transposase
SC5G8.22c_SC5G8.22c_at	0.0026	SCO4854	putative integral membrane protein
SCK20.01_SC5G8.28_at	0.00547	SCO4860	putative secreted hydrolase
narJ3_2SCK31.09_i_at	0.000781	SCO4949	nitrate reductase delta chain NarJ3
2SCK31.37c_2SCK31.37_at	0.00995	SCO4977	putative tetR-family transcriptional regulator
2SCK36.14_2SCK36.14_at	0.00245	SCO4991	putative sugar transport integral membrane protein
SCK7.01_SCK7.01_at	0.00348	SCO5028	putative ATP-binding protein
SCBAC20F6.15_SCBAC20_at	0.000554	SCO5072	hydroxylacyl-CoA dehydrogenase
SCBAC20F6.16_SCBAC20_at	0.000186	SCO5073	putative oxidoreductase
SCBAC20F6.17_SCBAC20_at	6.91e-05	SCO5074	putative dehydratase
ORF4_SCBAC20F6.18_at	0.00345	SCO5075	putative oxidoreductase
actVA1_SCBAC28G1.02_s_at	0.00399	SCO5076	integral membrane protein
actVA3_SCBAC28G1.04_s_at	0.000748	SCO5078	hypothetical protein
actVA4_SCBAC28G1.05_s_at	0.00348	SCO5079	conserved hypothetical protein
bldKA_SCBAC31E11.08_at	0.00414	SCO5112	BldKA, putative ABC transport system integral membrane protein
bldKD_SCBAC31E11.11_at	0.0026	SCO5115	BldKD, putative ABC transporter intracellular ATPase subunit
SC9E12.01_SCBAC31E11_at	0.00522	SCO5116	putative peptide transport system ATP-binding subunit
SC9E12.10c_SC9E12.10_at	0.000586	SCO5125	conserved hypothetical protein
SCP8.05_SCP8.05_r_at	0.000222	SCO5142	putative secreted protein
SCP8.37_SCP8.37_at	0.00145	SCO5174	putative transferase
SCP8.38_SCP8.38_at	0.00747	SCO5175	putative integral membrane protein
SCP8.39_SCP8.39_at	0.00563	SCO5176	putative reductase
2SC3B6.04c_2SC3B6.04_at	4.13e-05	SCO5180	putative peptidase
SC7E4.15_SC7E4.15_r_at	0.000761	SCO5218	putative integral membrane protein
SC7E4.21c_SC7E4.21c_at	0.00491	SCO5224	putative araC-family transcriptional regulator
SCCB12.04_SCCB12.04_at	7.86e-05	SCO5280	putative ATP-binding protein
SC6G9.31_SC6G9.31_r_at	0.00781	SCO5302	putative integral membrane cell-cycle protein
2SC6G5.34c_2SC6G5.34_r_at	0.00115	SCO5390	putative alkanal monooxygenase (luciferase)
SC6A11.13_SC6A11.13_r_at	0.00864	SCO5437	putative MerR-family transcriptional regulator
SC8D9.03_SC8D9.03_r_at	0.0057	SCO5491	conserved hypothetical protein
SC8D9.17_SC8D9.17_r_at	0.00505	SCO5505	hypothetical protein
SC7A1.27_SC7A1.27_at	1.82e-08	SCO5583	ammonium transporter
glnB_SC7A1.28_r_at	1.8e-06	SCO5584	nitrogen regulatory protein P-II
glnD_SC2E1.02_at	1.8e-06	SCO5585	putative protein pII uridylyltransferase
SC2E1.27c_SC2E1.27c_at	8.13e-05	SCO5610	hypothetical protein SC2E1.27c
SC2E1.35_SC2E1.35_at	0.00172	SCO5618	hypothetical protein SC2E1.35
SC9A10.06c_SC9A10.06_i_at	0.00734	SCO5742	putative membrane protein
SC4H2.04c_SC4H2.04c_r_at	0.000386	SCO5783	conserved hypothetical protein SC4H2.04c
SC4H2.06_SC4H2.06_r_at	0.000407	SCO5785	putative two-component regulator
SC9B10.06_SC9B10.06_at	0.00189	SCO5839	putative membrane protein
SC9B10.07_SC9B10.07_r_at	0.00275	SCO5840	transcriptional regulator
cutR_SC2E9.03_f_at	5.94e-05	SCO5862	two-component regulator CutR
SC2E9.11_SC2E9.11_r_at	0.000583	SCO5870	ABC-transporter ATP binding protein
redX_SC2E9.19_at	0.000684	SCO5878	polyketide synthase RedX
redW_SC2E9.20_at	0.0057	SCO5879	acyl-coa dehydrogenase RedW
redY_SC2E9.21_at	5.06e-05	SCO5880	RedY protein
SC3F7.06c_SC3F7.06c_at	0.00167	SCO5886	3-oxoacyl-[acyl-carrier-protein] synthase II
SC3F7.08_SC3F7.08_at	0.000372	SCO5888	3-oxoacyl-[acyl-carrier-protein] synthase
SC3F7.09_SC3F7.09_at	0.00191	SCO5889	hypothetical protein SC3F7.09
SC3F7.10_SC3F7.10_at	4.67e-05	SCO5890	putative 8-amino-7-oxononanoate synthase
SC3F7.12_SC3F7_part2_at	0.00915	SCO5892	polyketide synthase
SC3F7.13_SC3F7.13_at	0.00189	SCO5893	oxidoreductase
SC3F7.15_SC3F7.15_at	0.00028	SCO5895	putative methyltransferase
SC10A5.01_SC3F7.16_at	0.00221	SCO5896	phosphoenolpyruvate-utilizing enzyme
SC10A5.02_SC10A5.02_at	0.000327	SCO5897	putative oxidase
SC10A5.03_SC10A5.03_at	0.000397	SCO5898	probable membrane protein
SC10A5.04_SC10A5.04_at	0.0034	SCO5899	hypothetical protein
StBAC16H6.07_SCBAC16_at	0.00502	SCO5972	hypothetical protein
StBAC16H6.08_SCBAC16_at	0.00908	SCO5973	putative phosphatase
StBAC16H6.12_SCBAC16_at	2.2e-06	SCO5977	putative amino acid permease
SC9B1.02c_SC9B1.02c_at	4.56e-06	SCO6055	probable carbonic anhydrase
SC9B1.03c_SC9B1.03c_at	6.51e-05	SCO6056	putative secreted protein
SCBAC1A6.13_SCBAC1A6_r_at	0.00955	SCO6089	putative antibiotic resistance rRNA adenine methyltransferase
SCBAC1A6.15c_SCBAC1A_at	0.000919	SCO6091	putative integral membrane protein
SCBAC1A6.18c_SCBAC1A_at	0.00916	SCO6094	putative transport system integral membrane protein
SC2H4.03_SC2H4.03_r_at	0.00345	SCO6221	putative lipoprotein
SCAH10.12_SCAH10.12_at	0.000683	SCO6247	putative allantoinase
SC1G7.08c_SC1G7.08c_at	0.00188	SCO6282	putative 3-oxoacyl-[acyl-carrier protein] reductase
SC3A7.10_SC3A7.10_r_at	0.0054	SCO6342	hypothetical protein SC3A7.10
SC3A7.21c_SC3A7.21c_at	0.00242	SCO6353	putative two-component sensor
SC3A7.31_SC3A7.31_r_at	0.00345	SCO6363	putative two-component regulator
SC1A6.19_SC1A6.19_at	0.00573	SCO6430	hypothetical protein
SC9B5.01_SC1A6.23_at	0.00753	SCO6434	putative oxidoreductase
gvpO_SC1E6.08_at	0.00977	SCO6499	putative gas vesicle synthesis protein
gvpF_SC1E6.10_at	0.00104	SCO6501	putative gas vesicle synthesis protein
gvpJ_SC1E6.14_r_at	0.00186	SCO6505	putative gas vesicle synthesis protein
gvpL_SC1E6.15_at	4.13e-05	SCO6506	putative gas vesicle protein
SC4G2.17_SC4G2.17_i_at	0.00521	SCO6643	hypothetical protein SC4G2.17
SC5A7.32_SC5A7.32_f_at	0.000702	SCO6682	hypothetical protein SC5A7.32
SC4C6.10c_SC4C6.10c_at	0.00359	SCO6700	protocatechuate 3,4-dioxygenase beta subunit
SC1A2.03_SC1A2.03_i_at	0.000285	SCO6794	putative membrane protein.
SC1A2.06_SC1A2.06_i_at	0.00183	SCO6797	putative ATP/GTP binding protein.
SC7F9.18c_SC7F9.18c_at	0.000118	SCO6866	hypothetical protein SC7F9.18c
SC7F9.29c_SC7F9.29c_at	0.000233	SCO6877	hypothetical protein SC7F9.29c
SC8F11.37c_SC8F11.37_at	5.35e-05	SCO7011	putative membrane transport protein.
SC2C3.01_SC1H10.23_r_at	3.6e-05	SCO7034	putative aminotransferase (fragment)
SC4G1.19c_SC4G1.19c_at	0.000711	SCO7053	hypothetical protein
SC3A4.16c_SC3A4.16c_at	5.94e-05	SCO7090	putative integral membrane protein.
SC4B10.23_SC4B10.23_at	0.000117	SCO7122	putative acetyltransferase
SC4B10.27_SC4B10.27_at	7.39e-05	SCO7126	hypothetical protein SC4B10.27
SC4B10.34_SC4B10.34_at	0.00525	SCO7133	putative membrane protein
SC9A4.32_SC9A4.32_at	0.000304	SCO7170	putative secreted sugar hydrolase
SC2H12.04_SC2H12.04_s_at	7.39e-05	SCO7205	putative hydrolase.
SC4G10.10c_SC410.10c_at	0.000166	SCO7331	conserved hypothetical protein SC4G10.10c.
SC4G10.13c_SC4G10.13_r_at	0.000215	SCO7334	putative trehalose synthase.
SC9H11.24_SC9H11.24_r_at	0.00621	SCO7370	NAD-dependent dehydratase.
SC10G8.06_SC10G8.06_r_at	0.000386	SCO7379	hypothetical protein SC10G8.06.
SC10G8.26c_SC10G8.26_at	0.0014	SCO7398	putative membrane transport protein.
SC10G8.27c_SC10G8.27_at	0.00131	SCO7399	possible binding-protein-dependent transport lipoprotein.
SC10G8.28c_SC10G8.28_at	0.000372	SCO7400	putative ABC-transport protein, ATP-binding component.
SC6D11.33c_SC6D11.33_at	0.000431	SCO7437	putative decarboxylase.
SC5C11.02_SC5C11.02_at	4.22e-06	SCO7445	hypothetical protein SC5C11.02.
SCBAC14E8.07_SCBAC14_at	0.00541	SCO7467	hypothetical protein
SC8G12.12_SC8G12.12_at	0.0033	SCO7536	putative integral membrane protein.
SC8G12.13c_SC8G12.13_at	0.00461	SCO7537	aminotransferase.
SC2H2.06_SC2H2.06_at	0.000665	SCO7608	conserved hypothetical protein
eno2_SC10F4.11c_i_at	0.00371	SCO7638	enolase
SC1A4.01c_SC1A4.01c_at	0.000941	SCO7693	putative oxidoreductase
SC8D11.02_SC8D11.02_at	0.000668	SCO7711	putative two component system sensor kinase
SC8D11.08c_SC8D11.08_at	0.00936	SCO7717	putative secreted protein
SC8D11.12_SC8D11.12_at	0.00502	SCO7721	conserved hypothetical protein
SC8D11.13_SC8D11.13_at	0.00656	SCO7722	conserved hypothetical protein
SC8D11.39_SC8D11.39_at	0.000117	SCO7748	conserved hypothetical protein
SC8D11.40_SC8D11.40_at	0.000178	SCO7749	hypothetical protein SC8D11.40
