# Supplementary material for: The global role of ppGpp synthesis in morphological differentiation and antibiotic production in Streptomyces coelicolor A3(2)
Source: Genome Biol. 2007 Aug 3;8(8):R161. doi: 10.1186/gb-2007-8-8-r161 (PMC2374992; doi:10.1186/gb-2007-8-8-r161)
Supplement: Additional data file 5 — Lists the results of two-way ANOVA of the microarray data obtained when comparing strains M600 (relA+ ppGpp+) and M570 (relA- ppGpp-) during surface growth on solid media [file gb-2007-8-8-r161-S5.xls]

## Sheet: README
Significantly differently expressed genes between strain M600 (relA+ ppGpp+) and M570 (relA- ppGpp-) during growth on MYM TE agar
Two-way ANOVA using a parametric test with variances assumed equal, gene list Filtered, p-value cutoff 0.01. The Benjamini and Hochberg False Discovery Rate multiple testing correction was applied. First comparison parameter: Strain/Cell-line, all values. Second comparison parameter: Age, all values. 3,215 genes had sufficient data to test. Genelist = all genes, filtered to remove those unchangin…
2031 genes were identified as being significantly differentially expressed according to strain only, 3074 genes according to time only and 1033 genes according to a combination of treatment and time.

## Sheet: Strain
P-value	Gene	Product
0.000318	SCO0022	putative IS element ATP-binding protein
1.2e-05	SCO0022	putative IS element ATP-binding protein
0.000365	SCO0026	putative secreted protein
0.0029	SCO0028	hypothetical protein
3.31e-07	SCO0036	hypothetical protein
6.38e-08	SCO0037	putative sigma factor
2.05e-09	SCO0038	putative sigma factor
0.00742	SCO0039	hypothetical protein SCJ4.20
0.00633	SCO0041	putative integral membrane protein
0.000595	SCO0042	hypothetical protein
1.63e-05	SCO0043	conserved hypothetical protein
1.96e-05	SCO0044	putative oxidoreductase
0.000125	SCO0048	hypothetical protein
0.00164	SCO0053	putative transposase
1.22e-05	SCO0053	putative transposase
5.68e-07	SCO0055	putative membrane-associated oxidoreductase
9.51e-06	SCO0057	hypothetical protein
3.15e-05	SCO0058	hypothetical protein
0.00024	SCO0062	putative LacI family transcriptional regulator
0.000618	SCO0070	hypothetical protein
0.00239	SCO0071	hypothetical protein
6.27e-05	SCO0076	putative transposase
5.22e-05	SCO0076	putative transposase
2.72e-05	SCO0081	putative insertion element transposase
0.00752	SCO0083	putative transposase
6.52e-06	SCO0086	putative ribosylglycohydrolase (putative secreted protein)
1.97e-05	SCO0087	putative secreted protein
4.69e-06	SCO0089	putative transcriptional regulator
9.99e-05	SCO0092	putative transposase
5.07e-06	SCO0095	hypothetical protein SCJ11.24c
1.21e-05	SCO0096	putative noncomposite transposon transposase
3.95e-21	SCO0107	putative aminoglycoside nucleotidyltransferase
0.00029	SCO0109	hypothetical protein
1.32e-05	SCO0110	putative DNA-binding protein
6.87e-05	SCO0113
3.32e-06	SCO0114	putative transposase
1.28e-06	SCO0114	putative transposase
0.00566	SCO0116	putative tetR-family transcriptional regulator
2.09e-05	SCO0117	putative oxidoreductase
3.76e-06	SCO0118	putative xylosidase/arabinosidase
1.2e-08	SCO0119	putative small secreted protein
5.35e-07	SCO0120	putative integral membrane protein
9.73e-08	SCO0121	ABC transport system ATP-binding protein
0.00485	SCO0123	conserved hypothetical protein SCJ2.04c
2.64e-08	SCO0124	hypothetical protein
7.68e-07	SCO0125	possible oxidoreductase
6.97e-05	SCO0127	putative multi-domain beta keto-acyl synthase
0.000546	SCO0128	hypothetical protein SCJ21.09
0.00123	SCO0132	probable transcriptional regulator
1.07e-05	SCO0136	putative integral membrane protein
0.00162	SCO0139	hypothetical protein SCJ33.03
0.00881	SCO0141	putative calcium-binding protein
0.000131	SCO0147	putative transmembrane transport protein
0.00119	SCO0150	hypothetical protein SCJ33.14
0.00681	SCO0151	putative integral membrane protein
0.000218	SCO0152	putative transmembrane transport protein
0.00431	SCO0153	putative secreted protein
0.0091	SCO0154	hypothetical protein SCJ1.03c
0.000137	SCO0155	putative transcriptional regulatory protein
0.000223	SCO0156	hypothetical protein SCJ1.05c
6.52e-06	SCO0160	possible DNA-binding protein
9.24e-06	SCO0161	hypothetical protein SCJ1.10c
4.49e-05	SCO0163	conserved hypothetical protein SCJ1.12
1.01e-05	SCO0164	putative cation-transporting ATPase
8.58e-06	SCO0165	hypothetical protein SCJ1.14c
1.74e-12	SCO0166	putative regulator
3.46e-06	SCO0170	conserved hypothetical protein SCJ1.19c
7.69e-05	SCO0172	hypothetical protein
0.0055	SCO0177	putative membrane protein SCJ1.26
1.9e-07	SCO0179	putative zinc-containing dehydrogenase
0.000711	SCO0187	putative phytoene synthase
0.0013	SCO0189	putative dehydrogenase
0.00161	SCO0196	hypothetical protein SCJ12.08
0.0085	SCO0197	conserved hypothetical protein
4.04e-07	SCO0202	conserved hypothetical protein SCJ12.14
0.00944	SCO0204	putative luxR family two-component response regulator
0.000402	SCO0206	putative acetyltransferase (pseudogene)
0.00373	SCO0209	hypothetical protein SCJ12.21
0.00972	SCO0212	hypothetical protein SCJ12.24c
0.00361	SCO0219	putative nitrate reductase delta chain NarI2
7.63e-05	SCO0222	putative acetyltransferase
3.24e-16	SCO0224	conserved hypothetical protein
9.95e-07	SCO0226	putative membrane protein
0.000419	SCO0228	hypothetical protein
0.00602	SCO0230	putative tetR-family transcriptional regulator
2.93e-08	SCO0231	small hydrophobic hypothetical protein
0.00136	SCO0232	hypothetical protein
5.36e-07	SCO0233	putative DNA-binding protein
7.29e-05	SCO0241	putative transcriptional regulator
0.000117	SCO0243	hypothetical protein
0.00027	SCO0245	putative integral membrane protein
1.3e-06	SCO0246	putative integral membrane protein
0.000581	SCO0254	conserved hypothetical protein
2.58e-05	SCO0255	putative sigma factor
0.000142	SCO0256	putative short chain oxidoreductase
2.17e-06	SCO0257	conserved hypothetical protein
7.86e-05	SCO0262	putative LysR-family transcriptional regulator
3.36e-05	SCO0263	putative oxidoreductase
3.82e-05	SCO0266	putative transcriptional regulator
2.61e-13	SCO0268	hypothetical protein
0.00613	SCO0274	putative alpha-galactosidase SCF85.02
0.000557	SCO0281	hypothetical protein SCF85.09c
0.000581	SCO0282	putative deoR family transcriptional regulator
0.000284	SCO0283	hypothetical protein SCF85.11c
0.00104	SCO0285	putative sodium/proton antiporter
0.00021	SCO0296	putative transcriptional regulator
1.93e-07	SCO0297	putative secreted protein
0.00193	SCO0298	putative lysR-family transcriptional regulator
0.00154	SCO0301	putative lipoprotein
0.000228	SCO0302	putative tetR-family transcriptional regulator
0.0022	SCO0303	putative secreted protein
0.000133	SCO0319	hypothetical protein SC5G9.28c
0.000934	SCO0320	hypothetical protein
0.00186	SCO0324	putative secreted protein
0.000994	SCO0330	putative short chain oxidoreductase
0.00129	SCO0338	putative dehydrogenase
0.00018	SCO0339	putative dehydrogenase
2.46e-05	SCO0340	hypothetical protein
0.000511	SCO0341	putative large secreted protein
7.28e-05	SCO0347	possible racemase
8.41e-05	SCO0350	conserved hypothetical protein
0.00669	SCO0355	conserved hypothetical protein SCF41.14
0.00553	SCO0360	probable DNA-binding, LacI family, regulator
0.0037	SCO0370	possible DNA-binding protein (putative secreted protein)
7.37e-05	SCO0373	putative secreted protein
0.000146	SCO0376	putative transcriptional regulator
0.00129	SCO0377	putative membrane protein
0.00893	SCO0380	conserved hypothetical protein SCF62.06
2.47e-08	SCO0381	putative glycosyl transferase
2.77e-05	SCO0382	UDP-glucose/GDP-mannose family dehydrogenase (putative secreted protein)
0.00148	SCO0383	hypothetical protein SCF62.09
0.000613	SCO0384	putative membrane protein
0.00054	SCO0385	putative membrane protein
0.0091	SCO0386	putative asparagine synthetase
0.00272	SCO0387	putative bi-domain oxidoreductase
0.000735	SCO0389	putative lipoprotein
0.000578	SCO0390	putative membrane protein
0.00226	SCO0391	putative transferase
2.38e-09	SCO0392	putative methyltransferase
3.49e-09	SCO0393	putative transferase
8.6e-07	SCO0394	hypothetical protein SCF62.20
3.06e-07	SCO0395	putative epimerase/dehydratase
0.000427	SCO0396	hypothetical protein SCF62.22
0.00024	SCO0398	putative glycosyl transferase
0.00359	SCO0400	putative epimerase
1.13e-26	SCO0408	probable methyltransferase
0.000216	SCO0410	hypothetical protein
1.76e-05	SCO0420	putative homoserine dehydrogenase
0.000343	SCO0421	putative two-component response regulator
7.7e-07	SCO0422	putative two-component sensor kinase
0.00011	SCO0426	hypothetical protein SCF51A.04.
0.00136	SCO0428	putative tetR family transcriptional regulator
0.00863	SCO0433	putative transcriptional regulator
0.000222	SCO0435	aminotransferase
3.56e-05	SCO0437	conserved hypothetical protein SCF51A.15c
0.000661	SCO0439	putative membrane protein
0.00134	SCO0440	possible integral membrane protein
5.07e-05	SCO0447	putative MarR-family regulatory protein
0.000944	SCO0448	putative transmembrane efflux protein (pseudogene)
6.56e-08	SCO0450	putative integral membrane protein
2.85e-10	SCO0459	hypothetical protein SCF51A.37
5.28e-05	SCO0461	putative hydrolase
0.000747	SCO0463	conserved hypothetical protein SCF76.03
7.89e-08	SCO0464	putative integral membrane protein
2.56e-08	SCO0465	non-heme chloroperoxidase (chloride peroxidase)
0.000259	SCO0467	conserved hypothetical protein SCF76.07
0.000889	SCO0468	conserved hypothetical protein SCF76.08c
0.000113	SCO0473	putative solute-binding lipoprotein
0.00346	SCO0474	putative lipoprotein
3.6e-08	SCO0478	putative membrane protein
0.00875	SCO0479	putative phosphatase SCF76.19c
0.000127	SCO0481	putative secreted chitin binding protein
7.83e-06	SCO0482	secreted chitinase
4.48e-11	SCO0489	conserved hypothetical protein
4.65e-05	SCO0490	putative esterase
9.4e-08	SCO0491	putative ABC transporter transmembrane protein
1.51e-07	SCO0492	putative peptide synthetase
9.34e-08	SCO0492	putative peptide synthetase
1.5e-09	SCO0492	putative peptide synthetase
3.56e-09	SCO0493	putative ABC-transporter transmembrane protein
7.72e-12	SCO0494	putative iron-siderophore binding lipoprotein
1.46e-12	SCO0495	putative iron-siderophore ABC-transporter ATP-binding protein
8.06e-05	SCO0496	putative iron-siderophore permease transmembrane protein
0.00877	SCO0497	putative iron-siderophore permease transmembrane protein
2.51e-06	SCO0499	putative formyltransferase
3.39e-21	SCO0500	hypothetical protein SCF34.19c
1.66e-05	SCO0502	putative membrane protein
0.00191	SCO0505	putative large, multifunctional secreted protein
7.31e-08	SCO0509	glycerol kinase 2 (ATP:glycerol 3-phosphotransferase) (EC 2.7.1.30)
3.68e-05	SCO0510	putative oxidoreductase (pseudogene)
0.000294	SCO0516	putative lipoprotein
9.81e-07	SCO0525	conserved hypothetical protein SCF11.05
5.72e-05	SCO0526	possible oxidoreductase
2.51e-12	SCO0527	cold shock protein
0.00978	SCO0528	putative lipoprotein
6.85e-07	SCO0532	putative sugar transporter membrane protein
0.000185	SCO0536	hypothetical protein SCF11.16c
3.04e-07	SCO0540	probable sugar transport membrane protein
0.0048	SCO0542	hypothetical regulatory protein
0.0004	SCO0543	possible peptidase
0.000718	SCO0547	putative acyltransferase
0.00516	SCO0563	conserved hypothetical protein SCF73.10c
0.000555	SCO0564	hypothetical protein SCF73.11c
0.000823	SCO0568	putative polyprenyl synthetase
2.1e-11	SCO0569	putative 50S ribosomal protein L36
5e-15	SCO0570	50S ribosomal protein L33
3.73e-05	SCO0574	putative IclR-family regulatory protein
0.000203	SCO0576	putative oxidoreductase
0.00494	SCO0578	putative triosephosphate isomerase
0.00225	SCO0580	putative glycerone kinase
2.18e-05	SCO0581	putative transporter protein
0.00951	SCO0583	putative cytochrome P450
4.37e-10	SCO0584	putative cytochrome P450
2.76e-10	SCO0585	putative ATP/GTP binding protein
3.56e-09	SCO0586	conserved hypothetical protein SCF55.10c
2.68e-08	SCO0587	conserved hypothetical protein SCF55.11c
3.56e-09	SCO0588	putative sensor kinase
0.000147	SCO0590	putative oxidoreductase
3.07e-13	SCO0591	putative lysozyme precursor
6.05e-08	SCO0592	hypothetical protein SCF55.16c
0.000544	SCO0593	hypothetical protein SCF55.17c
9.4e-06	SCO0595	conserved hypothetical protein
2.33e-05	SCO0596	putative DNA-binding protein
2.97e-07	SCO0597	conserved hypothetical protein SCF55.21c
1.95e-05	SCO0599	putative regulator of sig8
4.32e-05	SCO0601	putative secreted protein
1.76e-05	SCO0602	conserved hypothetical protein SCF55.26
0.000679	SCO0606	hypothetical protein SCF55.30
5.78e-17	SCO0607	hypothetical lipoportein SCF55.31
8.19e-10	SCO0608	putative regulatory protein
0.000204	SCO0610	putative gntR-family transcriptional regulator
0.0048	SCO0611	putative membrane protein
2.91e-10	SCO0612	putative secreted protein
5.45e-07	SCO0613	arginine deiminase
1.67e-11	SCO0615	putative secreted protein
0.0019	SCO0617	hypothetical protein
0.00139	SCO0619	putative membrane protein
0.00141	SCO0623	putative membrane transport protein
6.59e-05	SCO0634
0.00159	SCO0639	putative integral membrane protein
2.38e-07	SCO0641	tellurium resistance protein
2.96e-22	SCO0644	putative membrane protein.
2.05e-11	SCO0649	putative gas vesicle synthesis protein.
3.98e-06	SCO0650	putative gas vesicle synthesis protein.
2.45e-05	SCO0651	putative gas vesicle synthesis protein
2.61e-09	SCO0652	putative gas vesicle synthesis protein.
1.77e-09	SCO0654	conserved hypothetical protein SCF91.14.
3.09e-07	SCO0655	putative gas vesicle synthesis protein.
0.000798	SCO0656	putative gas vesicle synthesis protein
0.000277	SCO0657	putative gas vesicle synthesis protein.
0.000295	SCO0658	putative gas vesicle synthesis protein.
3.01e-05	SCO0661	putative binding protein dependent transport protein.
0.000156	SCO0664	conserved hypothetical protein
3.21e-11	SCO0665	putative secreted protein
1.45e-08	SCO0666	catalase (EC 1.11.1.6).
0.00341	SCO0668	putative flavoprotein
1.26e-14	SCO0671	hypothetical protein SCF91.31c.
4.11e-07	SCO0672	putative anti-sigma factor antagonist
1.16e-07	SCO0673	hypothetical protein SCF91.33c.
0.00677	SCO0675	conserved hypothetical protein SCF91.35.
0.000364	SCO0677	secreted chitosanase
7.32e-08	SCO0678	hypothetical protein SCF91.38c.
3.46e-15	SCO0681	putative ferredoxin/ferredoxin-NADP reductase (putative secreted protein)
5.1e-05	SCO0686	putative membrane protein
6.11e-08	SCO0689	putative oxidoreductase, iron-sulphur binding subunit
2.2e-07	SCO0690	possible oxidoreductase, molybdopterin binding subunit
8.26e-14	SCO0692	putative membrane protein.
0.00116	SCO0696	putative integral membrane protein.
0.000351	SCO0699	hypothetical protein SCF42.09c
0.00556	SCO0700	probable ABC transporter protein, ATP-binding component.
1.04e-05	SCO0701	hypothetical protein SCF42.11c.
1.23e-12	SCO0702	putative regulator
3.4e-10	SCO0703	putative regulator
2.38e-05	SCO0704	putative DNA-binding protein (pseudogene).
9.29e-09	SCO0705	conserved hypothetical protein
1.57e-07	SCO0710	putative branched-chain amino acid transport ATP-binding protein.
4.72e-05	SCO0712	putative transcriptional activator
1.12e-09	SCO0713	lipase (putative secreted protein)
1.85e-09	SCO0714	putative oxidoreductase
5.38e-10	SCO0717	putative integral membrane protein
1.32e-10	SCO0718	hypothetical protein SCF42.28.
0.00538	SCO0720	putative integral membrane protein.
1.2e-09	SCO0722	putative hydrolase
1.14e-07	SCO0724	putative transcriptional regulator
2.6e-05	SCO0725	hypothetical protein 3SC5B7.03
7.7e-06	SCO0727	hypothetical protein 3SC5B7.05c
6.95e-05	SCO0728	putative regulatory protein
5.27e-12	SCO0732	putative secreted protease
0.00154	SCO0734	putative transcriptional repressor
0.00516	SCO0736	putative secreted protein
1.79e-09	SCO0739	putative oxidoreductase
4.45e-09	SCO0740	putative hydrolase
9.4e-12	SCO0741	putative oxidoreductase
2.09e-08	SCO0743	putative secreted protein
0.000156	SCO0746	putative serine/threonine protein kinase (putative secreted protein)
8.71e-09	SCO0747	conserved hypothetical protein SCF81.06c
1.66e-05	SCO0749	putative dehydratase
7.46e-10	SCO0750	hypothetical protein SCF81.09c
9.93e-09	SCO0751	putative regulatory protein
1.52e-16	SCO0752	protease precursor
1.47e-06	SCO0753	hypothetical protein SCF81.12
1.89e-06	SCO0756	putative ABC transporter
1.33e-10	SCO0760	putative methyltransferase
7.03e-05	SCO0761	hypothetical protein SCF81.20
6.33e-13	SCO0764	putative hydrolase
4.03e-11	SCO0765	secreted endoglucanase
3.64e-13	SCO0767	hypothetical protein
6.74e-09	SCO0771	conserved hypothetical protein
9.42e-10	SCO0777	conserved hypothetical protein
6.11e-07	SCO0778	putative integral membrane protein
7.28e-07	SCO0779	conserved hypothetical protein
4.42e-09	SCO0782	ribose-phosphate pyrophosphokinase
0.000243	SCO0787	putative secreted hydrolase
8.43e-08	SCO0789	conserved hypothetical protein
3.8e-06	SCO0791	putative integral membrane protein.
3.58e-08	SCO0793	hypothetical protein SCF43.04c.
0.00162	SCO0795	conserved hypothetical protein SCF43.06
3.13e-10	SCO0796	putative integral membrane protein.
5.97e-07	SCO0797	putative integral membrane protein.
4.03e-05	SCO0798	putative secreted protein
4.03e-07	SCO0799	hypothetical protein SCF43.10c.
4.66e-08	SCO0802	conserved hypothetical protein SCF43.13c.
3.72e-05	SCO0803	putative RNA polymerase sigma factor.
1.91e-11	SCO0805	putative prolyl aminopeptidase.
2.01e-06	SCO0806	putative LacI-family transcriptional regulatory protein
5.94e-07	SCO0808	putative secreted solute-binding lipoprotein.
1.37e-07	SCO0810	putative ABC transporter permease.
8.69e-08	SCO0813	putative oxidoreductase
3.28e-06	SCO0818	putative ABC transporter ATP-binding protein
7.65e-06	SCO0819	putative transmembrane transport protein
7.01e-11	SCO0820	hypothetical protein SCF43A.10c
1.88e-06	SCO0821	putative threonine dehydratase
9.69e-07	SCO0822	putative DNA-binding protein
8.27e-10	SCO0823	putative gntR-family transcriptional regulator
2.99e-09	SCO0830	putative penicillin-binding protein
2.2e-09	SCO0831	conserved hypothetical protein
3.82e-15	SCO0832	conserved hypothetical protein
4.61e-20	SCO0834	hypothetical protein SCF43A.24c
0.000589	SCO0836	conserved hypothetical protein
3.39e-06	SCO0840	putative marR-family transcriptional regulator
3.49e-10	SCO0843	hypothetical protein SCF43A.33c
5.11e-13	SCO0845	hypothetical protein SCF43A.35c
1.02e-07	SCO0846	hypothetical protein SCF43A.36
1.69e-12	SCO0847	putative lyase
2.63e-10	SCO0848	putative oxidoreductase.
2.14e-10	SCO0852	putative aldolase
8.55e-07	SCO0853	putative membrane protein.
0.00155	SCO0856	putative integral membrane protein.
1.54e-08	SCO0858	hypothetical protein SCM2.11c.
9.94e-12	SCO0860	probable cation-transporting ATPase
2.48e-10	SCO0861	putative secreted protein
4.68e-17	SCO0862	putative integral membrane protein.
5.18e-18	SCO0863	putative integral membrane protein
3.48e-11	SCO0865	putative integral-membrane protein.
4.26e-12	SCO0866	probable ECF-family sigma factor.
7.89e-19	SCO0867	putative integral-membrane protein.
1.43e-09	SCO0868	putative regulatory protein.
3.21e-11	SCO0869	putative anti-sigma factor antagonist
2.97e-08	SCO0870	putative two-component system response regulator
3.03e-10	SCO0871	putative two-component sensor protein.
1.82e-10	SCO0872	conserved hypothetical protein SCM1.05c.
3.4e-10	SCO0877	putative transcriptional regulatory protein
5.74e-09	SCO0878	putative hydrolase
8.54e-12	SCO0881	conserved hypothetical protein SCM1.14c.
7.86e-12	SCO0883	polypeptide deformylase.
2.85e-08	SCO0884	probable oxidoreductase
6.2e-09	SCO0886	putative LacI-family transcriptional regulator
7.35e-09	SCO0887	putative TetR-family transcriptional regulator.
7.28e-07	SCO0888	putative secreted protein
2.3e-05	SCO0891	putative DNA-binding protein
3.93e-08	SCO0893	putative membrane protein
8.89e-11	SCO0895	RNA polymerase principal sigma factor HrdC.
5.67e-07	SCO0903	hypothetical protein SCM1.36.
1.61e-06	SCO0905	putative membrane protein.
3.44e-08	SCO0906	hypothetical protein SCM1.39c
0.000343	SCO0907	putative dehydrogenase
4.89e-08	SCO0908	conserved hypothetical protein
1.2e-18	SCO0909	conserved hypothetical protein SCM1.42c
0.00761	SCO0911	conserved hypothetical protein SCM1.44.
1.12e-10	SCO0915	hypothetical protein SCM10.03
2.32e-08	SCO0916	hypothetical protein, SCM10.04c
1.7e-05	SCO0918	putative excinuclease ABC subunit A
1.51e-17	SCO0919	hypothetical protein SCM10.07c
3.01e-05	SCO0921	conserved hypothetical protein SCM10.10c
5.33e-08	SCO0924	putative cytochrome B subunit
8.86e-06	SCO0925	putative lysR-family transcriptional regulator
3e-07	SCO0926	conserved hypothetical protein SCM10.14c
0.000285	SCO0928	conserved hypothetical protein SCM10.16c
0.00195	SCO0929	conserved hypothetical protein SCM10.17c
3.11e-21	SCO0930	putative lipoprotein
1.25e-11	SCO0931	putative secreted proline-rich protein
1.92e-12	SCO0932	putative integral membrane protein
1.17e-12	SCO0934	putative integral membrane protein
2.42e-12	SCO0936	putative oligosaccharide deacetylase
1.97e-06	SCO0941	putative lipoprotein
9.02e-21	SCO0943	hypothetical protein SCM10.31
3.89e-18	SCO0944	putative membrane protein
1.7e-05	SCO0945	putative formamidopyrimidine-DNA glycosylase
2.2e-10	SCO0946	putative regulatory protein
9.36e-06	SCO0948	putative alpha-mannosidase
2.03e-08	SCO0949	hypothetical protein
2.43e-08	SCO0950	putative transport system permease protein
1.62e-11	SCO0954	putative acetyltransferase
5.66e-19	SCO0955	hypothetical protein SCM11.10c
4.28e-05	SCO0956	hpothetical protein SCM11.11
7.89e-14	SCO0957	putative oxidoreductase
2.48e-16	SCO0958	conserved hypothetical protein
2.43e-08	SCO0959	putative secreted protein
2e-09	SCO0960	putative hydrolase (putative secreted protein)
1.69e-06	SCO0961	glucose-1-phosphate adenylyltransferase
3.92e-06	SCO0962	putative glycosyl transferase
0.000258	SCO0964	hypothetical protein SCM11.19c
2.6e-09	SCO0966	putative dehydratase
0.00259	SCO0967	putative reductase
0.00262	SCO0973	putative integral membrane protein
8.5e-08	SCO0974	putative secreted protein
1.08e-09	SCO0975	6-phosphogluconate 1-dehydrogenase
7.66e-11	SCO0976	hypothetical protein SCBAC19F3.03c
1.22e-09	SCO0977	conserved hypothetical protein
1.04e-06	SCO0978	L-aspartate-alpha-decarboxylase
8.85e-10	SCO0982	isocitrate lyase
1e-07	SCO0983	malate synthase
2.72e-05	SCO0990	putative integral membrane protein
8.63e-07	SCO0991	conserved hypothetical protein
4.49e-07	SCO0992	putative cysteine synthase
1.44e-06	SCO0993	conserved hypothetical protein
2.31e-05	SCO0994	putative integral membrane protein
4.3e-05	SCO0995	putative methyltransferase
0.00109	SCO1003	putative tetR-family transcriptional regulator
2.43e-10	SCO1004	hypothetical protein 2SCG2.17c
1.08e-09	SCO1013	putative mut-like protein
0.00164	SCO1015	hypothetical protein 2SCG2.29c
1.21e-05	SCO1023	putative membrane protein
1.64e-06	SCO1029	hypothetical protein SCG20A.09
0.000497	SCO1030	conserved hypothetical protein
0.000313	SCO1039	putative ROK family regulatory protein
3.1e-07	SCO1044	putative secreted protein
3.32e-14	SCO1045	putative metal associated protein
7.36e-09	SCO1046	putative metal transporter ATPase
2.93e-05	SCO1048	putative secreted protein
3.17e-07	SCO1050	putative DNA protection protein
1.24e-08	SCO1076	putative secreted protein
1.95e-05	SCO1084	putative thioredoxin
0.00016	SCO1085	putative acyltransferase
3.25e-11	SCO1086	hypothetical protein
0.00546	SCO1097	putative hydrolase
0.000213	SCO1099	putative integral membrane protein
8.7e-05	SCO1100	putative integral membrane protein
0.00756	SCO1107	hypothetical protein 2SCG4.23c
3.4e-06	SCO1116	hypothetical protein
0.000943	SCO1118	putative integral membrane protein
7.07e-11	SCO1121	putative secreted protein
0.00941	SCO1123	hypothetical protein 2SCG38.16
1.28e-06	SCO1128	putative integral membrane protein
1.35e-06	SCO1133	putative oxidoreductase, molybdopterin binding subunit
0.000104	SCO1134	putative oxidoreductase, iron-sulphur binding subunit
0.00834	SCO1141	conserved hypothetical protein
2.37e-09	SCO1143	conserved hypothetical protein
1.01e-06	SCO1144	putative ABC transporter ATP-binding protein
5.54e-23	SCO1147	putative ABC transporter transmembrane subunit
7.03e-16	SCO1148	putative ABC transporter
4.78e-05	SCO1149	conserved hypothetical protein
0.00346	SCO1156	conserved hypothetical protein
1.29e-12	SCO1158	conserved hypothetical protein
1.06e-09	SCO1159	conserved hypothetical protein
2.38e-12	SCO1160	putative membrane protein
8.17e-10	SCO1161	putative integral membrane protein
0.00201	SCO1174	aldehyde dehydrogenase
0.00313	SCO1178	hypothetical protein SCG11A.09c
0.000102	SCO1182	conserved hypothetical protein SCG11A.13
0.00838	SCO1195	putative membrane protein
3.51e-07	SCO1205	hypothetical protein 2SCG58.05
1.21e-05	SCO1207	putative cytochrome P450
0.000279	SCO1210	putative transcriptional regulatory protein
6.87e-05	SCO1212	putative ligase
0.000331	SCO1213	conserved hypothetical protein
0.000214	SCO1219	putative integral membrane protein
0.00146	SCO1221	putative AsnC-family regulatory protein
0.000198	SCO1222	conserved hypothetical protein
0.00158	SCO1223	ornithine aminotransferase
2.94e-13	SCO1230	putative secreted tripeptidylaminopeptidase
0.000359	SCO1233	urease accessroy protein
6.83e-08	SCO1234	urease alpha subunit
8.5e-08	SCO1235	urease beta subunit
2.81e-07	SCO1236	urease gamma subunit
8.83e-05	SCO1239	hypothetical protein 2SCG1.14
2.9e-09	SCO1240	putative NLP/P60 family protein (putative secreted protein)
9.89e-06	SCO1241	conserved hypothetical protein
3.01e-06	SCO1246	dethiobiotin synthetase
0.000152	SCO1302	conserved hypothetical protein
0.00874	SCO1303	hypothetical protein SCBAC36F5.14c
0.00996	SCO1304	conserved hypothetical protein
0.000702	SCO1309	putative regulatory protein
0.00884	SCO1320	hypothetical protein
0.00191	SCO1323	putative integral membrane protein
2.18e-05	SCO1329	hypothetical protein
0.00355	SCO1338	putative monooxygenase (putative secreted protein)
1.32e-14	SCO1340	conserved hypothetical protein
6.61e-10	SCO1341	putative lipoprotein
0.00529	SCO1342	hypothetical protein
2.86e-05	SCO1344	putative solute binding transport lipoprotein
6.46e-10	SCO1347	putative secreted protein
0.00468	SCO1349	conserved hypothetical protein
0.000119	SCO1352	Xaa-Pro aminopeptidase II (EC 3.4.11.9)
9.83e-13	SCO1356	putative iron sulphur protein (putative secreted protein)
7.76e-17	SCO1357	hypothetical protein
0.00174	SCO1368	putative ABC transport system transmembrane protein
0.0021	SCO1369	putative two component system histidine kinase
0.00455	SCO1374	putative secreted protein
1.93e-13	SCO1379	hypothetical protein
2.13e-09	SCO1383	conserved hypothetical protein
0.000364	SCO1384	conserved hypothetical protein
4.49e-07	SCO1385	putative membrane protein
2.38e-09	SCO1388	putative mannose-1-phosphate guanyltransferase
0.000124	SCO1395	mutT-like protein
0.00442	SCO1397	hypothetical protein
8.44e-06	SCO1403	putative membrane protein
3.96e-09	SCO1404	hypothetical protein
9.96e-07	SCO1405	putative heat shock protein (hsp90-family)
1.46e-05	SCO1406	hypothetical protein
0.000226	SCO1407	hypothetical protein
2.13e-06	SCO1408	putative membrane protein.
5.24e-07	SCO1409	putative membrane protein.
3e-19	SCO1413	hypothetical protein SC6D7.26.
1.05e-10	SCO1415	putative membrane protein.
3.66e-08	SCO1421	hypothetical protein SC6D7.18c.
4.71e-16	SCO1426	hypothetical protein SC6D7.13c.
1.59e-15	SCO1427	hypothetical protein SC6D7.12c
2.9e-05	SCO1428	acyl-CoA dehydrogenase
0.000253	SCO1432	putative membrane protein.
5.99e-11	SCO1442	putative integral membrane protein
0.00344	SCO1443	putative riboflavin synthase
4.2e-05	SCO1447	putative ROK-family transcriptional regulatory protein
1.54e-06	SCO1451	putative endoglucanase precursor
4.47e-05	SCO1457	putative transport protein
0.0002	SCO1459	putative amino acid transporter
0.000415	SCO1461	putative inosine monophosphate dehydrogenase
0.000182	SCO1469	hypothetical protein SCL6.26c
8.11e-10	SCO1474	hypothetical protein SCL6.30
0.0087	SCO1483	carbamoylphosphate synthetase large chain
1.02e-06	SCO1485	putative integral membrane protein
1.94e-09	SCO1489	putative DNA-binding protein
2.47e-08	SCO1490	putative NusB-family protein
2.16e-09	SCO1491	elongation factor P
0.00638	SCO1492	putative peptidase
1.53e-08	SCO1494	3-dehydroquinate synthase
1.07e-08	SCO1495	shikimate kinase I
2.22e-08	SCO1496	chorismate synthase
7.91e-10	SCO1497	putative integral membrane protein
0.000253	SCO1499	putative integral membrane protein
0.00772	SCO1503	putative secreted protein
3.04e-10	SCO1508	histidyl tRNA synthetase
2.34e-12	SCO1509	possible hydrolase
1e-07	SCO1513	GTP pyrophosphokinase
5.69e-10	SCO1515	protein-export membrane protein
1.55e-11	SCO1516	protein-export membrane protein
1.02e-09	SCO1517	putative secreted protein
0.00642	SCO1521	conserved hypothetical protein SCL2.11c
1.5e-08	SCO1522	conserved hypothetical protein SCL2.12c
3.34e-15	SCO1523	conserved hypothetical protein SCL2.13c
0.00865	SCO1524	putative membrane protein
5.86e-05	SCO1531	threonine-tRNA synthetase
0.000625	SCO1533	hypothetical protein SCL2.23c
6.46e-06	SCO1535	hypothetical protein SCL2.25c
0.000641	SCO1543	putative membrane protein
6.9e-14	SCO1545	putative acetyltransferase
0.00454	SCO1549	hypothetical protein
0.000203	SCO1550	putative small membrane protein
0.00125	SCO1554	putative nicotinate-nucleotide-dimethylbenzimidazole phosphoribosyltransferase
0.000643	SCO1556	putative acetyltransferase
0.00145	SCO1559	putative ABC transporter ATP-binding protein
0.00163	SCO1560	putative phosphatase
3.01e-15	SCO1563	putative acetyltransferase
5.15e-07	SCO1570	argininosuccinate lyase
0.00231	SCO1571	hypothetical protein SCL24.07
1.17e-09	SCO1573	putative oxidoreductase (putative membrane protein)
1.82e-10	SCO1574	hypothetical protein SCL24.10
1.11e-13	SCO1576	arginine repressor
4.72e-13	SCO1577	acetonitrile aminotransferase
3.22e-17	SCO1578	acetylglutamate kinase
1.64e-16	SCO1579	putative glutamate N-acetyltransferase
5.95e-12	SCO1580	N-acetyl-gamma-glutamyl-phosphate reductase
4.43e-06	SCO1586	hypothetical protein
1.36e-06	SCO1589	hypothetical protein
6.74e-05	SCO1590	putative secreted protein
1.27e-08	SCO1598	50S ribosomal protein L20
4.5e-05	SCO1602	hypothetical protein SCI35.24c
0.000146	SCO1608	hypothetical protein SCI35.30c
0.000376	SCO1613	putative glutamine synthetase
3.18e-07	SCO1623	conserved hypothetical protein SCI41.06
1.91e-12	SCO1624	putative acetyltransferase
5.27e-08	SCO1626	putative cytochrome P450
1.42e-08	SCO1627	putative ATP-GTP binding protein
3.92e-07	SCO1628	conserved hypothetical protein
1.17e-07	SCO1629	conserved hypothetical protein SCI41.12c
1.72e-07	SCO1630	putative integral membrane protein
6.61e-10	SCO1632	putative integral membrane protein SCI41.15c
0.00866	SCO1635	hypothetical protein SCI41.18c
0.0048	SCO1639	putative secreted peptidyl-prolyl cis-trans isomerase protein
3.48e-09	SCO1643	20S proteasome alpha-subunit
1.24e-09	SCO1644	20S proteasome beta-subunit precursor
9.64e-13	SCO1645	conserved hypothetical protein SCI41.28c
1.56e-10	SCO1646	hypothetical protein
0.000328	SCO1648	AAA ATPase
0.00142	SCO1651	conserved hypothetical protein SCI41.34c
2.22e-09	SCO1659	putative glycerol uptake facilitator protein
2.9e-09	SCO1668	hypothetical protein SCI52.10c
2.04e-16	SCO1674	putative secreted protein
9.23e-18	SCO1675	putative small membrane protein
0.000568	SCO1688	putative membrane protein
0.00404	SCO1689	putative phosphotransferase
9.41e-05	SCO1695	hypothetical protein
1.95e-12	SCO1699	putative transcriptional regulator
6.02e-17	SCO1700	putative membrane protein
0.00237	SCO1701	putative acyl-CoA dehydrogenase
0.00237	SCO1705	putative alcohol dehydrogenase (zinc-binding)
9.6e-05	SCO1723	putative RNA polymerase sigma factor
0.00889	SCO1726	putative ATPase
6.26e-15	SCO1729	hypothetical protein
1.65e-10	SCO1730	hypothetical protein
0.000642	SCO1731	conserved hypothetical protein
0.000267	SCO1735	putative secreted lipase
0.00232	SCO1749	conserved hypothetical protein
3.63e-09	SCO1756	hypothetical protein 2SCI34.09
0.00534	SCO1760	putative cytidylate kinase
0.00106	SCO1762	putative chorismate mutase
0.00613	SCO1766	putative glycohydrolase
0.0005	SCO1774	putative regulatory protein
0.000197	SCO1777	hypothetical protein
0.00029	SCO1783	hypothetical protein
9.7e-05	SCO1787	putative iron-siderophore uptake system transmembrane component
0.000229	SCO1793	putative secreted protein
0.00191	SCO1794	conserved hypothetical protein
2.24e-10	SCO1795	conserved hypothetical protein
0.00168	SCO1797	putative integral membrane protein
0.000811	SCO1798	putative ABC transporter ATP-binding subunit
2.65e-09	SCO1800	putative small secreted protein
2.31e-07	SCO1801	putative two component response regulator
2.58e-11	SCO1802	putative two-component system sensor kinase
8.23e-13	SCO1804	putative S-adenosylmethionine:tRNA ribosyltransferase-isomerase
0.00112	SCO1806	putative ABC transporter ATP-binding protein
0.000693	SCO1810	putative membrane protein
0.000212	SCO1812	putative integral membrane transporter
0.0052	SCO1814	putative enoyl-(acyl-carrier-protein) reductase
0.000218	SCO1815	probable 3-oxacyl-(acyl-carrier-protein) reductase
3.83e-09	SCO1816	hypothetical protein
3.05e-10	SCO1818	tyrosyl-tRNA synthetase (EC 6.1.1.1)
2.37e-11	SCO1823	putative integral membrane protein
4e-12	SCO1828	hypothetical protein SCI8.13
1.81e-05	SCO1838	putative enoyl-CoA hydratase/isomerase
2.09e-07	SCO1839	putative transcriptional regulator
1.48e-12	SCO1840	putative ABC transporter ATP binding protein.
2.71e-05	SCO1841	conserved hypothetical protein SCI8.26
0.00259	SCO1842	conserved hypothetical protein SCI8.27c
6.31e-14	SCO1845	putative low-affinity phosphate transport protein
9.55e-07	SCO1846	putative membrane protein
9.04e-13	SCO1849	cobalamin biosynthesis protein.
2.11e-12	SCO1852	cobyrinic acid A,C-diamide synthase
1.25e-07	SCO1853	precorrin-2 C20-methyltransferase (EC 2.1.1.130)
1.81e-12	SCO1855	putative precorrin-4 C11-methyltransferase
2.43e-08	SCO1856	putative precorrin-6Y C5,15-methyltransferase
4.16e-14	SCO1857	putative bifunctional protein (CbiGH)
1.02e-10	SCO1858	conserved hypothetical protein
0.000125	SCO1859	putative aminotransferase
1.84e-06	SCO1860	putative secreted protein
2.03e-06	SCO1865	putative aminotransferase
3.29e-11	SCO1868	conserved hypothetical protein
0.000105	SCO1869	conserved hypothetical protein
0.000183	SCO1902	hypothetical hydrophilic protein
2.29e-07	SCO1903	putative transport associated protein
6.46e-12	SCO1904	putative transcriptional regulator
5.39e-23	SCO1905	hypothetical protein
1.08e-06	SCO1909	hypothetical protein
0.0031	SCO1916	putative transferase
9.61e-05	SCO1921	putative aminotransferase
7.75e-09	SCO1922	putative ABC transporter ATP-binding subunit
1.12e-09	SCO1923	putative dioxygenase ferredoxin subunit
0.00572	SCO1926	putative DNA-binding protein
4.58e-05	SCO1930	putative integral membrane transport protein
0.00865	SCO1934	putative cytochrome oxidase assembly factor
0.00164	SCO1937	putative glucose-6-phosphate 1-dehydrogenase
5.11e-05	SCO1938	hypothetical protein
0.00229	SCO1944	protein-export membrane protein
2.99e-06	SCO1945	triosephosphate isomerase
0.000223	SCO1946	phosphoglycerate kinase
0.00541	SCO1947	glyceraldehyde-3-phosphate dehydrogenase
0.000804	SCO1950	hypothetical protein
0.00946	SCO1970	putative dioxygenase
5.41e-06	SCO1973	conserved hypothetical protein
0.00239	SCO1985	putative integral membrane protein
6.67e-19	SCO1986	hypothetical protein
1.71e-24	SCO1987	conserved hypothetical protein
1.13e-22	SCO1988	hypothetical protein
9.28e-13	SCO1989	putative aminopeptidase
0.00116	SCO1990	conserved hypothetical protein
2.85e-09	SCO1991	hypothetical protein
0.00172	SCO1992	putative integral membrane protein
1.08e-07	SCO1997	conserved hypothetical protein
0.00524	SCO1998	30S ribosomal protein S1
0.000342	SCO2002	hypothetical protein
0.00029	SCO2008	putative branched chain amino acid binding protein
0.0086	SCO2009	putative branched chain amino acid transport permease
0.00166	SCO2013	putative two-component system response regulator
0.000484	SCO2014	pyruvate kinase
1.36e-05	SCO2016	putative monooxygenase
3.31e-05	SCO2017	putative amino acid decarboxylase
0.000435	SCO2019	putative chorismate mutase
3.63e-10	SCO2025	putative glutamate synthase small subunit
3.4e-10	SCO2026	putative glutamate synthase large subunit
0.000398	SCO2028	putative membrane protein
5.32e-06	SCO2031	hypothetical protein
0.000421	SCO2034	putative prolipoprotein diacyleglyceryl transferase
5.24e-07	SCO2035	putative membrane protein
7.89e-12	SCO2037	tryptophan synthase beta subunit
2.14e-05	SCO2039	indoleglycerol phosphate synthase
0.000426	SCO2042	putative membrane protein
1.45e-08	SCO2049	conserved hypothetical protein
0.0073	SCO2053	histidinol-phosphate aminotransferase
2.45e-07	SCO2060	putative integral membrane transport protein
6.34e-05	SCO2061	putative ABC transport ATP-binding subunit
7.03e-16	SCO2063	putative small hydrophilic protein
4.69e-06	SCO2065	conserved hypothetical protein
4.35e-06	SCO2068	putative secreted alkaline phosphatase
0.000271	SCO2076	putative isoleucyl-tRNA synthetase
0.00362	SCO2082	cell division protein
0.000198	SCO2085	putative cell division protein
3.88e-05	SCO2086	putative UDP-N-acetylmuramoylalanine-D-glutamate ligase
0.000227	SCO2087	putative phospho-N-acetylmuramoyl-pentapeptide-transferase
0.000288	SCO2089	putative UDP-N-acetylmuramoylalanyl-D-glutamate-2,6-diaminopimelate ligase
9.69e-07	SCO2091	putative membrane protein
8.14e-05	SCO2092	conserved hypothetical protein
0.000198	SCO2093	conserved hypothetical protein
0.00974	SCO2106	putative oxidoreductase
7.24e-12	SCO2114	hypothetical protein
1.3e-05	SCO2120	putative two-component system regulator
2.85e-05	SCO2128	hypothetical protein
2.63e-05	SCO2129	conserved hypothetical protein
0.00443	SCO2132	putative glycosyl transferase
1.33e-10	SCO2135	putative secreted protein
0.0038	SCO2137	hypothetical protein
1.91e-05	SCO2148	cytochrome B subunit
0.000324	SCO2149	Rieske iron-sulfur protein
2.88e-05	SCO2150	cytochrome C heme-binding subunit
5.62e-06	SCO2151	cytochrome c oxidase subunit III
1.17e-10	SCO2153	putative secreted protein
0.00552	SCO2154	putative integral membrane protein
5.39e-08	SCO2155	putative cytochrome c oxidase subunit I
3.7e-08	SCO2156	putative cytochrome c oxidase subunit II
1.78e-14	SCO2164	putative integral membrane efflux protein
8.66e-10	SCO2167	hypothetical protein
2.6e-09	SCO2168	hypothetical protein
0.00141	SCO2177	putative cobalamin (5'-phosphate) synthase
0.00468	SCO2179	putative aminopeptidase
8.44e-06	SCO2180	putative dihydrolipoamide dehydrogenase
5.15e-10	SCO2183	putative pyruvate dehydrogenase E1 component
4.41e-06	SCO2189	putative acetyltransferase
5.5e-08	SCO2193	putative lipoate-protein ligase
2.06e-12	SCO2198	glutamine synthetase I
2.71e-10	SCO2205	hypothetical protein SC3H12.13c
7.7e-14	SCO2207	hypothetical secreted protein
0.00239	SCO2208	putative carboxylesterase
3.55e-05	SCO2210	glutamine synthetase
8.34e-11	SCO2211	hypothetical protein SC10B7.06
9.5e-11	SCO2212	hypothetical protein SC10B7.07
4.78e-19	SCO2217	putative secreted protein
6.42e-10	SCO2218	putative lipoprotein
1.21e-08	SCO2232	maltose operon transcriptional repressor
0.00604	SCO2242	putative membrane protein.
0.00171	SCO2245	hypothetical protein SC1G2.07c.
0.000183	SCO2246	conserved hypothetical protein SC1G2.08c.
7.82e-07	SCO2248	conserved hypothetical protein SC1G2.10
0.00649	SCO2252	hypothetical protein SC1G2.14c.
2.97e-07	SCO2255	putative membrane protein
9.8e-09	SCO2257	probable ABC transporter, ATP-binding component.
5.14e-19	SCO2258	probable ABC-transporter, transmembrane component.
6.26e-13	SCO2264	putative integral membrane protein.
0.00859	SCO2269	hypothetical protein SCC75A.15c.
5.27e-05	SCO2279	hypothetical protein SCC75A.25c.
3.29e-06	SCO2298	KHG/KDPG aldolase
0.00428	SCO2302	hypothetical protein SCC30.10
0.000239	SCO2303	hypothetical protein SCC30.11
8.42e-11	SCO2305	putative ABC transporter ATP-binding subunit
0.00347	SCO2306	putative ABC transporter integral membrane protein
5.31e-05	SCO2309	putative transmembrane transport protein
0.00132	SCO2310	putative integral membrane efflux protein
0.00175	SCO2311	hypothetical protein
0.000659	SCO2321	putative secreted protein
0.00874	SCO2322	putative secreted protein
0.00104	SCO2323	putative integral membrane protein
2.63e-07	SCO2333	conserved hypothetical protein
1.57e-05	SCO2337	putative acetyltransferase
5.79e-12	SCO2343	putative acetyltransferase
7.34e-05	SCO2350	putative integral membrane protein
1.26e-08	SCO2367	conserved hypothetical protein
5.13e-11	SCO2368	conserved hypothetical protein
0.00124	SCO2369	putative thiol-specific antioxidant protein
9.89e-05	SCO2370	conserved hypothetical protein
1.84e-07	SCO2371	pyruvate dehydrogenase E1 component
2.36e-05	SCO2373	tetracenomycin C efflux protein
2.14e-05	SCO2374	putative transcriptional regulator
8.2e-12	SCO2379	putative acetyltransferase
0.00267	SCO2381	conserved hypothetical protein SC4A7.09
0.000198	SCO2382	hypothetical protein SC4A7.10
0.000781	SCO2387	malonyl CoA:acyl carrier protein malonyltransferase
0.000194	SCO2389	acyl carrier protein
2.08e-08	SCO2391	conserved hypothetical protein SC4A7.19c
0.000718	SCO2397	putative oxidoreductase
5.38e-06	SCO2404	putative sugar-binding receptor
0.000243	SCO2405	putative sugar-transport ATP binding protein
3.34e-05	SCO2407	putative aldose 1-epimerase
5.12e-10	SCO2408	putative aminotransferase
0.00443	SCO2410	putative integral membrane protein
0.00796	SCO2416	putative secreted protein
6.52e-06	SCO2420	putative ABC-transporter integral membrane protein
0.00937	SCO2425	putative secreted protein
2.12e-07	SCO2428	putative phosphate binding protein (putative secreted protein)
0.00015	SCO2439	putative calcium-binding protein
0.00801	SCO2441	hypothetical protein SCC24.12
0.000257	SCO2447	hypothetical protein SCC24.18
9.61e-07	SCO2451	putative rod shape-determining protein
0.000333	SCO2453	hypothetical protein SCC24.24
0.00323	SCO2461	putative secreted protein
5.87e-08	SCO2463	putative ABC transporter
3.78e-11	SCO2464	putative ABC transporter
3.65e-08	SCO2466	hypothetical protein SC7A8.05
3.76e-05	SCO2471	putative secreted protein
6.76e-08	SCO2478	putative reductase
0.000187	SCO2486	putative nitrite reductase NirB
0.00421	SCO2487	putative nitrite reductase large subunit NirB
5.13e-05	SCO2488	putative nitrite reductase small subunit NirC
8.17e-05	SCO2492	putative membrane protein
1.35e-14	SCO2495	putative membrane protein
1.95e-07	SCO2496	putative secreted protein
0.000635	SCO2504	glycyl-tRNA synthetase
2.06e-06	SCO2513	conserved hypothetical protein SCC121.16
5.5e-05	SCO2518	putative two-component sensor kinase
5.25e-13	SCO2519	putative integral membrane protein
0.00269	SCO2520	putative membrane protein
7.24e-07	SCO2528	2-ispoprylmalate synthase
8.9e-06	SCO2529	putative metalloprotease.
2e-05	SCO2530	hypothetical protein SCC117.03.
1.02e-10	SCO2532	PhoH-like protein
1.7e-05	SCO2533	conserved hypothetical protein SCC117.06
0.00341	SCO2536	probable transmembrane transport protein.
3.2e-06	SCO2537	putative DNA-binding protein
8.21e-06	SCO2538	hypothetical protein SCC77.05.
0.00119	SCO2539	Era-like GTP-binding protein.
3.42e-05	SCO2543	putative dihydrodipicolinate synthase.
0.000717	SCO2545	putative transmembrane efflux protein.
4.76e-05	SCO2549	possible protease
1.16e-10	SCO2550	putative lipoprotein.
3.53e-06	SCO2555	heat-inducible transcriptional repressor HrcA.
0.00379	SCO2560	conserved hypothetical protein
1.31e-05	SCO2563	30s ribosomal protein S20.
0.000645	SCO2564	putative DNA-binding protein
0.00211	SCO2570	putative secreted protein.
6.41e-08	SCO2571	leucyl-tRNA synthetase.
1.21e-05	SCO2572	putative integral membrane protein.
2.08e-07	SCO2573	putative oxidoreductase.
1.21e-06	SCO2575	hypothetical protein SCC123.13c.
0.000262	SCO2581	putative membrane protein.
0.00735	SCO2582	conserved hypothetical protein SCC123.20.
9.99e-08	SCO2587	glutamate 5-kinase.
1.27e-06	SCO2591	putative secreted protein
2.02e-06	SCO2606	hypothetical protein
0.00532	SCO2609	rod shape-determining protein
6.96e-07	SCO2615	valyl tRNA synthetase
2.78e-07	SCO2617	ATP dependent Clp Protease ATP binding subunit
6.08e-08	SCO2618	ATP dependent Clp protease proteolytic subunit 2
7.25e-08	SCO2619	ATP dependent Clp protease proteolytic subunit 1
2.5e-15	SCO2625	conserved hypothetical protein
0.000294	SCO2626	putative DNA repair hydrolase (fragment)
1.78e-05	SCO2634	conserved hypothetical protein SC8E4A.04c
6.07e-05	SCO2635	putative aminopeptidase
0.000378	SCO2637	putative serine protease (putative secreted protein)
9.61e-11	SCO2640	aspartate semialdehyde dehydrogenase
3.71e-05	SCO2649	putative 4-alpha-glucanotransferase
0.00154	SCO2653	hypothetical protein SC8E4A.23
1.02e-06	SCO2655	conserved hypothetical protein SC8E4A.25c
0.000102	SCO2657	putative ROK-family transcriptional regulatory protein
0.00436	SCO2666	putative serine/threonine protein kinase
0.00169	SCO2674	putative ABC transporter ATP-binding protein
1.93e-09	SCO2675	hypothetical protein SC6D10.18c
1.68e-06	SCO2676	hypothetical protein SC6D10.19c
4.12e-09	SCO2677	putative ABC transpoter ATP-binding protein
1.44e-05	SCO2682	putative membrane protein
0.00212	SCO2684	putative ATP-binding membrane protein
9.85e-08	SCO2695	hypothetical protein
3.59e-07	SCO2697	putative secreted protein
3.28e-16	SCO2699	putative small membrane protein
2.22e-08	SCO2700	tyrosinase (monophenol monooxygenase)
1.56e-05	SCO2701	tyrosinase co-factor
1.13e-06	SCO2702	putative secreted protein
1.88e-15	SCO2703	putative membrane protein
8.36e-09	SCO2704	putative secreted protein
5.34e-20	SCO2705	putative membrane protein
0.000213	SCO2706	putative transferase
0.00229	SCO2707	putative transferase
0.000248	SCO2710	putative polysaccharide deacetylase
5.3e-05	SCO2711	putative glycosyl transferase
0.000384	SCO2712	putative membrane protein
0.00136	SCO2713	hypothetical protein
2.32e-20	SCO2716	putative secreted protein
1.27e-19	SCO2717	putative small membrane protein
2.07e-24	SCO2718	putative secreted protein
1.12e-15	SCO2719	putative secreted protein
4.2e-10	SCO2730	putative regulator
0.000102	SCO2736	citrate synthase.
1.28e-10	SCO2755	putative acetyltransferase
0.0074	SCO2756	integral membrane protein.
1.7e-05	SCO2758	beta-N-acetylglucosaminidase (putative secreted protein)
0.0022	SCO2768	hypothetical protein SCC57A.39c
0.00095	SCO2772	putative membrane transport protein
0.000159	SCO2776	acetyl/propionyl CoA carboxylase, beta subunit
0.00158	SCO2780	putative secreted protein
0.00117	SCO2781	hypothetical protein
4.62e-09	SCO2788	hypothetical protein SCC105.19
3.47e-05	SCO2789	glucosamine-fructose-6-phosphate aminotransferase
0.00444	SCO2790	conserved hypothetical protein SCC105.21c
0.000487	SCO2800	putative two component system histidine kinase
0.00712	SCO2803	hypothetical protein
1.52e-11	SCO2804	hypothetical protein
1.05e-13	SCO2805	conserved hypothetical protein
1.16e-10	SCO2807	putative integral membrane protein
4.71e-09	SCO2817	conserved hypothetical protein
4.5e-06	SCO2818	conserved hypothetical protein
3.17e-07	SCO2819	hypothetical protein
1.73e-10	SCO2822	putative decarboxylase
2.61e-08	SCO2823	putative decarboxylase
1.08e-05	SCO2824	putative NAD-binding protein
3.32e-07	SCO2835	putative membrane protein.
6.67e-07	SCO2836	putative glycosyl transferase
5.25e-06	SCO2837	putative secreted protein.
0.00498	SCO2838	putative secreted endoglucanase.
0.00414	SCO2841	putative secreted protein
9.57e-06	SCO2842	putative membrane protein.
6.87e-05	SCO2852	putative membrane protein.
0.000146	SCO2867	hypothetical protein SCE6.04
1.94e-05	SCO2868	conserved hypothetical protein
0.00196	SCO2870	hypothetical protein SCE6.07.
2.43e-08	SCO2873	hypothetical protein SCE6.10c.
9.09e-12	SCO2876	putative acetyltransferase.
2.5e-10	SCO2877	putative membrane protein.
7.97e-06	SCO2879	putative membrane protein
2.33e-06	SCO2880	conserved hypothetical protein SCE6.17.
0.00666	SCO2884	putative cytochrome P450.
1.64e-13	SCO2895	putative integral membrane transport protein.
9.76e-18	SCO2896	putative integral membrane protein
0.0011	SCO2903	putative secreted protein
2.12e-05	SCO2908	conserved hypothetical protein
0.000634	SCO2913	conserved hypothetical protein
0.0011	SCO2915	hypothetical protein
0.00679	SCO2919	hypothetical protein
1.49e-08	SCO2920	putative secreted protease
9.23e-18	SCO2921	putative membrane protein
0.000139	SCO2928	putative asnC-family transcriptional regulator
3.02e-06	SCO2930	putative permease membrane component
0.0073	SCO2934	putative secreted protein
5.39e-08	SCO2945	putative sugar transporter membrane protein
1.03e-10	SCO2948	conserved hypothetical protein
3.34e-07	SCO2950	DNA-binding protein Hu (hs1)
1.24e-17	SCO2953	putative membrane protein
9.41e-16	SCO2954	putative RNA polymerase sigma factor
2.96e-05	SCO2959	putative nitrate extrusion protein
1.43e-08	SCO2961	putative integral membrane protein
2.36e-09	SCO2962	putative bi-functional transferase/deacetylase
2.34e-14	SCO2963	putative membrane protein
0.000746	SCO2966	small protein B homologue
8.24e-07	SCO2970	putative membrane protein
3.54e-06	SCO2972	chain release factor 2
9.63e-08	SCO2978	putative secreted protein
0.00828	SCO2999	conserved hypothetical protein
5.97e-13	SCO3005	preprotein translocase
9.16e-13	SCO3006	putative acetyltransferase
7.26e-05	SCO3009	conserved hypothetical protein
0.00325	SCO3013	putative two-component system response regulator
0.000886	SCO3017	putative secreted protein
1.21e-05	SCO3018	putative regulatory protein
4.6e-05	SCO3023	adenosylhomocysteinase
0.0038	SCO3026	hypothetical protein SCE34.07c
0.00141	SCO3028	phosphomannomutase
0.00236	SCO3032	putative secreted protein
4.05e-08	SCO3034	sporulation regulatory protein
9.48e-06	SCO3044	conserved hypothetical protein
7.63e-05	SCO3049	putative acyl-CoA hydrolase
0.00055	SCO3050	hypothetical protein
6.44e-07	SCO3057	putative dipeptidase
0.000956	SCO3059	phosphoribosylaminoimidazole carboxylase catalytic subunit PurE
0.00248	SCO3063	putative two-component system reponse regulator
0.000125	SCO3070	putative chlorohydrolase
1.02e-06	SCO3078	putative secreted protein
2.23e-08	SCO3083	putative integral membrane protein
2.12e-07	SCO3086	putative lipoprotein
3.55e-06	SCO3091	cyclopropane-fatty-acyl-phospholipid synthase
0.00224	SCO3092	putative oxidoreductase
2.69e-05	SCO3098	putative secreted protein
0.00908	SCO3099	putative cytochrome P450 hydroxylase
3.21e-11	SCO3107	putative lipoprotein
1.02e-13	SCO3108	conserved hypothetical protein
1.66e-06	SCO3110	putative ABC transport system integral membrane protein
0.00147	SCO3114	conserved hypothetical protein
2.28e-06	SCO3117	hypothetical protein SCE41.26
0.000858	SCO3118	hypothetical protein SCE41.27
1.43e-05	SCO3122	putative nucleotidyltransferase
0.00336	SCO3124	ribosomal L25p family protein
0.000973	SCO3131	conserved hypothetical protein
0.00351	SCO3132	putative trans-aconitate methyltransferase
3.71e-06	SCO3134	putative two-component system response regulator
2.34e-07	SCO3144	putative two-component system response regulator
1.25e-06	SCO3146	putative secreted protein
0.000184	SCO3148	putative isopentenyl monophosphate kinase
1.28e-06	SCO3150	hypothetical protein
1.09e-12	SCO3151	conserved hypothetical protein SCE87.02c
5.98e-16	SCO3152	hypothetical protein SCE87.03c
2.01e-06	SCO3160	putative integral membrane transport protein
4.26e-06	SCO3161	putative ABC transport protein, ATP-binding subunit.
8.18e-06	SCO3163	hypothetical protein SCE87.14c
6.46e-10	SCO3164	putative integral membrane protein
0.000568	SCO3165	hypothetical protein SCE87.16c
6.29e-09	SCO3169	hypothetical protein SCE87.20c.
0.000105	SCO3173	putative merR-family transcriptional regulator
0.000144	SCO3177	putative membrane protein
0.00959	SCO3180	molybdenum cofactor biosynthesis protein
0.006	SCO3188	putative methylthioadenosine phosphorylase
0.0044	SCO3195	hypothetical protein SCE22.12
0.000173	SCO3202	RNA polymerase principal sigma factor
2.09e-05	SCO3208	putative secreted protein
0.000944	SCO3216	putative integral membrane ATPase
0.00272	SCO3217	putative transcriptional regulator
0.00113	SCO3240	conserved hypothetical protein
0.0001	SCO3249	putative acyl carrier protein
0.000299	SCO3253	SpdD protein
0.000169	SCO3256	SpdA protein
0.000809	SCO3260	MutT-like protein
0.000645	SCO3276	putative integral membrane transporter
2.76e-18	SCO3288	putative integral membrane protein
1.88e-15	SCO3289	putative large membrane protein
5.82e-18	SCO3290	hypothetical protein
0.000142	SCO3291	putative regulatory protein
0.00269	SCO3296	putative oxidoreductase
2.67e-18	SCO3299	conserved hypothetical protein
0.00554	SCO3300	putative secreted serine-rich protein
3.12e-05	SCO3303	putative lysyl-tRNA synthetase
6.12e-07	SCO3304	putative arginyl-tRNA synthetase
0.000606	SCO3306	putative aminotransferase
7.36e-05	SCO3307	conserved hypothetical protein
0.000643	SCO3312	conserved hypothetical protein
0.00612	SCO3318	putative porphobilinogen deaminase
0.000298	SCO3319	putative glutamyl-tRNA reductase
0.00202	SCO3320	conserved hypothetical protein
0.000705	SCO3324	hypothetical protein
3.11e-05	SCO3326	putative epimerase
2.63e-08	SCO3327	hypothetical protein
1.38e-06	SCO3328	hypothetical protein
0.000187	SCO3329	hypothetical protein
0.00357	SCO3335	putative araC-family transcriptional regulator
0.00387	SCO3339	putative ABC transporter ATP-binding subunit
0.00029	SCO3341	putative integral membrane protein
8.07e-05	SCO3343	hypothetical protein
0.000504	SCO3347	conserved hypothetical protein
0.000912	SCO3348	putative DNA-binding protein
0.00222	SCO3351	putative DNA repair protein
3.62e-05	SCO3356	ECF sigma factor
1.02e-10	SCO3360	hypothetical protein
2.52e-06	SCO3373	putative Clp-family ATP-binding protease
1.56e-08	SCO3375	putative Lsr2-like protein
1.21e-05	SCO3376	putative acetyltransferase
3.71e-06	SCO3377	hypothetical protein
3.56e-07	SCO3379	hypothetical protein
1.16e-06	SCO3385	putative L-allo-threonine aldolase
2.72e-05	SCO3386	hypothetical protein
0.000641	SCO3390	putative two component sensor kinase
0.000368	SCO3400	putative dihydroneopterin aldolase
0.00117	SCO3404	cell division protein ftsH homolog
1.84e-07	SCO3405	putative hypoxanthine phosphoribosyltransferase
1.59e-05	SCO3406	conserved hypothetical protein
7.57e-05	SCO3423	putative regulator
0.00448	SCO3443	putative pyridine nucleotide-disulphide oxidoreductase
4.42e-05	SCO3447	putative transcriptional regulatory protein
0.000131	SCO3449	hypothetical protein SCE46.06c
0.00493	SCO3464	conserved hypothetical protein SCE46.21
1.08e-05	SCO3470	transposase
1.93e-13	SCO3475	putative isomerase
1.31e-11	SCO3476	putative short-chain dehydrogenase
1.25e-08	SCO3477	putative dehydrogenase
2.91e-15	SCO3478	putative dehydrogenase
4.03e-11	SCO3479	putative beta-galatosidase
1.11e-20	SCO3480	putative racemase
3.95e-15	SCO3481	hypothetical protein SCE65.17c
6.74e-14	SCO3482	putative sugar-permease
1.74e-13	SCO3483	putative integral membrane transport protein
4.61e-20	SCO3484	putative secreted sugar-binding protein
9.15e-14	SCO3485	putative lacI-family transcriptional regulator
3.11e-13	SCO3486	putative aldehyde dehydrogenase
1.7e-18	SCO3487	putative hydrolase
0.000225	SCO3488	putative transposase remnant
5.08e-08	SCO3488	putative transposase remnant
0.000312	SCO3492	hypothetical protein SCE65.28c
0.000377	SCO3516	hypothetical protein
0.000153	SCO3521	putative integral membrane protein
4.9e-05	SCO3522	putative transcriptional regulator
0.00144	SCO3537	putative DNA-binding protein
0.000475	SCO3544	putative membrane protein
4.34e-05	SCO3561	putative secreted protein
0.000353	SCO3565	putative integral membrane transport protein
3.54e-10	SCO3579	putative regulatory protein
0.000233	SCO3580	putative transpeptidase
3.11e-12	SCO3581	conserved hypothetical protein
6.16e-10	SCO3583	putative integral membrane regulator
3.73e-10	SCO3589	putative two component sensor kinase
4.06e-14	SCO3590	putative two-component system response regulator
3.32e-07	SCO3592	putative membrane protein
9.54e-09	SCO3593	conserved hypothetical protein
3.59e-06	SCO3594	putative D-lactate dehydrogenase
1.38e-07	SCO3595	putative D-alanine:D-lactate ligase
1.13e-06	SCO3614	putative aspartate-semialdehyde dehydrogenase
1.39e-09	SCO3615	putative aspartokinase
0.00399	SCO3617	hypothetical protein
0.00013	SCO3618	putative recomination protein
7.01e-09	SCO3619	conserved hypothetical protein
0.000435	SCO3620	putative membrane protei
8.55e-05	SCO3626	putative RNA polymerase sigma factor
8.71e-09	SCO3629	adenylosuccinate synthetase
1.38e-12	SCO3631	hypothetical protein
0.00448	SCO3635	hypothetical protein
0.00088	SCO3656	conserved hypothetical protein
8.69e-06	SCO3657	hypothetical protein
2.25e-06	SCO3662	hypothetical protein SCH44.02c
6.5e-08	SCO3663	putative membrane protein
0.00557	SCO3669	molecular chaperone
1.25e-05	SCO3670	heat chock protein
2.14e-09	SCO3672	putative cell surface biosynthesis associated protein
0.00254	SCO3674	putative sensor kinase
7.63e-07	SCO3687	conserved hypothetical protein
0.000985	SCO3691	putative regulatory protein
0.000271	SCO3700	putative heavy metal reductase
4.76e-05	SCO3704	putative substrate-binding transport protein
1.83e-06	SCO3705	putative ABC transporter membrane subunit
0.00909	SCO3706	putative ABC transporter ATP-binding subunit
0.000662	SCO3724	hypothetical protein SCH22A.02c
0.00448	SCO3730	putative oxidoreductase
0.00135	SCO3735	putative secreted protein
0.00155	SCO3742	putative glycosyltransferase
2.14e-05	SCO3746	putative membrane protein
2.67e-06	SCO3748	cold shock protein
2.68e-06	SCO3749	putative integral membrane protein
6.52e-05	SCO3751	putative membrane protein
0.00245	SCO3755	putative ABC transport system ATP binding protein
0.00051	SCO3767	conserved hypothetical protein
0.000141	SCO3780	putative sugar hydrolase
0.000561	SCO3781	putative secreted protein
0.000623	SCO3783	putative lipoprotein
0.000383	SCO3787	putative integral membrane protein
0.00032	SCO3791	hypothetical protein SCH63.38
2.61e-07	SCO3792	putative methionyl tRNA synthetase
1.07e-05	SCO3793	conserved hypothetical protein
5.55e-09	SCO3794	putative glycosyl transferase
2.85e-10	SCO3795	aspartyl-tRNA synthetase
2.46e-05	SCO3800	putative acyl-CoA dehydrogenase
5.69e-05	SCO3814	putative DNA-binding protein
1.7e-05	SCO3815	putative dihydrolipoamide acyltransferase component
0.00259	SCO3817	putative branched-chain alpha keto acid dehydrogenase E1 alpha subunit
0.000144	SCO3831	E1-alpha branched-chain alpha keto acid dehydrogenase
0.0066	SCO3835	putative dehydrogenase
0.00951	SCO3843	hypothetical protein
1.12e-05	SCO3847	putative secreted penicillin-binding protein
7.74e-19	SCO3863	putative secreted protein
5.07e-06	SCO3870	putative integral membrane protein
3.34e-05	SCO3871	putative decarboxylase
0.00122	SCO3872	putative integral membrane protein
8.82e-11	SCO3881	putative ribonuclease P component
2.96e-06	SCO3883	putative membrane protein
9.08e-12	SCO3884	conserved hypothetical protein
0.000457	SCO3886	putative partitioning or sporulation protein
1.81e-05	SCO3887	putative partitioning or sporulation protein
4.36e-06	SCO3890	thioredoxin reductase (NADPH)
0.00354	SCO3904	conserved hypothetical protein
2.69e-09	SCO3912	putative beta-lactamase
1.01e-11	SCO3917	conserved hypothetical protein
0.00198	SCO3924	putative membrane protein
7.74e-06	SCO3928	putative thiamine biosynthesis protein
0.000956	SCO3933	putative regulatory protein
0.00403	SCO3940	putative transmembrane protein
0.00921	SCO3949	possible secreted peptidase
1.33e-07	SCO3952	hypothetical protein SCD78.19c
4.68e-17	SCO3953	possible phosphotransferase
2.92e-09	SCO3956	putative ABC transporter ATP-binding protein
2.4e-09	SCO3957	possible integral membrane protein
8.57e-14	SCO3958	ABC transporter ATP-binding protein
2.53e-10	SCO3959	possible integral membrane protein
2.37e-05	SCO3960	conserved hypothetical protein SCD78.27c
3.41e-07	SCO3961	seryl-tRNA synthase
5.32e-06	SCO3964	hypothetical protein SCD78.31c
0.00107	SCO3968	putative integral membrane protein
7.24e-10	SCO3971	conserved hypothetical protein
2.44e-05	SCO3974	hypothetical protein
0.000283	SCO3975	putative regulator
3.48e-09	SCO3977	putative protease (putative secreted protein)
0.000294	SCO3988	hypothetical protein
0.000626	SCO4001	hypothetical protein 2SC10A7.05c
4.64e-09	SCO4002	putative secreted protein
1.57e-07	SCO4005	putative RNA polymerase sigma factor
0.00143	SCO4008	putative tetR family regulatory protein
0.000634	SCO4010	putative secreted protein
4.85e-09	SCO4011	putative integral membrane protein
0.00495	SCO4013	putative secreted penicillin-binding protein
2.23e-06	SCO4018	conserved hypothetical protein
7.93e-05	SCO4027	putative anti sigma factor antagonist
1.33e-05	SCO4028	hypothetical protein
0.000134	SCO4033	putative membrane protein
3.64e-06	SCO4034	putative RNA polymerase sigma factor
0.00118	SCO4039	hypothetical protein 2SCD60.05c
1.21e-05	SCO4045	putative integral membrane protein
2.19e-05	SCO4046	hypothetical protein 2SCD60.12c
3.72e-05	SCO4047	conserved hypothetical protein
0.000139	SCO4051	conserved hypothetical protein
2.26e-11	SCO4053	putative transport integral membrane protein
9.34e-05	SCO4055	putative alcohol dehydrogenase
1.23e-10	SCO4057	putative transport integral membrane protein
1.7e-08	SCO4076	putative LSR2-like protein
0.00856	SCO4080	conserved hypothetical protein SCD25.16c
0.00235	SCO4084	hypothetical protein SCD25.20
0.00549	SCO4091	putative DNA-binding protein
0.00398	SCO4096	ATP-dependent RNA helicase
0.000412	SCO4097	possible amino acid/metabolite permease
1.82e-08	SCO4108	probable peptidase
7.64e-07	SCO4114	sporulation associated protein
8.05e-06	SCO4118	putative tetR-family transcriptional regulator
2.1e-06	SCO4119	putative NADH dehydrogenase
2.34e-12	SCO4125	putative acetyltransferase
0.000166	SCO4131	putative integral membrane protein
5.5e-05	SCO4132	putative secreted transglycosylase
1.12e-06	SCO4135	putative lipoprotein
0.00129	SCO4136	conserved hypothetical protein SCD84.04c
0.00765	SCO4140	phosphate ABC transport system permease protein
0.00238	SCO4143	putative mutT-like protein
1.81e-05	SCO4145	polyphosphate kinase
0.0023	SCO4171	putative secreted protein
0.0017	SCO4172	putative membrane protein
1.33e-10	SCO4177	conserved hypothetical protein
8.5e-08	SCO4178	putative small membrane protein
3.17e-10	SCO4179	hypothetical protein SCD66.16
1.18e-06	SCO4184	aerial mycelium formation
1.31e-11	SCO4187	putative membrane protein
2.48e-07	SCO4189	hypothetical protein
4.74e-11	SCO4190	putative GntR-family transcriptional regulator
2.54e-07	SCO4191	putative hydrolase
3.61e-08	SCO4192	hypothetical protein
2.21e-07	SCO4198	putative DNA-binding protein
3.35e-12	SCO4199	hypothetical protein
7.95e-07	SCO4202	putative NLP/P60-family secreted protein
4.39e-05	SCO4204	putative glycosyltransferase
4.16e-10	SCO4209	phosphoglycerate mutase
0.0022	SCO4218	putative small hydrophilic protein
1.21e-12	SCO4222	conserved hypothetical protein
4.45e-09	SCO4225	putative integral membrane protein
6.93e-05	SCO4231	putative lipoprotein
3.49e-08	SCO4237	putative integral membrane protein
7.55e-13	SCO4239	putative small membrane protein
0.0019	SCO4240	ABC transporter ATP-binding protein
0.000125	SCO4241	putative proteinase
0.000421	SCO4242	putative membrane protein
0.000264	SCO4243	putative secreted protein
0.000341	SCO4245	conserved hypothetical protein SCD8A.18c
0.000159	SCO4246	hypothetical protein SCD8A.19c
0.00946	SCO4247	hypothetical protein SCD8A.20c
8.58e-05	SCO4251	putative secreted protein
0.00128	SCO4260	hypothetical protein
0.000174	SCO4276	putative respose regulatory protein
3.78e-07	SCO4277	putative tellurium resistance protein
1.27e-17	SCO4278	conserved hypothetical protein SCD95A.11
2.06e-13	SCO4280	putative reductase
2.77e-09	SCO4281	conserved hypothetical protein SCD95A.14
0.00322	SCO4288	putative phosphatase
4.76e-05	SCO4290	putative possible trehalose-phosphate synthase
0.00714	SCO4291	putative secreted protein
0.00192	SCO4293	putative threonine synthase
3.35e-12	SCO4294	conserved hypothetical protein
1.05e-07	SCO4295	cold shock protein
8.76e-06	SCO4296	chaperonin 2
0.00752	SCO4303	putative transcriptional regulator
1.23e-06	SCO4304	putative oxidoreductase
0.0038	SCO4306	hypothetical protein SCD95A.39c
1.58e-16	SCO4311	hypothetical protein SCD95A.44c
2.51e-05	SCO4318	DNA helicase
0.00952	SCO4319	putative integral membrane protein
1.23e-07	SCO4325	cold shock protein B
1.73e-05	SCO4328	putative lipoprotein
2.43e-08	SCO4335	hypothetical protein SCD12A.18c
3.32e-09	SCO4336	putative marR-family protein
0.000283	SCO4342	conserved hypothetical protein
2.38e-05	SCO4343	hypothetical protein SCD12A.26c
0.00495	SCO4344	putative transposase
7.33e-05	SCO4347	hypothetical protein SCD19.02c
8.14e-08	SCO4348	hypothetical protein
0.0021	SCO4349	conserved hypothetical protein
1.88e-06	SCO4350	putative integrase
3.35e-05	SCO4359	putative ABC transport system ATP-binding protein
6.47e-08	SCO4371	conserved hypothetical protein
7.78e-05	SCO4374	putative integral membrane protein
0.0038	SCO4378	conserved hypothetical protein
0.00362	SCO4384	putative enoyl CoA hydratase
6.48e-07	SCO4398	conserved hypothetical protein
0.0021	SCO4401	putative lipoprotein
0.0087	SCO4405	putative ABC transport system ATP-binding protein
5.58e-07	SCO4409	putative RNA polymerase sigma factor
4.12e-09	SCO4412	putative regulatory protein
1.92e-08	SCO4419	conserved hypothetical protein
4.2e-08	SCO4421	putative tetR-family transcriptional regulatory protein
2.42e-05	SCO4424	putative secreted protein
1.12e-14	SCO4425	sigma-like protein
0.00175	SCO4433	putative integral membrane protein
0.000143	SCO4434	putative LysR-family transcriptional regulator
0.00743	SCO4436	putative lyase
0.00205	SCO4440	hypothetical protein SCD6.18
9.71e-10	SCO4441	putative DNA-binding protein
7.24e-17	SCO4442	hypothetical protein SCD6.20
0.00191	SCO4449	putative hydrolase
1.62e-05	SCO4452	putative RNA polymerase sigma factor
1.66e-07	SCO4453	hypothetical protein SCD6.31c
0.000257	SCO4467	hypothetical protein SCD65.10c
0.0073	SCO4472	putative secreted protein
0.00012	SCO4482	putative lysR-family transcriptional regulator
0.00503	SCO4492	putative octaprenyl carboxylase
0.00268	SCO4505	cold shock protein
0.000907	SCO4506	conserved hypothetical protein
0.000153	SCO4509	hypothetical protein SCD35.16
2.41e-06	SCO4545	conserved hypothetical protein
7.05e-05	SCO4561	putative NLP/P60 family protein
0.00966	SCO4564	NuoC, NADH dehydrogenase subunit
0.000359	SCO4566	NuoE, NADH dehydrogenase subunit
0.0027	SCO4567	NuoF, NADH dehydrogenase subunit
0.00468	SCO4568	NuoG, NADH dehydrogenase subunit
0.000208	SCO4569	NuoH, NADH dehydrogenase subunit
0.000372	SCO4570	NuoI, NADH dehydrogenase subunit
9.22e-06	SCO4572	NuoK, NADH dehydrogenase subunit
0.00924	SCO4574	NuoM, NADH dehydrogenase subunit
0.00164	SCO4575	NuoN, NADH dehydrogenase subunit
0.00148	SCO4576	hypothetical protein
0.0025	SCO4579	putative integral membrane protein
1.34e-09	SCO4584	putative membrane protein
3.5e-09	SCO4585	putative ABC transporter ATP-binding protein
1.05e-06	SCO4592	putative integral membrane protein
0.00656	SCO4599	NADH dehydrogenase subunit NuoA2
0.000625	SCO4604	NADH dehydrogenase subunit NuoJ2
5.76e-05	SCO4605	NADH dehydrogenase subunit NuoK2
0.00191	SCO4606	NADH dehydrogenase subunit NuoL2
0.000102	SCO4609	putative peptidase
7.23e-05	SCO4610	putative integral membrane protein
0.00539	SCO4614	conserved hypothetical protein
8.41e-05	SCO4622	putative integral membrane protein
0.00558	SCO4629	conserved hypothetical protein
0.00417	SCO4640	putative tetR-family transcriptional regulator
0.00282	SCO4644	adenosine deaminase
4.81e-10	SCO4645	aspartate aminotransferase
0.000426	SCO4646	preprotein translocase SecE subunit
3.99e-11	SCO4647	transcription antitermination protein
2.59e-08	SCO4659	30S ribosomal protein S12
1.26e-08	SCO4660	30S ribosomal protein S7
1.32e-08	SCO4661	elongation factor G
0.00676	SCO4672	putative secreted protein
8.38e-12	SCO4675	conserved hypothetical protein SCD40A.21c
1.57e-10	SCO4676	hypothetical protein
5.49e-13	SCO4677	putative regulatory protein
0.00143	SCO4684	cold shock protein
0.000578	SCO4685	putative DEAD-box RNA helicase
0.000363	SCO4689	hypothetical protein SCD31.14
0.000187	SCO4716	30S ribosomal protein S8
4.86e-07	SCO4717	50S ribosomal protein L6
4.44e-05	SCO4719	30S ribosomal protein S5
1.59e-05	SCO4721	50S ribosomal protein L15
1.23e-06	SCO4722	preprotein translocase SecY subunit
2.49e-09	SCO4723	adenylate kinase
6.46e-08	SCO4724	methionine aminopeptidase
0.00403	SCO4725	translational initiation factor IF1
1.14e-05	SCO4726	50S ribosomal protein L36
0.000402	SCO4727	30S ribosomal protein S13
6.02e-06	SCO4729	DNA-directed RNA polymerase alpha chain
0.00561	SCO4732	putative membrane protein
2.54e-05	SCO4748	hypothetical protein
0.00592	SCO4750	conserved hypothetical protein
0.000904	SCO4760	putative secreted protein
1.23e-10	SCO4765	conserved hypothetical protein
0.00123	SCO4768	putative two-component regulator
4.63e-06	SCO4773	putative nucleotide-sugar dehydrogenase
0.0087	SCO4775	serine/threonine protein kinase
1.49e-05	SCO4784	hypothetical protein SCD63.16c
2.77e-07	SCO4793	putative NPL/P60 family secreted protein
1.59e-05	SCO4795	putative integral membrane protein
2.33e-08	SCO4796	putative NLP/P60 family secreted protein
1.24e-10	SCO4798	putative peptidase
4e-06	SCO4799	putative secreted lipase
0.000293	SCO4803	conserved hypothetical protein
0.00461	SCO4807	hypothetical protein SCD63A.18
2.82e-10	SCO4808	succinyl-CoA synthetase beta chain
1.85e-06	SCO4809	succinyl CoA synthetase alpha chain
0.00075	SCO4818	hypothetical protein SC2A6.03c
0.00115	SCO4821	hypothetical protein SC2A6.06c
2.04e-05	SCO4827	malate dehydrogenase
3.22e-05	SCO4840	putative secreted protein
0.000956	SCO4843	putative integral membrane protein
0.00309	SCO4853	hypothetical protein
6.69e-05	SCO4854	putative integral membrane protein
9.35e-05	SCO4857	putative succinate dehydrogenase membrane subunit
1.72e-14	SCO4859	hypothetical protein
0.000238	SCO4861	hypothetical protein SCK20.02
0.000351	SCO4872	hypothetical protein SCK20.13c
2.07e-08	SCO4873	hypothetical protein SCK20.14c
4.28e-06	SCO4874	putative integral membrane protein
5.54e-08	SCO4879	conserved hypothetical protein
0.000157	SCO4880	putative transferase
2.1e-08	SCO4881	putative polysaccharide biosynthesis related protein
0.000525	SCO4882	hypothetical protein 2SCK8.08
2.48e-16	SCO4883	putative peptidase
7.19e-05	SCO4898	putative tetR-family transcriptional regulator
3.93e-19	SCO4902	putative secreted protein
2.95e-11	SCO4903	putative membrane protein
6.22e-05	SCO4910	hypothetical protein SCK13.02
0.00688	SCO4912	putative aldehyde dehydrogenase
1.14e-10	SCO4924	putative membrane protein
0.0038	SCO4929	putative membrane protein
4.57e-10	SCO4934	putative lipoprotein
0.0028	SCO4936	putative ABC transporter ATP-binding protein
1.91e-05	SCO4947	nitrate reductase alpha chain NarG3
0.000287	SCO4948	nitrate reductase beta chain NarH3
3.96e-06	SCO4949	nitrate reductase delta chain NarJ3
5.57e-05	SCO4950	nitrate reductase gamma chain NarI3
0.00158	SCO4954	hypothetical protein 2SCK31.14c
2.9e-15	SCO4956	putative peptide methionine sulfoxide reductase
0.000119	SCO4960	putative sigma factor
3.54e-07	SCO4961	putative marR-family transcriptional regulator
1.52e-07	SCO4963	putative ABC transporter ATP-binding protein
0.00029	SCO4964	putative integral membrane transport protein
0.000505	SCO4966	putative membrane protein
2.33e-05	SCO4974	putative deaminase
0.000174	SCO4976	conserved hypothetical protein
0.00124	SCO4978	putative integral membrane protein
8.74e-07	SCO4983	hypothetical protein 2SCK36.06c
0.000476	SCO4986	putative D-aminoacylase
2.02e-07	SCO4987	putative D-amino acid deaminase
1.12e-08	SCO4988	putative carbohydrate kinase
2.26e-11	SCO4989	putative IclR-family transcriptional regulatory protein
2.06e-10	SCO4990	conserved hypothetical protein
7.01e-09	SCO5012	putative integral membrane protein
5.51e-07	SCO5013	putative secreted protein
0.00597	SCO5014	putative secreted protein
0.00217	SCO5022	putative lipoprotein
1.54e-17	SCO5024	putative oxidoreductase
2.77e-17	SCO5025	putative transcriptional regulator
5.63e-13	SCO5026	conserved hypothetical protein SCK15.28
2.6e-11	SCO5028	putative ATP-binding protein
0.00027	SCO5029	putative secreted protein
1.89e-11	SCO5030	putative integral membrane protein
0.00158	SCO5031	alkyl hydroperoxide reductase system hypothetical protein
1.22e-07	SCO5032	alkyl hydroperoxide reductase
8.48e-09	SCO5034	putative integral membrane protein
4.44e-15	SCO5036	hypothetical protein
8.06e-05	SCO5045	conserved hypothetical protein
9.8e-17	SCO5046	hypothetical protein
0.000737	SCO5059	polyphosphate glucokinase
0.00174	SCO5060	putative integral membrane protein
0.00246	SCO5061	putative ATP/GTP binding protein
3.37e-05	SCO5063	hypothetical protein
0.00024	SCO5066	putative beta-lactamase
0.0025	SCO5068	putative tetR-family transcriptional regulator
4.11e-18	SCO5071	hydroxylacyl-CoA dehydrogenase
1.17e-16	SCO5072	hydroxylacyl-CoA dehydrogenase
7.29e-20	SCO5073	putative oxidoreductase
9.23e-18	SCO5074	putative dehydratase
4.97e-18	SCO5075	putative oxidoreductase
1.93e-16	SCO5076	integral membrane protein
2.8e-10	SCO5077	hypothetical protein
3.28e-16	SCO5078	hypothetical protein
4.18e-17	SCO5079	conserved hypothetical protein
2.07e-15	SCO5080	putative hydrolase
1.93e-13	SCO5081	hypothetical protein
1.57e-16	SCO5082	putative transcriptional regulatory protein
8.82e-19	SCO5083	putative actinorhodin transporter
8.82e-19	SCO5084	putative membrane protein
3.04e-15	SCO5085	actinorhodin cluster activator protein
5.02e-19	SCO5086	ketoacyl reductase
7.03e-16	SCO5087	actinorhodin polyketide beta-ketoacyl synthase alpha subunit
1.52e-15	SCO5088	actinorhodin polyketide beta-ketoacyl synthase beta subunit
1.12e-14	SCO5089	actinorhodin polyketide synthase acyl carrier protein
2.53e-16	SCO5090	actinorhodin polyketide synthase bifunctional cyclase/dehydratase
2.67e-12	SCO5091	cyclase
7.32e-11	SCO5092	actinorhodin polyketide putative dimerase
0.000448	SCO5093	putative mini-circle protein
1.16e-18	SCO5101	conserved hypothetical protein
1.23e-13	SCO5102	putative mutT-like protein
4e-06	SCO5107	putative succinate dehydrogenase flavoprotein subunit
1.18e-08	SCO5108	putative integral membrane protein
6.68e-10	SCO5109	hypothetical protein SCBAC31E11.05c
8.88e-08	SCO5110	putative lipoprotein
2.99e-09	SCO5117	putative peptide transport system secreted peptide-binding protein
9.08e-06	SCO5118	putative peptide transport system integral membrane protein
7.96e-08	SCO5119	putative peptide transport system integral membrane protein
3.83e-08	SCO5120	putative peptide transport system ATP-binding protein
1.79e-15	SCO5123	putative small membrane protein
5.63e-05	SCO5125	conserved hypothetical protein
8.26e-09	SCO5129	putative ABC transporter ATP-binding protein
9.64e-05	SCO5136	putative aminotransferase
0.000213	SCO5137	putative ATP-binding protein
4.89e-05	SCO5138	putative membrane protein
0.00823	SCO5143	DNA-3-methyladenine glycosylase I
0.0011	SCO5144	putative acyl CoA isomerase
0.000362	SCO5145	conserved hypothetical protein
0.000266	SCO5147	putative ECF-subfamily sigma factor
6.57e-07	SCO5154	conserved hypothetical protein
1.88e-08	SCO5157	putative metal-transport protein
2.35e-13	SCO5163	hypothetical protein SCP8.26c
7.24e-07	SCO5166	putative helicase
4.63e-06	SCO5168	putative integral membrane protein
9.21e-10	SCO5169	putative ATP-binding protein
1.59e-07	SCO5174	putative transferase
7.02e-09	SCO5175	putative integral membrane protein
6.78e-05	SCO5176	putative reductase
0.000328	SCO5178	putative sulfurylase
0.000859	SCO5183	putative ATP-dependent DNA helicase
3.12e-16	SCO5189	hypothetical protein 2SC3B6.13
5.54e-16	SCO5190	putative DNA-binding protein
3.99e-22	SCO5191	hypothetical protein 2SC3B6.15
0.00583	SCO5195	conserved hypothetical protein
1.22e-05	SCO5199	conserved hypothetical protein
1.46e-07	SCO5204	putative integral membrane protein
1.55e-07	SCO5205	hypothetical protein SC7E4.02
2.14e-05	SCO5216	RNA polymerase sigma factor
8.19e-05	SCO5225	ribonucleotide-diphosphate reductase small chain
2.81e-05	SCO5228	putative acetyltransferase
0.00042	SCO5231	putative gntR-family transcriptional regulator
4.06e-14	SCO5240	hypothetical protein
1.3e-05	SCO5243	RNA polymerase sigma factor
6.89e-06	SCO5245	conserved hypothetical protein
4.78e-13	SCO5248	hypothetical protein
0.000611	SCO5249	putative nucleotide-binding protein
0.000129	SCO5250	polyprenyl synthetase
8.61e-09	SCO5253	hypothetical protein 2SC7G11.15
4.02e-20	SCO5254	superoxide dismutase
0.000329	SCO5259	permease
1.06e-05	SCO5260	secreted protein
0.0072	SCO5263	hypothetical protein SC7G11.25
0.00418	SCO5269	hypothetical protein 2SC7G11.31
0.00267	SCO5270	conserved hypothetical protein
6.25e-10	SCO5272	hypothetical protein 2SC7G11.34
0.000811	SCO5281	putative 2-oxoglutarate dehydrogenase
7.68e-07	SCO5285	ATP-dependent protease
0.000746	SCO5288	hypothetical protein SCCB12.12c
6.47e-05	SCO5289	putative two component sensor kinase
0.000656	SCO5290	hypothetical protein
0.00398	SCO5292	putative ATP/GTP-binding protein
4.22e-14	SCO5311	putative secreted protein
5.11e-14	SCO5314	whiE protein VII
9.07e-15	SCO5315	polyketide cyclase
1.54e-12	SCO5316	acyl carrier protein
7.28e-07	SCO5317	polyketide beta-ketoacyl synthase beta
1.4e-12	SCO5318	polyketide beta-ketoacyl synthase alpha
2.58e-09	SCO5319	whiE protein II
5.27e-11	SCO5320	whiE protein I
1.02e-10	SCO5321	polyketide hydroxylase
0.0016	SCO5327	putative transposase
0.000223	SCO5339	putative plasmid transfer protein
0.000191	SCO5340	hypothetical protein SCBAC5H2.09
5.13e-05	SCO5341	SpdA2 protein
4.65e-05	SCO5344	SpdD2 protein
0.000311	SCO5345	conserved hypothetical protein
3.04e-05	SCO5346	hypothetical protein SCBAC5H2.15
0.000171	SCO5350	hypothetical protein SCBAC5H2.19
0.00101	SCO5351	putative regulatory protein
1.48e-09	SCO5356	homoserine kinase
0.00011	SCO5357	transcription termination factor Rho
1.58e-06	SCO5359	50S ribosomal protein L31
0.000781	SCO5363	hypothetical protein 2SC6G5.07
1.01e-06	SCO5364	serine hydroxymethyltransferase
0.00738	SCO5366	ATP synthase protein I
0.00735	SCO5368	ATP synthase C chain
0.00521	SCO5369	ATP synthase B chain
9.71e-06	SCO5375	putative secreted protein
4e-06	SCO5385	putative 3-hydroxybutyryl-coA dehydrogenase
1.2e-09	SCO5392	putative ABC transporter integral membrane subunit
6.37e-14	SCO5393	putative ABC transporter ATP-binding subunit
1.88e-07	SCO5398	conserved hypothetical protein
4.12e-07	SCO5405	putative transcriptional regulator
0.00239	SCO5414	putative membrane protein
3.23e-08	SCO5441	hypothetical protein
2.74e-08	SCO5442	putative trehalose synthase
4.03e-11	SCO5443	putative alpha-amylase
1.99e-09	SCO5444	putative glycogen phosphorylase
0.000117	SCO5448	putative ABC transporter
0.00619	SCO5453	putative integral membrane protein
2.32e-08	SCO5457	putative lipoprotein
1.22e-06	SCO5465	conserved hypothetical protein
0.00156	SCO5475	hypothetical protein SC2A11.09
0.000284	SCO5477	putative oligopeptide-binding lipoprotein
0.00133	SCO5481	putative integral membrane protein
0.00157	SCO5488	tRNA (5-methylaminomethyl-2-thiouridylate)-methyltransferase
4.4e-07	SCO5490	conserved hypothetical protein
0.000311	SCO5493	conserved hypothetical protein
3.56e-11	SCO5498	probable Glu-tRNAGln amidotransferase subunit C
2.77e-09	SCO5499	probable Glu-tRNA Gln amidotransferase subunit
2.08e-12	SCO5500	putative membrane protein
2.38e-09	SCO5501	probable Glu-tRNAGln amidotransferase subunit B
1.17e-16	SCO5505	hypothetical protein
5.69e-15	SCO5506	putative regulatory protein
0.00588	SCO5510	putative dehydrogenase
0.00231	SCO5512	acetolactate synthase
1.74e-09	SCO5513	acetolactate synthase small subunit
2.68e-05	SCO5514	acetolactate synthase small subunit
0.00668	SCO5518	putative transcriptional regulator
0.00163	SCO5519	conserved hypothetical protein
2.87e-08	SCO5520	delta-1-pyrroline-5-carboxylate dehydrogenase
1.99e-06	SCO5521	hypothetical protein SC1C2.02
3.75e-08	SCO5522	3-isopropylmalate dehydrogenase
1.7e-14	SCO5523	branched-chain amino acid aminotransferase
4.39e-05	SCO5535	putative carboxyl transferase
1e-06	SCO5536	hypothetical protein SC1C2.17
6.22e-06	SCO5540	putative membrane protein SC1C2.21c
1.55e-06	SCO5545	hypothetical protein SC1C2.26
2.68e-05	SCO5555	hypothetical protein SC1C2.36
4.42e-14	SCO5556	histone-like DNA binding protein
4.58e-09	SCO5558	putative acyltransferase
3.7e-06	SCO5561	hypothetical protein SC7A1.05c
0.00516	SCO5562	putative thiamine monphosphate kinase
1.12e-06	SCO5564	putative 50S ribosomal protein L28
0.000155	SCO5569	hypothetical protein SC7A1.13
0.00136	SCO5571	50S ribosomal protein L32
0.000435	SCO5573	formamidopyrimidine-DNA glycosylase
4e-12	SCO5575	putative transmembrane protein
6.51e-07	SCO5576	putative acylphosphatase
3.49e-06	SCO5581	conserved hypothetical protein
0.00532	SCO5583	ammonium transporter
0.00946	SCO5584	nitrogen regulatory protein P-II
3.37e-08	SCO5589	hypothetical protein SC2E1.06c
0.000293	SCO5590	hypothetical protein SC2E1.07
1.6e-08	SCO5601	conserved hypothetical protein
8.64e-07	SCO5605	hypothetical protein SC2E1.22
0.000608	SCO5608	hypothetical protein SC2E1.25
6.49e-09	SCO5624	30S ribosomal protein S2
0.00185	SCO5625	elongation factor Ts
4.66e-12	SCO5626	uridylate kinase
5.68e-07	SCO5627	ribosome recycling factor
1.88e-06	SCO5628	putative integral membrane protein
1.22e-12	SCO5632	hypothetical protein SC6A9.35
0.000379	SCO5634	hypothetical protein (pseudogene)
0.00236	SCO5640	hypothetical protein SC6A9.27
0.00636	SCO5645	conserved hypothetical protein SC6A9.22c
2.82e-07	SCO5650	putative membrane protein
5.27e-06	SCO5653	putative integral membrane protein
5.51e-12	SCO5654	ABC transporter ATP-binding protein
1.29e-07	SCO5657	aldehyde dehydrogenase
0.00144	SCO5664	putative integral membrane protein
3.79e-06	SCO5671	putative oxidoreductase
0.00204	SCO5676	putative 4-aminobutyrate aminotransferase
0.00735	SCO5678	putative regulatory protein
0.00161	SCO5698	hypothetical protein SC5H4.22
5.41e-09	SCO5699	prolyl tRNA synthetase
4.15e-10	SCO5707	small conserved hypothetical protein
1.84e-12	SCO5708	putative ribosome-binding factor
2.15e-06	SCO5709	probable tRNA pseudouridine synthase
0.00975	SCO5716	putative peptide transport system secreted peptide binding protein
0.00345	SCO5730	hypothetical protein SC3C3.16c
0.0048	SCO5731	putative secreted serine protease
0.00767	SCO5733	hypothetical protein SC3C3.19c
1.05e-05	SCO5734	putative ATP/GTP binding protein (putative membrane protein)
2.63e-10	SCO5736	30S ribosomal protein S15
5.81e-08	SCO5741	putative membrane protein
4.65e-05	SCO5742	putative membrane protein
6.55e-09	SCO5746	hypothetical protein SC7C7.01
5.03e-06	SCO5747	putative regulatory protein
0.000356	SCO5748	putative sensory histidine kinase
0.00793	SCO5749	two-component regulator
0.000203	SCO5754	conserved hypothetical protein SC7C7.09
1.5e-08	SCO5756	hypothetical protein SC7C7.11
2.28e-05	SCO5759	hypothetical protein SC7C7.14
4.68e-05	SCO5768	hypothetical protein SC4H8.07c
0.000463	SCO5769	recombinase A
8.62e-07	SCO5773	possible monooxygenase
2.57e-06	SCO5774	glutamate permease
3.91e-06	SCO5775	glutamate permease
2.82e-08	SCO5776	glutamate binding protein
7.67e-09	SCO5777	glutamate uptake system ATP-binding protein
1.93e-09	SCO5782	putative transmembrane transport protein
1.28e-06	SCO5783	conserved hypothetical protein SC4H2.04c
0.00524	SCO5785	putative two-component regulator
8.31e-14	SCO5789	hypothetical protein SC4H2.10c
1.7e-06	SCO5790	hypothetical protein SC4H2.11c
0.000496	SCO5792	putative transmembrane protein
3.96e-09	SCO5794	putative kinase/phosphohydrolase
4.39e-08	SCO5796	conserved hypothetical protein SC4H2.17
1.35e-07	SCO5799	putative aminotransferase
0.000321	SCO5801	conserved hypothetical protein
0.00221	SCO5803	SOS regulatory protein
3.31e-05	SCO5806	conserved hypothetical protein SC4H2.27c
1.04e-12	SCO5834	putative membrane protein
0.000934	SCO5844	hypothetical protein SC9B10.11
0.00157	SCO5855	putative DNA-binding protein
0.00547	SCO5857	FAD-dependent oxidoreductase
0.0085	SCO5860	SuhB protein
0.00433	SCO5864	conserved hypothetical protein
0.000766	SCO5874	putative membrane protein
8.67e-08	SCO5877	transcriptional regulator RedD
0.00537	SCO5878	polyketide synthase RedX
3.15e-05	SCO5881	response regulator
9.39e-05	SCO5884	hypothetical protein SC3F7.04c
2e-07	SCO5885	putative membrane protein
3.46e-09	SCO5886	3-oxoacyl-[acyl-carrier-protein] synthase II
1.13e-09	SCO5887	acyl carrier protein
0.000509	SCO5888	3-oxoacyl-[acyl-carrier-protein] synthase
0.000614	SCO5891	putative peptide synthase
6.1e-05	SCO5892	polyketide synthase
1.59e-05	SCO5892	polyketide synthase
1.54e-05	SCO5893	oxidoreductase
0.000149	SCO5894	thioesterase
0.000645	SCO5895	putative methyltransferase
4.02e-09	SCO5897	putative oxidase
5.86e-06	SCO5899	hypothetical protein
6.58e-07	SCO5914	probable transcriptional regulator
0.00706	SCO5921	cold-shock domain protein
0.000439	SCO5930	possible NTP pyrophosphohydrolase
0.00425	SCO5937	hypothetical protein SC7H1.07c
0.00128	SCO5946	putative membrane protein
0.00105	SCO5952	putative membrane protein
0.000329	SCO5954	chitinase (putative secreted protein)
0.000416	SCO5961	puative cobalt transport protein
0.000101	SCO5964	putative membrane protein
0.00278	SCO5968	putative bldA-regulated nucleotide binding protein
0.00128	SCO5970	hypothetical protein
2.84e-14	SCO5972	hypothetical protein
7.52e-14	SCO5973	putative phosphatase
2.58e-07	SCO5976	ornithine carbamoyltransferase
0.000859	SCO5984	putative acyl-CoA dehydrogenase
0.000338	SCO5985	conserved hypothetical protein
2.8e-06	SCO5987	conserved hypothetical protein
0.000371	SCO5988	conserved hypothetical protein
0.00203	SCO5995	putative secreted protein
1.18e-07	SCO6005	putative lipoprotein
0.00712	SCO6009	solute-binding protein
0.00114	SCO6026	fatty acid oxidation complex alpha-subunit
3.77e-12	SCO6029	two-component regulator
1.11e-13	SCO6033	hypothetical protein SC1C3.21
2.85e-07	SCO6035	putative lysine/ornithine decarboxylase
6.16e-07	SCO6037	putative transmembrane transport protein
0.00051	SCO6042	conserved hypothetical protein SC1B5.02
1.05e-05	SCO6045	hypothetical protein SC1B5.05c
1.92e-07	SCO6061	putative oxidoreductase
2.64e-06	SCO6073	putative cyclase
0.00718	SCO6080	putative dehydrogenase
2.21e-05	SCO6086	putative transport system integral membrane protein
9.37e-05	SCO6087	putative transport system integral membrane protein
0.00646	SCO6096	putative lipoprotein
0.000107	SCO6104	putative secreted protein
0.00185	SCO6119	putative AraC family transcriptional regulator
0.000421	SCO6135	putative membrane protein
0.000359	SCO6140	putative two-component system response regulator
0.00397	SCO6142	hypothetical protein SC1A9.06
0.000137	SCO6149	putative ATP GTP-binding protein
3.32e-10	SCO6157	putative transmembrane protein
7.87e-11	SCO6158	hypothetical protein SC1A9.22c
0.00934	SCO6161	putative secreted protein
0.00677	SCO6166	hypothetical protein SC6C5.02
4.31e-08	SCO6168	hypothetical protein SC6C5.04c
0.000819	SCO6170	putative oxidoreductase subunit
0.000534	SCO6171	putative oxidoreductase
0.000705	SCO6178	putative deacetylase (putative secreted protein)
0.00453	SCO6182	putative dehydratase
0.000144	SCO6187	putative bifunctional synthase/transferase
3.81e-05	SCO6189	putative transferase
1.7e-07	SCO6202	hypothetical protein SC2G5.23c
2.48e-05	SCO6209	hypothetical protein SC2G5.30
0.0021	SCO6253	putative two-component sensor kinase
0.00461	SCO6258	putative ABC transport system sugar permease
0.00468	SCO6260	putative sugar kinase
8.55e-05	SCO6264	reductase
3.22e-11	SCO6276	putative secreted protein
5.16e-07	SCO6277	putative epoxide hydrolase
9.1e-06	SCO6278	putative integral membrane transport protein
4.91e-06	SCO6280	putative regulatory protein
3.12e-16	SCO6282	putative 3-oxoacyl-[acyl-carrier protein] reductase
1.96e-07	SCO6283	conserved hypothetical protein
0.000486	SCO6284	putative decarboxylase
0.000199	SCO6285	hypothetical protein SC1G7.11
4.66e-09	SCO6286	putative regulatory protein
2.95e-15	SCO6295	putative ABC transporter ATP-binding protein
3.15e-11	SCO6323	putative tetR-family regulatory protein
7.28e-07	SCO6326	putative integral membrane protein
1.69e-10	SCO6327	putative integral membrane protein
0.00328	SCO6334	putative transcriptional regulator
0.00146	SCO6344	putative secreted amidase
0.00163	SCO6345	putative secreted chitinase
8.33e-10	SCO6374	putative sugar transferase
1.07e-12	SCO6375	putative secreted protein
0.00191	SCO6385	putative integral membrane protein
8.32e-07	SCO6393	putative transposase
2.9e-05	SCO6394	putative IS element ATP binding protein
0.000554	SCO6399	hypothetical protein SC3C8.18c
2.73e-05	SCO6408	clp protease ATP binding subunit
0.000696	SCO6426	hypothetical protein
8.85e-08	SCO6440	conserved hypothetical protein
6e-11	SCO6441	putative aldehyde dehydrogenase
0.00194	SCO6443	conserved hypothetical protein SC9B5.10
2.15e-09	SCO6446	hypothetical protein SC9B5.13
2.76e-05	SCO6459	putative regulatory protein
0.00661	SCO6461	putative ADA-like regulatory protein
3.23e-09	SCO6464	putative SIR2 family transcriptional regulator
1.1e-05	SCO6470	hypothetical protein SC9C7.06c
9.34e-06	SCO6471	putative citratelyase
9.35e-07	SCO6474	putative transcriptional regulator
0.00735	SCO6482	conserved hypothetical protein
2.28e-10	SCO6483	putative efflux protein
0.000189	SCO6484	conserved hypothetical protein
8.09e-13	SCO6491	hypothetical protein SC9C7.27c
1.09e-07	SCO6499	putative gas vesicle synthesis protein
0.00438	SCO6500	putative gas vesicle synthesis protein
0.00131	SCO6502	putative gas vesicle synthesis protein
0.00117	SCO6503	hypothetical protein SC1E6.12
0.00235	SCO6509	hydrophobic protein
1.86e-18	SCO6512	ABC transporter ATP-binding protein
0.00166	SCO6514	hypothetical protein SC1E6.23
1.08e-07	SCO6516	hypothetical protein
4.72e-08	SCO6517	uvrA-like protein
1.51e-06	SCO6520	putative RNA polymerase sigma factor
2.94e-06	SCO6526	hypothetical protein SC5C7.11
3.81e-09	SCO6529	putative ATP/GTP binding protein
0.000193	SCO6530	hypothetical protein SC5C7.15
0.000197	SCO6538	putative integral membrane protein
0.000435	SCO6547	very hypothetical protein SC5C7.32
0.00194	SCO6564	3-oxoacyl-[acyl-carrier-protein] synthase II
4.52e-05	SCO6567	ABC transporter ATP binding protein
0.000217	SCO6569	putative secreted solute binding protein
0.000236	SCO6570	putative oxidoreductase
2.68e-05	SCO6571	putative DNA-binding protein
1.03e-06	SCO6572	putative glycosyl hydrolase (putative secreted protein)
0.00259	SCO6575	conserved hypothetical protein SC3F9.10
0.00075	SCO6577	conserved hypothetical protein SC3F9.12
0.0055	SCO6578	hypothetical protein SC3F9.13
2.5e-06	SCO6606	conserved hypothetical protein SC1F2.03c
7.84e-09	SCO6618	hypothetical protein SC1F2.15c
3.14e-05	SCO6621	hypothetical protein SC1F2.18
6.38e-06	SCO6622	putative ATP/GTP binding protein
8.61e-09	SCO6623	putative ATP/GTP binding protein
1.13e-10	SCO6624	putative membrane protein
5.85e-05	SCO6626	putative protein kinase
0.00235	SCO6627	hypothetical protein
8.61e-10	SCO6631	putative membrane protein
0.000384	SCO6637	hypothetical protein SC4G2.11c
1e-06	SCO6638	hypothetical protein SC4G2.12c
0.00919	SCO6643	hypothetical protein SC4G2.17
1.05e-13	SCO6647	putative integral membrane protein
0.000823	SCO6649	hypothetical protein SC4G2.23
1.07e-15	SCO6650	hypothetical protein SC4G2.24
1.69e-15	SCO6651	putative glycosyl transferase
8.24e-10	SCO6652	hypothetical protein SC5A7.02
1.43e-14	SCO6653	hypothetical protein SC5A7.03
1.31e-11	SCO6655	GTP cyclohydrolase II
0.00704	SCO6657	putative membrane protein
0.00127	SCO6679	hypothetical protein SC5A7.29c
1.43e-22	SCO6681	putative serine/threonine protein kinase
4.3e-22	SCO6682	hypothetical protein SC5A7.32
1.64e-20	SCO6683	putative ABC transporter
6.42e-14	SCO6684	putative ABC transporter
4.69e-12	SCO6685	putative two-component system response regulator
1.26e-08	SCO6694	putative transcriptional regulator
0.000476	SCO6709	conserved hypothetical protein
4.71e-07	SCO6715	putative transcriptional regulator
5.84e-09	SCO6717	putative acyl-[acyl-carrier protein] desaturase
1.26e-12	SCO6728	putative membrane protein
0.000634	SCO6730	putative racemase
3.78e-05	SCO6749	hypothetical protein
2.64e-08	SCO6751	putative efflux protein
8.88e-07	SCO6752	putative integral membrane transferase
0.00124	SCO6756	putative glycosyltransferase
0.00118	SCO6757	putative ABC transporter membrane component
0.0044	SCO6758	putative ABC transporter ATP-binding component
3.37e-05	SCO6764	putative squalene-hopene cyclase
1.65e-06	SCO6768	probable transketolase
3.91e-06	SCO6769	probable aminotransferase
0.000539	SCO6770	putative DNA-binding protein
0.00156	SCO6772	conserved hypothetical protein
1.4e-06	SCO6794	putative membrane protein.
6.41e-06	SCO6795	conserved hypothetical protein SC1A2.04.
6.63e-05	SCO6796	hypothetical protein SC1A2.05.
0.00107	SCO6797	putative ATP/GTP binding protein.
6.89e-05	SCO6798	conserved hypothetical protein SC1A2.07.
0.00678	SCO6801	putative LysR-family transcriptional regulator.
2.96e-12	SCO6812	putative ArsR-family transcriptional regulator
0.000809	SCO6817	hypothetical protein SC1A2.26c
0.000299	SCO6821	putative transferase.
0.00165	SCO6823	putative ArsR-family transcriptional regulator.
3.81e-09	SCO6828	putative secreted protein.
2.51e-06	SCO6830	putative ArsR-family transcriptional regulator
0.000552	SCO6832	methylmalonyll-CoA mutase
4.94e-08	SCO6835	putative arsenate reductase.
4.09e-08	SCO6836	putative ArsR-family transcriptional regulator.
0.00149	SCO6847	hypothetical protein SC3D9.15c
4.42e-06	SCO6855	hypothetical protein SC7F9.07c
0.000476	SCO6857	hypothetical protein SC7F9.09c
0.00776	SCO6873	hypothetical protein SC7F9.25c
0.00193	SCO6879	hypothetical protein
4.2e-05	SCO6893	hypothetical protein SC7F9.45
5.76e-06	SCO6901	hypothetical protein SC1B2.07
0.00448	SCO6923	hypothetical protein SC1B2.29c
0.000273	SCO6931	hypothetical protein SC1G8.03c
0.00433	SCO6935	hypothetical protein SC1G8.07c
0.000185	SCO6936	hypothetical protein
0.000244	SCO6937	putative DNA-binding protein
1.17e-18	SCO6952	hypothetical protein SC6F7.05c.
0.000299	SCO6959	putative membrane protein.
5.97e-07	SCO6960	hypothetical protein SC6F7.13c.
1.93e-05	SCO6961	conserved hypothetical protein SC6F7.14c
4.39e-07	SCO6965	hypothetical protein SC6F7.18c.
0.00461	SCO6967	beta-ketoadipyl-CoA thiolase.
0.00172	SCO6982	hypothetical protein SC8F11.08.
8.98e-10	SCO6983	conserved hypothetical protein SC8F11.09.
3.99e-17	SCO6992	regulatory protein
4.47e-08	SCO6993	regulatory protein
4.72e-14	SCO6995	putative protease.
4.74e-11	SCO6996	putative RNA polymerase sigma factor
3.13e-11	SCO6997	hypothetical protein SC8F11.23.
0.000243	SCO7004	probable carbohydrate kinase.
0.00239	SCO7006	putative oxidoreductase.
1.56e-09	SCO7008	putative ABC-transport protein.
0.00125	SCO7014	probable LacI-family transcriptional regulatory protein
0.00282	SCO7015	putative secreted glycosyl hydrolase
0.00635	SCO7018	hypothetical protein SC1H10.07.
3.67e-05	SCO7025	probable LysR-family transcriptional regulator.
0.000107	SCO7036	argininosuccinate synthase
0.00977	SCO7041	hypothetical protein SC4G1.07
0.000532	SCO7044	putative integral membrane protein
0.00055	SCO7048	putative delta fatty acid desaturase
0.00127	SCO7063	conserved hypothetical protein
0.00442	SCO7070	hypothetical protein SC4G1.36
0.00229	SCO7072	conserved hypothetical protein
0.00162	SCO7131	putative lipase
0.00458	SCO7155	hypothetical protein SC9A4.17
0.00156	SCO7168	putative gntR-family transcriptional regulator
1.74e-05	SCO7185	putative branched amino acid binding secreted protein
9.12e-05	SCO7205	putative hydrolase.
4.39e-06	SCO7224	putative integral membrane protein
7.43e-05	SCO7237	putative secreted protein.
0.000356	SCO7239	conserved hypothetical protein
4.16e-14	SCO7251	conserved hypothetical protein
1.05e-16	SCO7252	putative regulatory protein
1.79e-15	SCO7253	hypothetical protein
0.00048	SCO7255	conserved hypothetical protein
4.37e-11	SCO7261	putative membrane protein
0.00132	SCO7262	hypothetical protein
2.5e-06	SCO7263	chitinase
0.000607	SCO7267	conserved hypothetical protein
5.83e-08	SCO7271	putative ion channel subunit
0.000243	SCO7275	hypothetical protein
0.000683	SCO7278	putative RNA polymerase sigma factor
0.000166	SCO7285	putative hydroxylase
6.52e-09	SCO7291	putative serine/threonine protein kinase
2.34e-05	SCO7317	hypothetical protein SC5F8.27.
0.000397	SCO7329	putative long-chain-fatty-acid-CoA ligase.
9.25e-09	SCO7332	1,4-alpha-glucan branching enzyme.
8.47e-07	SCO7333	hypothetical protein.
1.41e-15	SCO7336	hypothetical protein.
1.2e-09	SCO7337	hypothetical protein.
2.48e-09	SCO7341	putative RNA polymerase secondary sigma factor
6.87e-06	SCO7343	porphobilinogen deaminase.
0.00211	SCO7346	putative membrane transport protein.
0.00783	SCO7351	putative AraC-family transcriptional regulator.
0.00231	SCO7352	putative membrane protein.
9.3e-09	SCO7360	conserved hypothetical protein SC9H11.14c.
9.88e-05	SCO7365	hypothetical protein SC9H11.19.
4.56e-07	SCO7366	conserved hypothetical protein SC9H11.20.
4.13e-08	SCO7371	hypothetical protein SC9H11.25c.
5.91e-07	SCO7383	hypothetical protein SC10G8.10.
8.89e-05	SCO7389	putative oxidoreductase.
0.000395	SCO7391	putative phytoene dehydrogenase
0.000709	SCO7407	probable beta-galactosidase.
0.00203	SCO7418	putative cytochrome P450-family protein.
0.00141	SCO7426	hypothetical protein SC6D11.22c.
2.6e-16	SCO7434	putative lipoprotein.
4.78e-19	SCO7449	putative membrane protein.
2.3e-08	SCO7450	putative secreted protein
6.07e-10	SCO7452	putative O-methyltransferase.
3.97e-14	SCO7453	putative secreted protein
2.56e-10	SCO7460	putative lipoprotein.
1.88e-06	SCO7470	putative phenylacetic acid degradation protein PaaI
2.41e-06	SCO7471	putative phenylacetic acid degradation protein PaaA
9.32e-07	SCO7472	putative phenylacetic acid degradation protein PaaB
4.18e-05	SCO7474	putative phenylacetic acid degradation protein PaaD
1.57e-10	SCO7478	putative phosphotransferase
0.00104	SCO7484	hypothetical protein
0.00187	SCO7511	glyceraldehyde 3-phosphate dehydrogenase
0.000214	SCO7534	two component system histidine kinase.
0.000781	SCO7535	putative lipoprotein
6.7e-09	SCO7536	putative integral membrane protein.
7.48e-10	SCO7551	putative secreted protein
6.09e-07	SCO7563	putative ABC transporter solute binding lipoprotein
0.000191	SCO7567	putative oligopeptide ABC transporter ATP-binding protein
0.00644	SCO7591	putative regulatory protein
0.00421	SCO7597	conserved hypothetical protein
1.12e-14	SCO7606	putative amino acid binding protein
6.52e-11	SCO7613	putative integral membrane protein
3.03e-05	SCO7614	putative regulatory protein
1.28e-06	SCO7616	putative AbaA-like protein
5.74e-09	SCO7617	conserved hypothetical protein
[truncated: 32 more rows]

## Sheet: Time
P-value	Gene	Product
1.94e-06	SCO0022	putative IS element ATP-binding protein
7.16e-10	SCO0022	putative IS element ATP-binding protein
1.41e-09	SCO0028	hypothetical protein
6.62e-05	SCO0032	hypothetical protein SCJ4.13c
3.08e-06	SCO0036	hypothetical protein
2.67e-07	SCO0037	putative sigma factor
9.63e-07	SCO0038	putative sigma factor
0.000593	SCO0039	hypothetical protein SCJ4.20
0.00187	SCO0041	putative integral membrane protein
0.000287	SCO0042	hypothetical protein
6.2e-06	SCO0043	conserved hypothetical protein
3.66e-07	SCO0044	putative oxidoreductase
3.33e-06	SCO0048	hypothetical protein
9.53e-10	SCO0051	putative transposase
2.12e-05	SCO0053	putative transposase
3.19e-07	SCO0053	putative transposase
1.52e-09	SCO0056	hypothetical protein
6.79e-08	SCO0057	hypothetical protein
5.78e-05	SCO0060	hypothetical protein
0.000665	SCO0062	putative LacI family transcriptional regulator
2.24e-06	SCO0070	hypothetical protein
8.9e-10	SCO0071	hypothetical protein
2.54e-05	SCO0076	putative transposase
1.98e-05	SCO0076	putative transposase
4.82e-06	SCO0081	putative insertion element transposase
0.00291	SCO0083	putative transposase
7.06e-05	SCO0086	putative ribosylglycohydrolase (putative secreted protein)
2.69e-08	SCO0087	putative secreted protein
9.5e-05	SCO0089	putative transcriptional regulator
3.07e-06	SCO0092	putative transposase
6.71e-05	SCO0095	hypothetical protein SCJ11.24c
0.000195	SCO0096	putative noncomposite transposon transposase
9.09e-05	SCO0106	putative insertion element transposase
4.56e-14	SCO0107	putative aminoglycoside nucleotidyltransferase
2.49e-05	SCO0109	hypothetical protein
1.36e-08	SCO0110	putative DNA-binding protein
0.00112	SCO0113
3.49e-06	SCO0114	putative transposase
5.88e-10	SCO0114	putative transposase
2.28e-05	SCO0116	putative tetR-family transcriptional regulator
1.42e-05	SCO0117	putative oxidoreductase
0.00556	SCO0118	putative xylosidase/arabinosidase
6.01e-09	SCO0119	putative small secreted protein
6.04e-07	SCO0120	putative integral membrane protein
2.92e-07	SCO0121	ABC transport system ATP-binding protein
3.24e-07	SCO0124	hypothetical protein
3.65e-06	SCO0125	possible oxidoreductase
8.85e-06	SCO0127	putative multi-domain beta keto-acyl synthase
1.06e-07	SCO0128	hypothetical protein SCJ21.09
2.76e-11	SCO0132	probable transcriptional regulator
0.000128	SCO0136	putative integral membrane protein
1.35e-05	SCO0139	hypothetical protein SCJ33.03
1.82e-12	SCO0141	putative calcium-binding protein
0.00188	SCO0150	hypothetical protein SCJ33.14
3.57e-09	SCO0151	putative integral membrane protein
3.12e-06	SCO0152	putative transmembrane transport protein
0.000753	SCO0154	hypothetical protein SCJ1.03c
2.67e-08	SCO0156	hypothetical protein SCJ1.05c
2.8e-06	SCO0160	possible DNA-binding protein
8.06e-09	SCO0161	hypothetical protein SCJ1.10c
1.91e-05	SCO0163	conserved hypothetical protein SCJ1.12
4.98e-06	SCO0164	putative cation-transporting ATPase
2.85e-05	SCO0165	hypothetical protein SCJ1.14c
1.88e-09	SCO0166	putative regulator
0.00173	SCO0168	possible regulator protein
1.43e-06	SCO0170	conserved hypothetical protein SCJ1.19c
3.03e-07	SCO0172	hypothetical protein
4.97e-05	SCO0177	putative membrane protein SCJ1.26
1.29e-06	SCO0179	putative zinc-containing dehydrogenase
3.49e-05	SCO0183	deoxiribopirymidine photolyase
0.00217	SCO0185	putative geranylgeranyl pyrophosphate synthase
0.00013	SCO0186	putative phytoene dehydrogenase (phytoene desaturase) (putative secreted protein)
2.69e-05	SCO0187	putative phytoene synthase
1.9e-07	SCO0189	putative dehydrogenase
0.000592	SCO0196	hypothetical protein SCJ12.08
3.94e-06	SCO0200	conserved hypothetical protein SCJ12.12c
1.36e-07	SCO0202	conserved hypothetical protein SCJ12.14
5.18e-05	SCO0204	putative luxR family two-component response regulator
1.16e-09	SCO0206	putative acetyltransferase (pseudogene)
3.59e-06	SCO0209	hypothetical protein SCJ12.21
0.00165	SCO0212	hypothetical protein SCJ12.24c
0.0023	SCO0216	nitrate reductase alpha chain NarG2
9.04e-07	SCO0218	putative nitrate reductase delta chain NarJ2
0.000254	SCO0219	putative nitrate reductase delta chain NarI2
1.36e-07	SCO0222	putative acetyltransferase
5.2e-12	SCO0224	conserved hypothetical protein
1.33e-10	SCO0226	putative membrane protein
0.00107	SCO0230	putative tetR-family transcriptional regulator
4.03e-12	SCO0231	small hydrophobic hypothetical protein
1.01e-09	SCO0232	hypothetical protein
8.6e-06	SCO0233	putative DNA-binding protein
3.35e-07	SCO0236	putative DNA-binding protein
7.53e-05	SCO0241	putative transcriptional regulator
1.46e-05	SCO0242	conserved hypothetical protein
1.39e-07	SCO0243	hypothetical protein
0.00121	SCO0244	putative secreted protein
0.00143	SCO0245	putative integral membrane protein
0.00112	SCO0246	putative integral membrane protein
7.27e-09	SCO0251	hypothetical protein
0.000517	SCO0254	conserved hypothetical protein
2.5e-08	SCO0255	putative sigma factor
1.02e-05	SCO0256	putative short chain oxidoreductase
1.28e-07	SCO0257	conserved hypothetical protein
4.44e-05	SCO0258	hypothetical protein
5.21e-06	SCO0262	putative LysR-family transcriptional regulator
3.59e-06	SCO0263	putative oxidoreductase
3.28e-08	SCO0266	putative transcriptional regulator
4.18e-20	SCO0268	hypothetical protein
0.00134	SCO0274	putative alpha-galactosidase SCF85.02
0.00189	SCO0276	putative oxidoreductase
3.14e-08	SCO0280	conserved hypothetical protein SCF85.08c
3.45e-05	SCO0281	hypothetical protein SCF85.09c
3.96e-07	SCO0283	hypothetical protein SCF85.11c
4.01e-05	SCO0285	putative sodium/proton antiporter
2.53e-07	SCO0295	putative transmembrane efflux protein
4.67e-07	SCO0296	putative transcriptional regulator
1.05e-16	SCO0297	putative secreted protein
7.54e-06	SCO0298	putative lysR-family transcriptional regulator
2.22e-06	SCO0301	putative lipoprotein
0.000682	SCO0302	putative tetR-family transcriptional regulator
1.79e-07	SCO0303	putative secreted protein
1.29e-07	SCO0305	conserved hypothetical protein
0.000652	SCO0316	putative DNA-binding protein
8.22e-07	SCO0317	putative transmembrane transport protein
2.01e-08	SCO0318	putative oxidoreductase
3.15e-11	SCO0319	hypothetical protein SC5G9.28c
1.43e-13	SCO0320	hypothetical protein
3.77e-07	SCO0321	putative carboxylesterase
3.99e-06	SCO0324	putative secreted protein
7.68e-09	SCO0330	putative short chain oxidoreductase
7.27e-06	SCO0338	putative dehydrogenase
3.16e-07	SCO0339	putative dehydrogenase
0.00016	SCO0340	hypothetical protein
2.37e-05	SCO0341	putative large secreted protein
3.18e-08	SCO0347	possible racemase
4.85e-07	SCO0348	possible 2-hydroxyacid-family dehydrogenase
9.76e-06	SCO0350	conserved hypothetical protein
6.93e-05	SCO0351	hypothetical protein SCF41.10
2.32e-07	SCO0355	conserved hypothetical protein SCF41.14
0.0066	SCO0360	probable DNA-binding, LacI family, regulator
1.29e-06	SCO0363	putative integral membrane protein
2.74e-06	SCO0364	putative enoyl-CoA hydratase
1.47e-06	SCO0370	possible DNA-binding protein (putative secreted protein)
5.23e-07	SCO0373	putative secreted protein
1.46e-12	SCO0374	putative ABC transport protein
0.00184	SCO0376	putative transcriptional regulator
4.06e-07	SCO0377	putative membrane protein
8.06e-18	SCO0379	catalase (EC 1.11.1.6)
1.34e-08	SCO0380	conserved hypothetical protein SCF62.06
7.72e-21	SCO0381	putative glycosyl transferase
8.37e-21	SCO0382	UDP-glucose/GDP-mannose family dehydrogenase (putative secreted protein)
1.31e-17	SCO0383	hypothetical protein SCF62.09
1.18e-11	SCO0384	putative membrane protein
3.13e-16	SCO0385	putative membrane protein
3.05e-17	SCO0386	putative asparagine synthetase
5.58e-19	SCO0387	putative bi-domain oxidoreductase
1.04e-13	SCO0388	hypothetical protein SCF62.14
1.23e-10	SCO0389	putative lipoprotein
1.68e-12	SCO0390	putative membrane protein
6.62e-12	SCO0391	putative transferase
2.67e-20	SCO0392	putative methyltransferase
1.28e-23	SCO0393	putative transferase
1.44e-17	SCO0394	hypothetical protein SCF62.20
7.46e-23	SCO0395	putative epimerase/dehydratase
3.87e-13	SCO0396	hypothetical protein SCF62.22
5.89e-16	SCO0397	putative integral membrane protein
4.92e-17	SCO0398	putative glycosyl transferase
4.96e-15	SCO0399	putative membrane protein
4.96e-14	SCO0400	putative epimerase
7.16e-17	SCO0401	putative aminotransferase
0.000125	SCO0404	putative 2-haloalkanoic acid dehalogenase
5.57e-08	SCO0405	conserved hypothetical protein SCF51.04
8.61e-05	SCO0406	hypothetical protein SCF51.05
8.37e-21	SCO0408	probable methyltransferase
5.96e-14	SCO0409	spore-associated protein precursor
3.36e-05	SCO0410	hypothetical protein
0.00143	SCO0415	putative membrane protei
0.000304	SCO0420	putative homoserine dehydrogenase
1.32e-08	SCO0421	putative two-component response regulator
6.79e-10	SCO0422	putative two-component sensor kinase
5.94e-06	SCO0426	hypothetical protein SCF51A.04.
7.88e-07	SCO0428	putative tetR family transcriptional regulator
3.32e-05	SCO0429	putative oxidoreductase
5.85e-05	SCO0431	putative secreted protein
0.00241	SCO0433	putative transcriptional regulator
2.29e-06	SCO0435	aminotransferase
5.71e-13	SCO0437	conserved hypothetical protein SCF51A.15c
7.19e-14	SCO0439	putative membrane protein
1.45e-16	SCO0440	possible integral membrane protein
9e-06	SCO0447	putative MarR-family regulatory protein
0.00703	SCO0448	putative transmembrane efflux protein (pseudogene)
9.93e-08	SCO0450	putative integral membrane protein
2.83e-05	SCO0459	hypothetical protein SCF51A.37
2.17e-05	SCO0461	putative hydrolase
0.00231	SCO0463	conserved hypothetical protein SCF76.03
5.29e-08	SCO0464	putative integral membrane protein
3.82e-06	SCO0465	non-heme chloroperoxidase (chloride peroxidase)
2.38e-06	SCO0467	conserved hypothetical protein SCF76.07
0.00136	SCO0468	conserved hypothetical protein SCF76.08c
1.59e-08	SCO0473	putative solute-binding lipoprotein
1.07e-08	SCO0474	putative lipoprotein
1.53e-09	SCO0478	putative membrane protein
0.000397	SCO0479	putative phosphatase SCF76.19c
2.26e-06	SCO0481	putative secreted chitin binding protein
1.02e-08	SCO0482	secreted chitinase
7.66e-09	SCO0489	conserved hypothetical protein
0.00838	SCO0490	putative esterase
5.21e-11	SCO0491	putative ABC transporter transmembrane protein
1.74e-11	SCO0492	putative peptide synthetase
1.69e-11	SCO0492	putative peptide synthetase
1.27e-13	SCO0492	putative peptide synthetase
7.92e-12	SCO0493	putative ABC-transporter transmembrane protein
1.49e-10	SCO0494	putative iron-siderophore binding lipoprotein
3.91e-12	SCO0495	putative iron-siderophore ABC-transporter ATP-binding protein
0.00015	SCO0496	putative iron-siderophore permease transmembrane protein
1.35e-07	SCO0497	putative iron-siderophore permease transmembrane protein
2e-11	SCO0499	putative formyltransferase
1.76e-16	SCO0500	hypothetical protein SCF34.19c
2.64e-08	SCO0502	putative membrane protein
1.82e-07	SCO0505	putative large, multifunctional secreted protein
4.95e-09	SCO0509	glycerol kinase 2 (ATP:glycerol 3-phosphotransferase) (EC 2.7.1.30)
1.2e-07	SCO0510	putative oxidoreductase (pseudogene)
9.24e-09	SCO0514	hypothetical protein SCF6.10
6.15e-09	SCO0515	hypothetical protein SCF6.11 (pseudogene)
5.37e-06	SCO0516	putative lipoprotein
2.67e-06	SCO0523	putative transcriptional regulator
6.84e-10	SCO0525	conserved hypothetical protein SCF11.05
0.00226	SCO0526	possible oxidoreductase
1.84e-14	SCO0527	cold shock protein
4.55e-05	SCO0528	putative lipoprotein
2.97e-09	SCO0529	probable oxidoreductase (putative secreted protein)
0.00488	SCO0532	putative sugar transporter membrane protein
0.000168	SCO0536	hypothetical protein SCF11.16c
1.05e-06	SCO0540	probable sugar transport membrane protein
6.73e-06	SCO0542	hypothetical regulatory protein
1.58e-10	SCO0546	pyruvate carboxylase
4.81e-08	SCO0547	putative acyltransferase
1.19e-06	SCO0549	putative acyl carrier protein
1.49e-06	SCO0559	hypothetical protein SCF73.06c
1.36e-08	SCO0560	catalase/peroxidase
1.82e-13	SCO0561	Fe regulatory protein
0.000349	SCO0563	conserved hypothetical protein SCF73.10c
1.52e-06	SCO0564	hypothetical protein SCF73.11c
0.00891	SCO0568	putative polyprenyl synthetase
7.67e-11	SCO0569	putative 50S ribosomal protein L36
2.9e-09	SCO0570	50S ribosomal protein L33
1.1e-08	SCO0571	putative peptidase
8.51e-08	SCO0572	putative cytosine permease
0.000265	SCO0574	putative IclR-family regulatory protein
0.000507	SCO0576	putative oxidoreductase
1.2e-09	SCO0578	putative triosephosphate isomerase
2.67e-05	SCO0579	putative ribose 5-phosphate isomerase
3.27e-05	SCO0580	putative glycerone kinase
2.4e-06	SCO0581	putative transporter protein
1.19e-07	SCO0583	putative cytochrome P450
3.88e-11	SCO0584	putative cytochrome P450
3.67e-19	SCO0585	putative ATP/GTP binding protein
5.94e-13	SCO0586	conserved hypothetical protein SCF55.10c
3.71e-12	SCO0587	conserved hypothetical protein SCF55.11c
2.38e-14	SCO0588	putative sensor kinase
2.65e-07	SCO0590	putative oxidoreductase
2.31e-11	SCO0591	putative lysozyme precursor
9.19e-15	SCO0592	hypothetical protein SCF55.16c
5.15e-07	SCO0593	hypothetical protein SCF55.17c
2.68e-08	SCO0595	conserved hypothetical protein
2.65e-07	SCO0596	putative DNA-binding protein
6.66e-10	SCO0597	conserved hypothetical protein SCF55.21c
4.33e-06	SCO0598	putative anti anti sigma factor
7.81e-10	SCO0599	putative regulator of sig8
0.000307	SCO0601	putative secreted protein
1.18e-06	SCO0602	conserved hypothetical protein SCF55.26
3.2e-07	SCO0606	hypothetical protein SCF55.30
2.01e-10	SCO0607	hypothetical lipoportein SCF55.31
3.09e-09	SCO0608	putative regulatory protein
0.000528	SCO0610	putative gntR-family transcriptional regulator
0.00248	SCO0611	putative membrane protein
5.2e-12	SCO0612	putative secreted protein
1.31e-07	SCO0613	arginine deiminase
1.25e-10	SCO0615	putative secreted protein
6.52e-10	SCO0617	hypothetical protein
4.89e-06	SCO0619	putative membrane protein
8.07e-05	SCO0623	putative membrane transport protein
4.64e-07	SCO0626	hypothetical protein SCF56.10c
1.1e-08	SCO0630	putative acetyltransferase
3.02e-05	SCO0631	hypothetical protein SCF65.15c
1.45e-08	SCO0634
0.0076	SCO0635	conserved hypothetical protein SCF56.19
2.78e-07	SCO0639	putative integral membrane protein
1.04e-15	SCO0641	tellurium resistance protein
2.26e-10	SCO0643	putative secreted cellulose-binding protein.
3.35e-17	SCO0644	putative membrane protein.
2.93e-07	SCO0648	putative methyltransferase
6.55e-13	SCO0649	putative gas vesicle synthesis protein.
3.92e-08	SCO0650	putative gas vesicle synthesis protein.
1.91e-07	SCO0651	putative gas vesicle synthesis protein
6.92e-10	SCO0652	putative gas vesicle synthesis protein.
6.79e-09	SCO0654	conserved hypothetical protein SCF91.14.
9.16e-09	SCO0655	putative gas vesicle synthesis protein.
5.38e-09	SCO0656	putative gas vesicle synthesis protein
1.73e-09	SCO0657	putative gas vesicle synthesis protein.
6.1e-08	SCO0658	putative gas vesicle synthesis protein.
4.13e-05	SCO0661	putative binding protein dependent transport protein.
0.000297	SCO0664	conserved hypothetical protein
1.82e-12	SCO0665	putative secreted protein
3.26e-06	SCO0666	catalase (EC 1.11.1.6).
1.32e-08	SCO0668	putative flavoprotein
1.45e-14	SCO0671	hypothetical protein SCF91.31c.
2.13e-10	SCO0672	putative anti-sigma factor antagonist
4.88e-09	SCO0673	hypothetical protein SCF91.33c.
2.45e-07	SCO0675	conserved hypothetical protein SCF91.35.
5.21e-06	SCO0677	secreted chitosanase
7.67e-11	SCO0678	hypothetical protein SCF91.38c.
9.4e-09	SCO0679	hypothetical protein SCF91.39.
2.06e-14	SCO0681	putative ferredoxin/ferredoxin-NADP reductase (putative secreted protein)
2.68e-26	SCO0682	hypothetical protein SCF15.03c
7.69e-19	SCO0683	hypothetical protein
1.31e-20	SCO0684	hypothetical protein SCF15.05c
8.55e-14	SCO0685	hypothetical protein SCF15.06c
3.31e-06	SCO0686	putative membrane protein
0.000102	SCO0688	hypothetical protein SCF15.09
3.57e-10	SCO0689	putative oxidoreductase, iron-sulphur binding subunit
4.62e-09	SCO0690	possible oxidoreductase, molybdopterin binding subunit
3.95e-14	SCO0692	putative membrane protein.
0.000175	SCO0694	hypothetical protein SCF42.04.
0.000458	SCO0696	putative integral membrane protein.
1.81e-07	SCO0699	hypothetical protein SCF42.09c
7.74e-05	SCO0700	probable ABC transporter protein, ATP-binding component.
2.88e-11	SCO0701	hypothetical protein SCF42.11c.
7.82e-18	SCO0702	putative regulator
3.46e-10	SCO0703	putative regulator
1.06e-12	SCO0704	putative DNA-binding protein (pseudogene).
2.73e-12	SCO0705	conserved hypothetical protein
5.67e-10	SCO0710	putative branched-chain amino acid transport ATP-binding protein.
0.000171	SCO0712	putative transcriptional activator
3e-08	SCO0713	lipase (putative secreted protein)
8.66e-09	SCO0714	putative oxidoreductase
1.72e-07	SCO0717	putative integral membrane protein
8.63e-11	SCO0718	hypothetical protein SCF42.28.
5.77e-06	SCO0720	putative integral membrane protein.
2.19e-06	SCO0722	putative hydrolase
4.6e-05	SCO0725	hypothetical protein 3SC5B7.03
0.000853	SCO0727	hypothetical protein 3SC5B7.05c
1.34e-05	SCO0728	putative regulatory protein
0.00119	SCO0734	putative transcriptional repressor
1.06e-13	SCO0736	putative secreted protein
0.000217	SCO0740	putative hydrolase
0.000268	SCO0741	putative oxidoreductase
9.55e-06	SCO0743	putative secreted protein
0.00979	SCO0746	putative serine/threonine protein kinase (putative secreted protein)
7.6e-05	SCO0747	conserved hypothetical protein SCF81.06c
4.83e-07	SCO0749	putative dehydratase
2.95e-07	SCO0750	hypothetical protein SCF81.09c
3.37e-06	SCO0751	putative regulatory protein
6.25e-10	SCO0752	protease precursor
0.00108	SCO0753	hypothetical protein SCF81.12
1.17e-07	SCO0757	putative phosphatase
1.74e-08	SCO0758	hypothetical protein SCF81.17
4.81e-08	SCO0760	putative methyltransferase
7.97e-08	SCO0761	hypothetical protein SCF81.20
1.99e-16	SCO0762	protease inhibitor precursor
8.99e-05	SCO0764	putative hydrolase
1.63e-09	SCO0765	secreted endoglucanase
4.37e-09	SCO0767	hypothetical protein
2.29e-05	SCO0771	conserved hypothetical protein
1.26e-07	SCO0774	putative cytochrome P450
6.25e-08	SCO0777	conserved hypothetical protein
3.66e-05	SCO0778	putative integral membrane protein
7.57e-06	SCO0779	conserved hypothetical protein
0.000126	SCO0781	putative anti sigma factor antagonist
0.000256	SCO0782	ribose-phosphate pyrophosphokinase
5.53e-08	SCO0783	tetracycline resistance protein
1.01e-07	SCO0787	putative secreted hydrolase
0.000777	SCO0789	conserved hypothetical protein
3.23e-05	SCO0791	putative integral membrane protein.
2.14e-11	SCO0793	hypothetical protein SCF43.04c.
0.00783	SCO0795	conserved hypothetical protein SCF43.06
1.72e-06	SCO0796	putative integral membrane protein.
1.43e-07	SCO0797	putative integral membrane protein.
5.1e-06	SCO0798	putative secreted protein
0.000466	SCO0799	hypothetical protein SCF43.10c.
0.00418	SCO0802	conserved hypothetical protein SCF43.13c.
2.91e-07	SCO0803	putative RNA polymerase sigma factor.
1.35e-10	SCO0805	putative prolyl aminopeptidase.
9.86e-08	SCO0806	putative LacI-family transcriptional regulatory protein
5.55e-05	SCO0810	putative ABC transporter permease.
0.000731	SCO0813	putative oxidoreductase
1.12e-07	SCO0819	putative transmembrane transport protein
1.48e-06	SCO0820	hypothetical protein SCF43A.10c
0.0011	SCO0821	putative threonine dehydratase
2.66e-05	SCO0822	putative DNA-binding protein
7.24e-07	SCO0823	putative gntR-family transcriptional regulator
8.22e-06	SCO0830	putative penicillin-binding protein
4.51e-06	SCO0831	conserved hypothetical protein
7.87e-12	SCO0832	conserved hypothetical protein
4.83e-17	SCO0834	hypothetical protein SCF43A.24c
7.2e-05	SCO0836	conserved hypothetical protein
2.05e-08	SCO0840	putative marR-family transcriptional regulator
4.5e-05	SCO0843	hypothetical protein SCF43A.33c
1.28e-11	SCO0845	hypothetical protein SCF43A.35c
1.39e-05	SCO0846	hypothetical protein SCF43A.36
2.38e-06	SCO0847	putative lyase
3.25e-06	SCO0848	putative oxidoreductase.
6.38e-07	SCO0856	putative integral membrane protein.
7.76e-08	SCO0858	hypothetical protein SCM2.11c.
3.15e-09	SCO0860	probable cation-transporting ATPase
7.63e-09	SCO0861	putative secreted protein
5.18e-13	SCO0862	putative integral membrane protein.
3.74e-12	SCO0863	putative integral membrane protein
0.000173	SCO0865	putative integral-membrane protein.
4.85e-07	SCO0866	probable ECF-family sigma factor.
9.11e-13	SCO0867	putative integral-membrane protein.
5.12e-05	SCO0868	putative regulatory protein.
4.41e-06	SCO0869	putative anti-sigma factor antagonist
0.000283	SCO0870	putative two-component system response regulator
1.88e-06	SCO0871	putative two-component sensor protein.
4.98e-11	SCO0872	conserved hypothetical protein SCM1.05c.
0.000481	SCO0877	putative transcriptional regulatory protein
6.87e-06	SCO0878	putative hydrolase
0.000194	SCO0881	conserved hypothetical protein SCM1.14c.
8.2e-05	SCO0883	polypeptide deformylase.
2.55e-05	SCO0886	putative LacI-family transcriptional regulator
1.23e-09	SCO0887	putative TetR-family transcriptional regulator.
4.22e-06	SCO0888	putative secreted protein
7.52e-07	SCO0891	putative DNA-binding protein
0.000392	SCO0893	putative membrane protein
7.05e-08	SCO0895	RNA polymerase principal sigma factor HrdC.
7.85e-11	SCO0903	hypothetical protein SCM1.36.
7.25e-08	SCO0905	putative membrane protein.
8.4e-14	SCO0906	hypothetical protein SCM1.39c
1.35e-12	SCO0907	putative dehydrogenase
2.65e-12	SCO0909	conserved hypothetical protein SCM1.42c
1.47e-08	SCO0910	conserved hypothetical protein SCM1.43
6.12e-08	SCO0911	conserved hypothetical protein SCM1.44.
4.04e-10	SCO0915	hypothetical protein SCM10.03
9.03e-07	SCO0916	hypothetical protein, SCM10.04c
5.96e-14	SCO0919	hypothetical protein SCM10.07c
6.54e-08	SCO0921	conserved hypothetical protein SCM10.10c
6.87e-05	SCO0924	putative cytochrome B subunit
0.00221	SCO0925	putative lysR-family transcriptional regulator
1.23e-05	SCO0926	conserved hypothetical protein SCM10.14c
4.76e-08	SCO0928	conserved hypothetical protein SCM10.16c
6.3e-12	SCO0929	conserved hypothetical protein SCM10.17c
1.24e-11	SCO0930	putative lipoprotein
3.5e-14	SCO0931	putative secreted proline-rich protein
1.58e-06	SCO0932	putative integral membrane protein
8.23e-07	SCO0934	putative integral membrane protein
3.59e-09	SCO0936	putative oligosaccharide deacetylase
4.08e-07	SCO0941	putative lipoprotein
2.14e-15	SCO0943	hypothetical protein SCM10.31
9.83e-10	SCO0944	putative membrane protein
2.81e-08	SCO0945	putative formamidopyrimidine-DNA glycosylase
4.95e-07	SCO0946	putative regulatory protein
1.25e-07	SCO0948	putative alpha-mannosidase
0.0001	SCO0949	hypothetical protein
2.28e-07	SCO0950	putative transport system permease protein
3.87e-11	SCO0954	putative acetyltransferase
4.28e-20	SCO0955	hypothetical protein SCM11.10c
1.96e-08	SCO0956	hpothetical protein SCM11.11
1.83e-08	SCO0957	putative oxidoreductase
3e-13	SCO0958	conserved hypothetical protein
4.68e-07	SCO0959	putative secreted protein
6.45e-07	SCO0960	putative hydrolase (putative secreted protein)
1.88e-05	SCO0961	glucose-1-phosphate adenylyltransferase
1.76e-08	SCO0962	putative glycosyl transferase
1.2e-09	SCO0964	hypothetical protein SCM11.19c
1.25e-07	SCO0966	putative dehydratase
1.29e-05	SCO0967	putative reductase
8.03e-15	SCO0973	putative integral membrane protein
1.05e-06	SCO0974	putative secreted protein
0.0022	SCO0975	6-phosphogluconate 1-dehydrogenase
2.49e-05	SCO0976	hypothetical protein SCBAC19F3.03c
5.16e-06	SCO0977	conserved hypothetical protein
1.32e-07	SCO0978	L-aspartate-alpha-decarboxylase
4.25e-06	SCO0982	isocitrate lyase
0.000883	SCO0983	malate synthase
1.06e-12	SCO0990	putative integral membrane protein
6.83e-16	SCO0991	conserved hypothetical protein
8.07e-17	SCO0992	putative cysteine synthase
4.52e-16	SCO0993	conserved hypothetical protein
2.6e-14	SCO0994	putative integral membrane protein
7.28e-15	SCO0995	putative methyltransferase
5.83e-10	SCO0997	Fe uptake system integral membrane protein
1.4e-05	SCO1004	hypothetical protein 2SCG2.17c
1.63e-08	SCO1013	putative mut-like protein
3.21e-08	SCO1015	hypothetical protein 2SCG2.29c
5.68e-06	SCO1016	putative secreted protein
3.22e-07	SCO1019	putative integral membrane protein
2.38e-07	SCO1021	hypothetical protein
1.75e-15	SCO1023	putative membrane protein
1.4e-08	SCO1025	putative integral membrane protein
1.55e-16	SCO1029	hypothetical protein SCG20A.09
1.57e-13	SCO1030	conserved hypothetical protein
9.01e-06	SCO1039	putative ROK family regulatory protein
8.48e-11	SCO1044	putative secreted protein
9.97e-14	SCO1045	putative metal associated protein
1.25e-08	SCO1046	putative metal transporter ATPase
7.71e-07	SCO1048	putative secreted protein
2.04e-08	SCO1050	putative DNA protection protein
6.18e-08	SCO1052	putative regulatory protein
0.000286	SCO1062	putative hydrolase
2.79e-07	SCO1072	hypothetical protein SCG22.18
1.95e-10	SCO1074	putative peptidase
2.27e-10	SCO1076	putative secreted protein
5.65e-09	SCO1080	hypothetical protein
5.43e-07	SCO1081	putative electron transfer flavoprotein, alpha subunit
2.46e-05	SCO1082	putative electron transfer flavoprotein, beta subunit
1.78e-07	SCO1084	putative thioredoxin
0.000387	SCO1085	putative acyltransferase
1.69e-12	SCO1086	hypothetical protein
0.00017	SCO1087	putative aldolase
3.16e-06	SCO1088	putative oxidoreductase
1.45e-09	SCO1089	hypothetical protein 2SCG4.05c
2.54e-08	SCO1090	putative phosphodiesterase
0.000445	SCO1097	putative hydrolase
4.25e-07	SCO1098	putative MarR-family regulatory protein
0.000203	SCO1099	putative integral membrane protein
0.000161	SCO1100	putative integral membrane protein
2.87e-14	SCO1105	putative secreted protein
6.07e-05	SCO1107	hypothetical protein 2SCG4.23c
6.24e-08	SCO1109	putative oxidoreductase
0.000297	SCO1113	conserved hypothetical protein
0.000114	SCO1116	hypothetical protein
4.05e-08	SCO1118	putative integral membrane protein
0.000311	SCO1121	putative secreted protein
3.55e-12	SCO1123	hypothetical protein 2SCG38.16
0.000138	SCO1128	putative integral membrane protein
1.97e-08	SCO1133	putative oxidoreductase, molybdopterin binding subunit
1.85e-07	SCO1134	putative oxidoreductase, iron-sulphur binding subunit
2.39e-08	SCO1141	conserved hypothetical protein
0.000115	SCO1143	conserved hypothetical protein
0.0032	SCO1144	putative ABC transporter ATP-binding protein
1.23e-13	SCO1147	putative ABC transporter transmembrane subunit
1.14e-09	SCO1148	putative ABC transporter
5.05e-07	SCO1149	conserved hypothetical protein
2.41e-05	SCO1150	50S ribosomal protein L31
6.64e-07	SCO1151	putative integral membrane protein
4.89e-12	SCO1158	conserved hypothetical protein
7.59e-11	SCO1159	conserved hypothetical protein
1.89e-12	SCO1160	putative membrane protein
5.34e-10	SCO1161	putative integral membrane protein
1.27e-09	SCO1163	hypothetical protein
4.75e-05	SCO1170	xylulose kinase
4.74e-05	SCO1174	aldehyde dehydrogenase
0.00416	SCO1175	hypothetical protein
3.2e-05	SCO1176	putative dihydroxy-acid dehydratase
1.65e-13	SCO1178	hypothetical protein SCG11A.09c
1.03e-09	SCO1189	hypothetical protein SCG11A.20
3.41e-08	SCO1205	hypothetical protein 2SCG58.05
0.000662	SCO1207	putative cytochrome P450
0.000124	SCO1210	putative transcriptional regulatory protein
9.79e-08	SCO1212	putative ligase
1.19e-05	SCO1213	conserved hypothetical protein
2.64e-06	SCO1214	6-phosphofructokinase
6.15e-08	SCO1219	putative integral membrane protein
0.000214	SCO1222	conserved hypothetical protein
2.06e-05	SCO1223	ornithine aminotransferase
8.3e-14	SCO1230	putative secreted tripeptidylaminopeptidase
1.12e-06	SCO1233	urease accessroy protein
5.62e-11	SCO1234	urease alpha subunit
9.57e-12	SCO1235	urease beta subunit
1.14e-09	SCO1236	urease gamma subunit
2e-06	SCO1237	hypothetical protein
8.36e-08	SCO1239	hypothetical protein 2SCG1.14
1.17e-07	SCO1240	putative NLP/P60 family protein (putative secreted protein)
6.9e-09	SCO1241	conserved hypothetical protein
0.000302	SCO1246	dethiobiotin synthetase
1.81e-07	SCO1247	conserved hypothetical protein
6.67e-09	SCO1250	putative acetyltransferase
8.17e-06	SCO1255	G/U mismatch-specific DNA glycosylase
7.06e-11	SCO1262	putative gntR-family transcriptional regulator
2.19e-16	SCO1293	hypothetical protein
8.68e-05	SCO1296	conserved hypothetical protein
4.89e-09	SCO1302	conserved hypothetical protein
1.12e-07	SCO1303	hypothetical protein SCBAC36F5.14c
5.99e-10	SCO1304	conserved hypothetical protein
4.96e-09	SCO1309	putative regulatory protein
9.49e-06	SCO1316	putative integral membrane protein
5.13e-07	SCO1320	hypothetical protein
4.53e-07	SCO1323	putative integral membrane protein
8.96e-07	SCO1325	conserved hypothetical protein
2.38e-05	SCO1329	hypothetical protein
0.000359	SCO1337	putative oxidoreductase
8.24e-08	SCO1338	putative monooxygenase (putative secreted protein)
4.49e-11	SCO1340	conserved hypothetical protein
7.69e-09	SCO1341	putative lipoprotein
6.02e-08	SCO1342	hypothetical protein
0.000753	SCO1344	putative solute binding transport lipoprotein
1.23e-07	SCO1347	putative secreted protein
0.000812	SCO1349	conserved hypothetical protein
0.0076	SCO1352	Xaa-Pro aminopeptidase II (EC 3.4.11.9)
8.95e-05	SCO1353	putative transcriptional regulator
0.000179	SCO1356	putative iron sulphur protein (putative secreted protein)
1.87e-10	SCO1357	hypothetical protein
1.11e-08	SCO1368	putative ABC transport system transmembrane protein
8.14e-08	SCO1369	putative two component system histidine kinase
5.31e-06	SCO1370	putative two component system DNA binding response regulator
2.02e-12	SCO1374	putative secreted protein
2.32e-12	SCO1375	conserved hypothetical protein SC10A9.17
9.52e-10	SCO1378	putative glycine dehydrogenase
3.89e-10	SCO1379	hypothetical protein
2.4e-08	SCO1382	conserved hypothetical protein
0.0075	SCO1383	conserved hypothetical protein
8.89e-06	SCO1384	conserved hypothetical protein
6.01e-07	SCO1385	putative membrane protein
9.48e-07	SCO1387	putative membrane associated protein
1.32e-07	SCO1388	putative mannose-1-phosphate guanyltransferase
6.09e-05	SCO1389	putative CDP-diacylglycerol--glycerol-3-phosphate 3-phosphatidyl-transferase
1.44e-09	SCO1390	putative PTS system sugar phosphotransferase component IIA
2.09e-06	SCO1395	mutT-like protein
1.72e-06	SCO1397	hypothetical protein
1.46e-12	SCO1403	putative membrane protein
1.23e-09	SCO1404	hypothetical protein
3.94e-08	SCO1405	putative heat shock protein (hsp90-family)
2.15e-08	SCO1406	hypothetical protein
0.000259	SCO1407	hypothetical protein
6.38e-06	SCO1408	putative membrane protein.
3.15e-05	SCO1409	putative membrane protein.
1.46e-09	SCO1413	hypothetical protein SC6D7.26.
4.78e-09	SCO1414	putative ankyrin-like protein.
3.59e-09	SCO1415	putative membrane protein.
1.81e-13	SCO1421	hypothetical protein SC6D7.18c.
1.05e-08	SCO1422	putative membrane protein.
0.000392	SCO1424	conserved hypothetical protein SC6D7.15.
6.18e-13	SCO1426	hypothetical protein SC6D7.13c.
2.29e-12	SCO1427	hypothetical protein SC6D7.12c
1.04e-06	SCO1428	acyl-CoA dehydrogenase
5.65e-09	SCO1431	putative membrane protein.
2.67e-08	SCO1432	putative membrane protein.
8.06e-08	SCO1436	putative secreted protein.
1e-06	SCO1438	ATP phosphoribosyltransferase
9.62e-07	SCO1439	phosphoribosyl-ATP pyrophosphatase
1.1e-06	SCO1441	3,4-dihydroxy-2-butanone 4-phosphate synthase
8.48e-09	SCO1442	putative integral membrane protein
1.55e-05	SCO1443	putative riboflavin synthase
0.00013	SCO1446	possible integral membrane protein
2.18e-05	SCO1447	putative ROK-family transcriptional regulatory protein
2.06e-06	SCO1449	hypothetical protein
1.51e-09	SCO1451	putative endoglucanase precursor
0.000395	SCO1457	putative transport protein
6.34e-08	SCO1459	putative amino acid transporter
5.75e-07	SCO1460	hypothetical protein SCL6.17c
1.03e-06	SCO1461	putative inosine monophosphate dehydrogenase
0.000171	SCO1463	putative transcriptional regulator
0.000285	SCO1469	hypothetical protein SCL6.26c
1.23e-13	SCO1474	hypothetical protein SCL6.30
1.79e-08	SCO1479	putative guanylate kinase
2e-15	SCO1480	conserved hypothetical protein
1.57e-10	SCO1483	carbamoylphosphate synthetase large chain
4.55e-05	SCO1484	carbamoyl-phosphate synthase, pyrimidine-specific, small chain
1.27e-09	SCO1485	putative integral membrane protein
4.03e-05	SCO1486	dihydroorotase
4.83e-07	SCO1487	aspartate carbamoyltransferase
2.21e-08	SCO1488	pyrimidine operon regulatory protein
1.52e-15	SCO1489	putative DNA-binding protein
2.14e-12	SCO1490	putative NusB-family protein
8.63e-11	SCO1491	elongation factor P
4.12e-07	SCO1492	putative peptidase
3.03e-07	SCO1494	3-dehydroquinate synthase
0.000282	SCO1495	shikimate kinase I
2.04e-08	SCO1496	chorismate synthase
8.09e-08	SCO1497	putative integral membrane protein
0.000346	SCO1499	putative integral membrane protein
6.29e-10	SCO1500	conserved hypothetical protein
3.07e-05	SCO1501	alanine tRNA synthetase
2.68e-05	SCO1502	putative secreted protein
3.93e-07	SCO1503	putative secreted protein
3.77e-14	SCO1505	30S ribosomal protein S4
0.000693	SCO1508	histidyl tRNA synthetase
0.00107	SCO1509	possible hydrolase
7.98e-06	SCO1515	protein-export membrane protein
2.23e-07	SCO1516	protein-export membrane protein
0.00014	SCO1517	putative secreted protein
6.14e-07	SCO1520	crossover junction endodeoxyribonuclease
0.00104	SCO1521	conserved hypothetical protein SCL2.11c
0.00393	SCO1522	conserved hypothetical protein SCL2.12c
4.07e-06	SCO1523	conserved hypothetical protein SCL2.13c
9.2e-06	SCO1524	putative membrane protein
4.08e-07	SCO1526	putative acyltransferase
1.13e-08	SCO1528	putative elongation factor
1.88e-10	SCO1529	putative membrane protein
7.95e-10	SCO1530	conserved hypothetical protein SCL2.20c
1.43e-11	SCO1531	threonine-tRNA synthetase
2.13e-08	SCO1532	hypothetical protein
3.75e-12	SCO1533	hypothetical protein SCL2.23c
9.96e-09	SCO1534	putative DNA polymerase III
2.23e-08	SCO1535	hypothetical protein SCL2.25c
1.32e-05	SCO1540	putative membrane protein
1.04e-08	SCO1543	putative membrane protein
7.97e-06	SCO1544	hypothetical protein
1.45e-09	SCO1545	putative acetyltransferase
1.99e-07	SCO1548	hypothetical protein SCL11.04c
1.57e-10	SCO1549	hypothetical protein
4.98e-14	SCO1550	putative small membrane protein
1.89e-05	SCO1551	putative eukaryotic-type protein kinase
1.23e-08	SCO1554	putative nicotinate-nucleotide-dimethylbenzimidazole phosphoribosyltransferase
2.46e-05	SCO1555	putative methyltransferase
4.66e-06	SCO1556	putative acetyltransferase
2.45e-19	SCO1557	putative lipoprotein
2.02e-12	SCO1558	putative ABC transporter permease protein
1.78e-15	SCO1559	putative ABC transporter ATP-binding protein
2.49e-05	SCO1560	putative phosphatase
4.4e-09	SCO1561	putative integral membrane protein
7.8e-12	SCO1563	putative acetyltransferase
0.000134	SCO1565	putative glycerophosphoryl diester phosphodiesterase
1.12e-10	SCO1566	putative acyltransferase
1.58e-10	SCO1570	argininosuccinate lyase
5.87e-07	SCO1571	hypothetical protein SCL24.07
0.00141	SCO1573	putative oxidoreductase (putative membrane protein)
0.000156	SCO1574	hypothetical protein SCL24.10
6.5e-08	SCO1576	arginine repressor
8.02e-10	SCO1577	acetonitrile aminotransferase
1.05e-14	SCO1578	acetylglutamate kinase
1.41e-11	SCO1579	putative glutamate N-acetyltransferase
2.03e-09	SCO1580	N-acetyl-gamma-glutamyl-phosphate reductase
4.42e-09	SCO1589	hypothetical protein
1.09e-05	SCO1590	putative secreted protein
4.37e-15	SCO1591	putative 3-hydroxyacyl-CoA dehydrogenase
2.04e-10	SCO1595	putative phenylalanyl-tRNA synthetase alpha chain
1.03e-16	SCO1598	50S ribosomal protein L20
5.85e-08	SCO1599	50S ribosomal protein L35
1.1e-07	SCO1600	putative translation initiation factor IF-3
1.97e-06	SCO1602	hypothetical protein SCI35.24c
2.29e-07	SCO1608	hypothetical protein SCI35.30c
2.72e-10	SCO1611	putative dehydrogenase
3.18e-12	SCO1612	putative aldehyde dehydrogenase
3.29e-09	SCO1613	putative glutamine synthetase
3.35e-06	SCO1618	hypothetical protein
5.9e-06	SCO1623	conserved hypothetical protein SCI41.06
1.31e-09	SCO1624	putative acetyltransferase
7.72e-21	SCO1626	putative cytochrome P450
1.04e-12	SCO1627	putative ATP-GTP binding protein
5.93e-22	SCO1628	conserved hypothetical protein
1.23e-23	SCO1629	conserved hypothetical protein SCI41.12c
1.51e-20	SCO1630	putative integral membrane protein
1.33e-05	SCO1631	putative helicase
0.000382	SCO1632	putative integral membrane protein SCI41.15c
3.16e-09	SCO1633	putative secreted protein
0.000154	SCO1635	hypothetical protein SCI41.18c
3.09e-06	SCO1638	peptidyl-prolyl cis-trans isomerase
7.46e-06	SCO1639	putative secreted peptidyl-prolyl cis-trans isomerase protein
5.77e-13	SCO1640	conserved hypothetical protein SCI41.23c
1.2e-11	SCO1643	20S proteasome alpha-subunit
4.39e-14	SCO1644	20S proteasome beta-subunit precursor
3.96e-19	SCO1645	conserved hypothetical protein SCI41.28c
1.23e-23	SCO1646	hypothetical protein
3.77e-14	SCO1648	AAA ATPase
2.52e-10	SCO1651	conserved hypothetical protein SCI41.34c
3.86e-07	SCO1652	conserved hypothetical protein SCI41.35c
3.04e-15	SCO1655	putative lipoprotein oligopeptide binding protein
2.61e-09	SCO1659	putative glycerol uptake facilitator protein
7.98e-11	SCO1663	putative cysteinyl-tRNA synthetase
2.54e-05	SCO1665	conserved hypothetical protein
3.44e-13	SCO1668	hypothetical protein SCI52.10c
2e-11	SCO1669	putative ATP/GTP-binding protein
4.46e-05	SCO1670	putative oxidoreductase
9.91e-08	SCO1671	hypothetical protein
4.67e-06	SCO1672	hypothetical protein
3.28e-08	SCO1673	hypothetical protein
2.02e-12	SCO1674	putative secreted protein
1.56e-13	SCO1675	putative small membrane protein
3.68e-08	SCO1678	putative transcriptional regulator
1.64e-06	SCO1680	putative gluconate permease
2.54e-08	SCO1681	putative gluconate dehydrogenase
0.0061	SCO1682	putative zinc-binding alcohol dehydrogenase
7.47e-06	SCO1688	putative membrane protein
1.24e-06	SCO1689	putative phosphotransferase
3.54e-13	SCO1695	hypothetical protein
3.54e-11	SCO1696	conserved hypothetical protein
1.88e-08	SCO1699	putative transcriptional regulator
7.32e-13	SCO1700	putative membrane protein
0.00304	SCO1701	putative acyl-CoA dehydrogenase
6.3e-07	SCO1705	putative alcohol dehydrogenase (zinc-binding)
0.000244	SCO1711	putative dehydrogenase
1.68e-07	SCO1716	putative gntR-family transcriptional regulator
0.00111	SCO1721	hypothetical protein
7.24e-07	SCO1723	putative RNA polymerase sigma factor
3.13e-09	SCO1724	putative serine/threonine protein kinase
3.19e-07	SCO1726	putative ATPase
0.000374	SCO1727	conserved hypothetical protein
2.06e-07	SCO1729	hypothetical protein
2.72e-05	SCO1730	hypothetical protein
2.81e-08	SCO1731	conserved hypothetical protein
1.31e-10	SCO1732	hypothetical protein
9.66e-07	SCO1735	putative secreted lipase
1.92e-07	SCO1738	conserved hypothetical protein
4.85e-06	SCO1749	conserved hypothetical protein
1.58e-11	SCO1756	hypothetical protein 2SCI34.09
6.23e-06	SCO1758	putative GTP binding protein
1.99e-08	SCO1759	putative transferase
5.83e-05	SCO1760	putative cytidylate kinase
4.48e-05	SCO1762	putative chorismate mutase
1.96e-06	SCO1766	putative glycohydrolase
9.48e-10	SCO1768	putative pseudouridine synthase
0.000292	SCO1769	conserved hypothetical protein
0.00509	SCO1772	putative partitioning or sporulation protein
3.9e-13	SCO1773	putative L-alanine dehydrogenase
9.37e-05	SCO1774	putative regulatory protein
2.47e-14	SCO1776	putative CTP synthetase
4.88e-08	SCO1777	hypothetical protein
4.97e-09	SCO1783	hypothetical protein
3.16e-06	SCO1787	putative iron-siderophore uptake system transmembrane component
2.44e-05	SCO1789	hypothetical protein
6.26e-11	SCO1790	conserved hypothetical protein
7.36e-07	SCO1793	putative secreted protein
0.00148	SCO1794	conserved hypothetical protein
1.58e-11	SCO1795	conserved hypothetical protein
4.13e-10	SCO1796	putative secreted protein
3.09e-10	SCO1797	putative integral membrane protein
1.68e-05	SCO1798	putative ABC transporter ATP-binding subunit
1.82e-13	SCO1800	putative small secreted protein
6.09e-09	SCO1801	putative two component response regulator
2e-11	SCO1802	putative two-component system sensor kinase
1.81e-08	SCO1804	putative S-adenosylmethionine:tRNA ribosyltransferase-isomerase
5.14e-07	SCO1806	putative ABC transporter ATP-binding protein
4.51e-09	SCO1809	conserved hypothetical protein
2.71e-08	SCO1810	putative membrane protein
0.000208	SCO1812	putative integral membrane transporter
1.13e-12	SCO1814	putative enoyl-(acyl-carrier-protein) reductase
9.38e-13	SCO1815	probable 3-oxacyl-(acyl-carrier-protein) reductase
7.88e-07	SCO1816	hypothetical protein
1.53e-06	SCO1818	tyrosyl-tRNA synthetase (EC 6.1.1.1)
5.67e-11	SCO1823	putative integral membrane protein
6.12e-10	SCO1824	secreted subtilisin-like protease
1.39e-11	SCO1828	hypothetical protein SCI8.13
7.71e-08	SCO1830	conserved hypothetical protein SCI8.15
3.57e-05	SCO1835	putative membrane protein
1.75e-15	SCO1836	putative stress-like protein
7.13e-10	SCO1838	putative enoyl-CoA hydratase/isomerase
6.96e-22	SCO1839	putative transcriptional regulator
1.32e-07	SCO1840	putative ABC transporter ATP binding protein.
1.14e-10	SCO1841	conserved hypothetical protein SCI8.26
3.92e-08	SCO1842	conserved hypothetical protein SCI8.27c
8.03e-05	SCO1843	putative secreted protein
8.53e-14	SCO1845	putative low-affinity phosphate transport protein
2.33e-10	SCO1846	putative membrane protein
4.72e-06	SCO1849	cobalamin biosynthesis protein.
3.35e-10	SCO1852	cobyrinic acid A,C-diamide synthase
2.38e-10	SCO1853	precorrin-2 C20-methyltransferase (EC 2.1.1.130)
2.02e-12	SCO1855	putative precorrin-4 C11-methyltransferase
2.8e-08	SCO1856	putative precorrin-6Y C5,15-methyltransferase
2.45e-09	SCO1857	putative bifunctional protein (CbiGH)
1.64e-08	SCO1858	conserved hypothetical protein
1.28e-07	SCO1859	putative aminotransferase
7.91e-10	SCO1860	putative secreted protein
4.04e-06	SCO1863	hypothetical protein SCI39.10c
0.000113	SCO1865	putative aminotransferase
0.000121	SCO1868	conserved hypothetical protein
6.85e-10	SCO1869	conserved hypothetical protein
1.74e-11	SCO1870	hypothetical protein SCI39.17c
4.61e-05	SCO1872	putative IclR-family transcriptional regulator
0.0007	SCO1873	putative acetyltransferase
7.37e-09	SCO1884	hypothetical protein
2.43e-08	SCO1891	hypothetical protein
4.06e-08	SCO1902	hypothetical hydrophilic protein
2.12e-08	SCO1903	putative transport associated protein
6.14e-08	SCO1904	putative transcriptional regulator
1.27e-15	SCO1905	hypothetical protein
3.94e-05	SCO1907	conserved hypothetical protein
2.37e-14	SCO1909	hypothetical protein
4.67e-07	SCO1916	putative transferase
4.46e-05	SCO1917	conserved hypothetical protein
0.00166	SCO1918	putative integral membrane protein
5.93e-07	SCO1919	conserved hypothetical protein
2.14e-08	SCO1920	conserved hypothetical protein
7.96e-09	SCO1921	putative aminotransferase
1.59e-11	SCO1922	putative ABC transporter ATP-binding subunit
8.82e-17	SCO1923	putative dioxygenase ferredoxin subunit
3.92e-08	SCO1924	conserved hypothetical protein
2.73e-07	SCO1925	conserved hypothetical protein
2.42e-09	SCO1926	putative DNA-binding protein
4.95e-06	SCO1927	putative aminoglycoside acetyltransferase
7.64e-06	SCO1928	putative ABC transporter, ATP-binding subunit
0.000167	SCO1929	putative integral membrane transport protein
2.7e-10	SCO1930	putative integral membrane transport protein
1.55e-16	SCO1934	putative cytochrome oxidase assembly factor
4.12e-09	SCO1935	transketolase A
7.8e-06	SCO1936	putative transaldolase
8.18e-07	SCO1937	putative glucose-6-phosphate 1-dehydrogenase
1.32e-05	SCO1938	hypothetical protein
1.87e-07	SCO1941	putative integral membrane protein
5.57e-06	SCO1943	putative electron transport protein
3.22e-05	SCO1944	protein-export membrane protein
3.51e-13	SCO1945	triosephosphate isomerase
4.26e-07	SCO1946	phosphoglycerate kinase
3e-07	SCO1947	glyceraldehyde-3-phosphate dehydrogenase
8.26e-08	SCO1950	hypothetical protein
0.00656	SCO1958	ABC excision nuclease subunit A
1.77e-07	SCO1960	putative hydrolase
3.77e-06	SCO1966	ABC excision nuclease subunit B
7.75e-13	SCO1968	putative secreted hydrolase
6.29e-10	SCO1969	putative DNA-methyltransferase
4.14e-08	SCO1970	putative dioxygenase
3.86e-07	SCO1971	conserved hypothetical protein
0.000432	SCO1973	conserved hypothetical protein
0.00434	SCO1978	putative AbaA-like protein
0.000142	SCO1985	putative integral membrane protein
1.88e-08	SCO1986	hypothetical protein
3.65e-12	SCO1987	conserved hypothetical protein
6.59e-15	SCO1988	hypothetical protein
3.37e-07	SCO1989	putative aminopeptidase
1.49e-05	SCO1990	conserved hypothetical protein
5.17e-09	SCO1991	hypothetical protein
1.63e-09	SCO1992	putative integral membrane protein
9.7e-10	SCO1993	hypothetical protein
2.02e-07	SCO1997	conserved hypothetical protein
3.08e-12	SCO1998	30S ribosomal protein S1
1.7e-08	SCO2002	hypothetical protein
0.00276	SCO2006	hypothetical protein
3.35e-17	SCO2008	putative branched chain amino acid binding protein
3.65e-13	SCO2009	putative branched chain amino acid transport permease
1.41e-07	SCO2010	putative branched chain amino acid transport permease
2.42e-12	SCO2012	putative branched chain amino acid transport ATP-binding protein
3.55e-08	SCO2013	putative two-component system response regulator
2.49e-07	SCO2014	pyruvate kinase
1.63e-09	SCO2016	putative monooxygenase
9.67e-07	SCO2017	putative amino acid decarboxylase
6.68e-08	SCO2019	putative chorismate mutase
1.4e-08	SCO2025	putative glutamate synthase small subunit
7.4e-09	SCO2026	putative glutamate synthase large subunit
8e-06	SCO2028	putative membrane protein
1.67e-05	SCO2029	putative secreted protein
3.29e-07	SCO2031	hypothetical protein
0.000787	SCO2034	putative prolipoprotein diacyleglyceryl transferase
0.000317	SCO2035	putative membrane protein
4.04e-07	SCO2037	tryptophan synthase beta subunit
2.36e-07	SCO2039	indoleglycerol phosphate synthase
5.43e-10	SCO2041	putative membrane protein
5.38e-07	SCO2042	putative membrane protein
3.16e-11	SCO2055	hypothetical protein
5.41e-10	SCO2057	hypothetical protein
4.97e-09	SCO2060	putative integral membrane transport protein
1.43e-07	SCO2061	putative ABC transport ATP-binding subunit
2.28e-11	SCO2063	putative small hydrophilic protein
2.51e-06	SCO2065	conserved hypothetical protein
5.29e-06	SCO2066	putative membrane protein
6.5e-08	SCO2068	putative secreted alkaline phosphatase
0.00095	SCO2071	putative Na+/H+ antiporter
9.83e-06	SCO2073	putative ribosomal large subunit pseudouridine synthase
1.35e-12	SCO2075	putative DNA-binding protein
2.8e-09	SCO2076	putative isoleucyl-tRNA synthetase
1.07e-05	SCO2077	hypothetical protein
1.52e-07	SCO2079	conserved hypothetical protein
8.47e-10	SCO2080	conserved hypothetical protein
2.45e-06	SCO2082	cell division protein
1.03e-06	SCO2083	sporulation protein
6.53e-09	SCO2084	putative UDP-N-acetylglucosamine-N-acetylmuramyl-(pentapeptide) pyrophosphoryl-undecaprenol N-acetylglucosamine transferase
6.28e-10	SCO2085	putative cell division protein
3.42e-12	SCO2086	putative UDP-N-acetylmuramoylalanine-D-glutamate ligase
1.14e-13	SCO2087	putative phospho-N-acetylmuramoyl-pentapeptide-transferase
7.8e-10	SCO2088	putative UDP-N-acetylmuramoylalanyl-D-glutamyl-2,6-diaminopimelate- D-alanyl-alanyl ligase
1.81e-10	SCO2089	putative UDP-N-acetylmuramoylalanyl-D-glutamate-2,6-diaminopimelate ligase
2.47e-05	SCO2091	putative membrane protein
1.6e-09	SCO2092	conserved hypothetical protein
5.11e-09	SCO2093	conserved hypothetical protein
2.47e-14	SCO2097	putative membrane protein
2.07e-05	SCO2102	putative membrane protein
9.37e-05	SCO2103	5,10-methylenetetrahydrofolate reductase
9.1e-05	SCO2105	putative transcriptional regulatory protein
1.22e-08	SCO2106	putative oxidoreductase
2.06e-05	SCO2115	putative 2-dehydro-3-deoxyphosphoheptonate aldolase
5.08e-07	SCO2116	putative secreted protein
4e-06	SCO2122	conserved hypothetical protein
6.51e-06	SCO2123	putative esterase/lipase
1.01e-06	SCO2126	glucokinase
1.93e-08	SCO2128	hypothetical protein
6.6e-08	SCO2129	conserved hypothetical protein
2.47e-06	SCO2132	putative glycosyl transferase
3.23e-09	SCO2135	putative secreted protein
2.26e-13	SCO2136	putative secreted protein
0.00422	SCO2137	hypothetical protein
2.56e-15	SCO2148	cytochrome B subunit
4.17e-15	SCO2149	Rieske iron-sulfur protein
1.39e-14	SCO2150	cytochrome C heme-binding subunit
1.93e-17	SCO2151	cytochrome c oxidase subunit III
2.47e-14	SCO2152	putative response regulator
4.9e-08	SCO2153	putative secreted protein
3.77e-14	SCO2154	putative integral membrane protein
2.83e-14	SCO2155	putative cytochrome c oxidase subunit I
9.74e-16	SCO2156	putative cytochrome c oxidase subunit II
2.45e-09	SCO2159	hypothetical protein
6.11e-07	SCO2161	conserved hypothetical protein
3.27e-06	SCO2164	putative integral membrane efflux protein
4.6e-13	SCO2167	hypothetical protein
6.01e-13	SCO2168	hypothetical protein
2.61e-10	SCO2169	putative integral membrane protein
1.16e-09	SCO2170	putative methyltransferase
1.21e-05	SCO2171	putative secreted protease
4.34e-06	SCO2172	hypothetical protein
2.81e-08	SCO2173	putative adenosylcobinamide kinase/adenosylcobinamide phosphate guanylyltransferase
3.37e-05	SCO2174	putative transferase
3.53e-09	SCO2175	putative nicotinate-nucleotide-dimethylbenzimidazole phosphoribosyltransferase
0.00387	SCO2176	putative integral membrane protein
2.09e-07	SCO2177	putative cobalamin (5'-phosphate) synthase
1.07e-13	SCO2179	putative aminopeptidase
2.18e-08	SCO2180	putative dihydrolipoamide dehydrogenase
2.78e-09	SCO2181	putative dihydrolipoamide succinyltransferase
6.06e-13	SCO2183	putative pyruvate dehydrogenase E1 component
0.000287	SCO2189	putative acetyltransferase
7.6e-18	SCO2192	putative regulator
2.53e-05	SCO2193	putative lipoate-protein ligase
3.83e-09	SCO2194	putative lipoic acid synthetase
1.06e-18	SCO2195	hypothetical protein
1.38e-10	SCO2196	putative integral membrane protein
1.61e-05	SCO2197	putative integral membrane protein
9.16e-09	SCO2198	glutamine synthetase I
4.51e-17	SCO2205	hypothetical protein SC3H12.13c
0.000123	SCO2207	hypothetical secreted protein
2.65e-07	SCO2208	putative carboxylesterase
1.89e-17	SCO2210	glutamine synthetase
3.34e-12	SCO2211	hypothetical protein SC10B7.06
5.8e-07	SCO2212	hypothetical protein SC10B7.07
1.14e-08	SCO2213	putative regulatory protein
6.23e-11	SCO2217	putative secreted protein
5.55e-07	SCO2218	putative lipoprotein
2.16e-06	SCO2219	conserved hypothetical protein
7.99e-06	SCO2228	alpha-glucosidase
0.000828	SCO2230	putative maltose permease
0.000444	SCO2231	putative maltose-binding protein
5.98e-16	SCO2232	maltose operon transcriptional repressor
0.00079	SCO2233	putative integral membrane protein
1.83e-05	SCO2235	conserved hypothetical protein
1.18e-06	SCO2236	conserved hypothetical protein
4.95e-07	SCO2237	putative lyase
2.16e-05	SCO2238	NAD(+) synthase (glutamine-hydrolysing)
1.08e-07	SCO2240	putative membrane protein.
3.13e-09	SCO2241	probable glutamine synthetase (EC 6.3.1.2)
5.07e-06	SCO2242	putative membrane protein.
1.04e-07	SCO2244	probable serine/threonine protein kinase.
1.69e-09	SCO2245	hypothetical protein SC1G2.07c.
2.81e-10	SCO2246	conserved hypothetical protein SC1G2.08c.
5.16e-09	SCO2248	conserved hypothetical protein SC1G2.10
1.61e-10	SCO2249	hypothetical protein SC1G2.11.
2.84e-08	SCO2252	hypothetical protein SC1G2.14c.
1.36e-07	SCO2257	probable ABC transporter, ATP-binding component.
3.11e-10	SCO2258	probable ABC-transporter, transmembrane component.
6.81e-08	SCO2262	putative oxidoreductase
1.22e-12	SCO2264	putative integral membrane protein.
3.92e-12	SCO2265	hypothetical protein SCC75A.11c.
8.77e-07	SCO2266	methionine aminopeptidase
2e-08	SCO2269	hypothetical protein SCC75A.15c.
5.54e-06	SCO2275	putative lipoprotein.
2.93e-12	SCO2276	putative membrane protein.
7.39e-07	SCO2277	putative membrane protein
1.68e-05	SCO2279	hypothetical protein SCC75A.25c.
4.61e-07	SCO2287	putative oxidoreductase
3.94e-07	SCO2298	KHG/KDPG aldolase
6.3e-09	SCO2300	conserved hypothetical protein SCC30.08c
1.72e-10	SCO2302	hypothetical protein SCC30.10
2.78e-09	SCO2303	hypothetical protein SCC30.11
2.05e-12	SCO2305	putative ABC transporter ATP-binding subunit
0.000365	SCO2306	putative ABC transporter integral membrane protein
5.98e-12	SCO2309	putative transmembrane transport protein
5.31e-11	SCO2310	putative integral membrane efflux protein
5.7e-12	SCO2311	hypothetical protein
2.82e-06	SCO2312	putative secreted protein
1.7e-10	SCO2314	putative integral membrane protein
1.67e-07	SCO2316	hypothetical protein
7.27e-08	SCO2317	putative methyltransferase
8.8e-13	SCO2321	putative secreted protein
1.33e-15	SCO2322	putative secreted protein
1.03e-05	SCO2323	putative integral membrane protein
3.92e-09	SCO2333	conserved hypothetical protein
0.00274	SCO2337	putative acetyltransferase
3.47e-07	SCO2341	hypothetical protein
6.66e-07	SCO2343	putative acetyltransferase
2.12e-06	SCO2346	putative hydrolase
7.51e-11	SCO2350	putative integral membrane protein
0.00692	SCO2361	hypothetical protein
3.96e-05	SCO2362	hypothetical protein
2.12e-09	SCO2365	conserved hypothetical protein
3.54e-09	SCO2367	conserved hypothetical protein
2.2e-08	SCO2368	conserved hypothetical protein
0.00683	SCO2369	putative thiol-specific antioxidant protein
0.00372	SCO2370	conserved hypothetical protein
1.41e-10	SCO2371	pyruvate dehydrogenase E1 component
5.29e-07	SCO2373	tetracenomycin C efflux protein
1.62e-08	SCO2374	putative transcriptional regulator
3.58e-09	SCO2379	putative acetyltransferase
7.98e-09	SCO2381	conserved hypothetical protein SC4A7.09
3.06e-06	SCO2382	hypothetical protein SC4A7.10
0.000934	SCO2383	putative secreted protein
0.000149	SCO2384	hypothetical protein SC4A7.12
1.98e-14	SCO2387	malonyl CoA:acyl carrier protein malonyltransferase
2.26e-13	SCO2388	3-oxoacyl-[acyl-carrier-protein] synthase III
1.22e-10	SCO2389	acyl carrier protein
1.2e-09	SCO2390	3-oxoacyl-[acyl-carrier-protein] synthase II
2.29e-10	SCO2391	conserved hypothetical protein SC4A7.19c
4.24e-07	SCO2397	putative oxidoreductase
1.57e-08	SCO2404	putative sugar-binding receptor
7.95e-06	SCO2405	putative sugar-transport ATP binding protein
6.38e-06	SCO2407	putative aldose 1-epimerase
0.000818	SCO2408	putative aminotransferase
2.79e-08	SCO2410	putative integral membrane protein
8.81e-05	SCO2416	putative secreted protein
1.19e-06	SCO2418	putative secreted protein
3.74e-07	SCO2420	putative ABC-transporter integral membrane protein
4.18e-07	SCO2425	putative secreted protein
3.29e-07	SCO2428	putative phosphate binding protein (putative secreted protein)
0.00149	SCO2439	putative calcium-binding protein
6.85e-05	SCO2440	putative transcriptional regulator
2.58e-07	SCO2441	hypothetical protein SCC24.12
3.83e-10	SCO2447	hypothetical protein SCC24.18
1.67e-08	SCO2451	putative rod shape-determining protein
7.33e-09	SCO2453	hypothetical protein SCC24.24
1.36e-05	SCO2458	conserved hypothetical protein SCC24.29c
9.36e-07	SCO2461	putative secreted protein
0.000994	SCO2462	putative sugar kinase (fragment)
0.000523	SCO2463	putative ABC transporter
8.77e-06	SCO2464	putative ABC transporter
7.72e-11	SCO2465	RNA polymerase principal sigma factor
0.000132	SCO2466	hypothetical protein SC7A8.05
2.7e-10	SCO2469	putative reductase
1.23e-13	SCO2471	putative secreted protein
5.33e-15	SCO2473	putative nitrate reductase
6.61e-09	SCO2477	putative 3-oxoacyl-[acyl-carrier protein] reductase
5.9e-11	SCO2478	putative reductase
1.42e-06	SCO2485	conserved hypothetical protein SC7A8.24c
7.78e-14	SCO2486	putative nitrite reductase NirB
1.59e-15	SCO2487	putative nitrite reductase large subunit NirB
3e-13	SCO2488	putative nitrite reductase small subunit NirC
3.39e-12	SCO2489	putative tetR-family transcriptional regulator
8.58e-20	SCO2492	putative membrane protein
3.39e-06	SCO2495	putative membrane protein
3.43e-09	SCO2496	putative secreted protein
7.64e-07	SCO2497	conserved hypothetical protein SCC82.03c
5.74e-11	SCO2504	glycyl-tRNA synthetase
5.93e-08	SCO2513	conserved hypothetical protein SCC121.16
0.00454	SCO2517	putative two-component system response regulator
6.25e-07	SCO2518	putative two-component sensor kinase
5.07e-14	SCO2519	putative integral membrane protein
3.43e-10	SCO2520	putative membrane protein
9.6e-11	SCO2521	hypothetical protein SCC121.24c
9.25e-11	SCO2522	hypothetical protein SCC121.25c
2.32e-10	SCO2523	hypothetical protein SCC121.26c
2.29e-14	SCO2524	hypothetical protein SCC121.27c
3.22e-19	SCO2525	hypothetical protein SCC121.28c
3.49e-12	SCO2527	hypothetical protein SCC121.30c
0.000295	SCO2528	2-ispoprylmalate synthase
6.82e-18	SCO2529	putative metalloprotease.
6.1e-17	SCO2530	hypothetical protein SCC117.03.
0.000551	SCO2531	putative beta-glucosidase.
0.00042	SCO2532	PhoH-like protein
1.13e-05	SCO2536	probable transmembrane transport protein.
0.0004	SCO2537	putative DNA-binding protein
6.72e-08	SCO2538	hypothetical protein SCC77.05.
1.9e-12	SCO2539	Era-like GTP-binding protein.
5.51e-10	SCO2543	putative dihydrodipicolinate synthase.
1.48e-07	SCO2545	putative transmembrane efflux protein.
3.55e-09	SCO2548	putative Hit-family protein.
8.57e-11	SCO2549	possible protease
2.14e-12	SCO2550	putative lipoprotein.
9.06e-07	SCO2553	putative oxidoreductase
3.52e-09	SCO2554	DnaJ protein.
0.000108	SCO2555	heat-inducible transcriptional repressor HrcA.
1.01e-10	SCO2560	conserved hypothetical protein
1.54e-06	SCO2562	GTP-binding protein.
3.95e-11	SCO2563	30s ribosomal protein S20.
0.000267	SCO2564	putative DNA-binding protein
2.01e-11	SCO2566	conserved hypothetical protein SCC123.04c
1.1e-07	SCO2568	putative DNA-binding protein
6.51e-07	SCO2570	putative secreted protein.
1.16e-08	SCO2571	leucyl-tRNA synthetase.
2.18e-09	SCO2572	putative integral membrane protein.
6.46e-08	SCO2573	putative oxidoreductase.
1.18e-09	SCO2576	phosphoglycerate mutase
1.7e-12	SCO2577	conserved hypothetical protein
2.58e-06	SCO2580	putative membrane protein.
3.44e-07	SCO2581	putative membrane protein.
1.17e-06	SCO2582	conserved hypothetical protein SCC123.20.
1.2e-10	SCO2584	putative membrane protein.
0.00112	SCO2589	putative glycosyl transferase
6.65e-16	SCO2591	putative secreted protein
0.000166	SCO2592	putative transferase
0.00132	SCO2593	hypothetical protein SCC88.04c
4.6e-05	SCO2594	conserved hypothetical protein SCC88.05c
1.22e-09	SCO2599	conserved hypothetical protein SCC88.10c
1.76e-05	SCO2600	hypothetical protein SCC88.11c
5.55e-08	SCO2606	hypothetical protein
2.97e-07	SCO2609	rod shape-determining protein
1.15e-13	SCO2612	nucleoside diphosphate kinase
5.81e-10	SCO2613	putative membrane protein
2.22e-05	SCO2615	valyl tRNA synthetase
0.000321	SCO2618	ATP dependent Clp protease proteolytic subunit 2
3.54e-05	SCO2619	ATP dependent Clp protease proteolytic subunit 1
1.65e-10	SCO2620	putative cell division trigger factor
3.77e-06	SCO2621	putative membrane protein
4.76e-09	SCO2625	conserved hypothetical protein
5.76e-08	SCO2626	putative DNA repair hydrolase (fragment)
1.5e-14	SCO2633	superoxide dismutase [Fe-Zn] (EC 1.15.1.1)
6.24e-05	SCO2634	conserved hypothetical protein SC8E4A.04c
4.45e-13	SCO2635	putative aminopeptidase
2.12e-15	SCO2637	putative serine protease (putative secreted protein)
3.46e-05	SCO2640	aspartate semialdehyde dehydrogenase
1.21e-05	SCO2641	putative resistance protein
0.000371	SCO2643	aminopeptidase N
1.16e-09	SCO2648	putative membrane protein
3.24e-09	SCO2649	putative 4-alpha-glucanotransferase
2.63e-10	SCO2650	putative secreted protein
1.32e-08	SCO2653	hypothetical protein SC8E4A.23
7.59e-14	SCO2655	conserved hypothetical protein SC8E4A.25c
2.92e-07	SCO2657	putative ROK-family transcriptional regulatory protein
2.8e-09	SCO2663	putative secreted protein
1.43e-08	SCO2664	putative sugar-binding protein
7.81e-06	SCO2666	putative serine/threonine protein kinase
4.93e-08	SCO2668	conserved hypothetical protein SC6D10.11
3.81e-05	SCO2674	putative ABC transporter ATP-binding protein
2.91e-09	SCO2675	hypothetical protein SC6D10.18c
4.72e-06	SCO2676	hypothetical protein SC6D10.19c
9.37e-05	SCO2677	putative ABC transpoter ATP-binding protein
7.48e-16	SCO2682	putative membrane protein
0.000492	SCO2684	putative ATP-binding membrane protein
3.28e-06	SCO2685	putative ATP-binding protein SCC61A.06c
1.96e-08	SCO2695	hypothetical protein
0.000194	SCO2697	putative secreted protein
1.07e-14	SCO2699	putative small membrane protein
3.76e-10	SCO2700	tyrosinase (monophenol monooxygenase)
3.04e-09	SCO2701	tyrosinase co-factor
2.22e-11	SCO2702	putative secreted protein
3.74e-12	SCO2703	putative membrane protein
2.08e-08	SCO2704	putative secreted protein
1.74e-12	SCO2705	putative membrane protein
2.03e-07	SCO2706	putative transferase
1.28e-05	SCO2707	putative transferase
0.00161	SCO2708	putative integral membrane protein
3.68e-06	SCO2710	putative polysaccharide deacetylase
4.78e-07	SCO2711	putative glycosyl transferase
7.72e-11	SCO2712	putative membrane protein
1.08e-07	SCO2713	hypothetical protein
1.9e-05	SCO2715	hypothetical protein
1.15e-15	SCO2716	putative secreted protein
7.59e-14	SCO2717	putative small membrane protein
6.49e-16	SCO2718	putative secreted protein
1.91e-12	SCO2719	putative secreted protein
3.66e-05	SCO2723	putative ABC transporter ATP-binding protein
5.71e-13	SCO2736	citrate synthase.
2.81e-06	SCO2747	bifunctional carbohydrate binding and transport protein.
3.8e-07	SCO2748	carbohydrate kinase
3.19e-08	SCO2755	putative acetyltransferase
1.77e-05	SCO2756	integral membrane protein.
4.66e-07	SCO2758	beta-N-acetylglucosaminidase (putative secreted protein)
3.98e-08	SCO2761	putative secreted tripeptidyl aminopeptidase
1.12e-05	SCO2765	hypothetical protein SCC57A.36.
3.86e-06	SCO2768	hypothetical protein SCC57A.39c
5.22e-14	SCO2769	putative acetolactate synthase
1.13e-12	SCO2770	agmatinase
7.97e-07	SCO2772	putative membrane transport protein
1.32e-07	SCO2773	acyl CoA thioesterase II
4.14e-11	SCO2776	acetyl/propionyl CoA carboxylase, beta subunit
4.21e-05	SCO2777	acetyl/propionyl CoA carboxylase alpha subunit
5.35e-05	SCO2778	hydroxymethylglutaryl-CoA lyase
1.72e-13	SCO2780	putative secreted protein
0.00298	SCO2781	hypothetical protein
0.00639	SCO2782	putative pyridoxal-dependent decarboxylase
2.26e-05	SCO2783	putative monooxygenase
3.28e-07	SCO2784	putative aceytltranferase
2e-10	SCO2788	hypothetical protein SCC105.19
3.98e-12	SCO2789	glucosamine-fructose-6-phosphate aminotransferase
2.38e-09	SCO2790	conserved hypothetical protein SCC105.21c
1.8e-06	SCO2791	hypothetical protein SCC105.22c
3.94e-11	SCO2792	araC-family transcriptional regulator
5.55e-10	SCO2795	putative sugar binding secreted protein
1.85e-09	SCO2803	hypothetical protein
1.65e-13	SCO2804	hypothetical protein
1.08e-08	SCO2805	conserved hypothetical protein
1.86e-05	SCO2807	putative integral membrane protein
1.24e-06	SCO2813	conserved hypothetical protein
3.09e-09	SCO2817	conserved hypothetical protein
1.24e-06	SCO2818	conserved hypothetical protein
5.14e-11	SCO2819	hypothetical protein
9.8e-09	SCO2820	hypothetical protein
1.81e-13	SCO2822	putative decarboxylase
5.59e-15	SCO2823	putative decarboxylase
9.97e-08	SCO2824	putative NAD-binding protein
1.43e-07	SCO2835	putative membrane protein.
0.00113	SCO2836	putative glycosyl transferase
0.000528	SCO2837	putative secreted protein.
9.55e-05	SCO2838	putative secreted endoglucanase.
2.87e-06	SCO2839	putative lipoprotein.
8.17e-08	SCO2841	putative secreted protein
3.03e-05	SCO2842	putative membrane protein.
2.06e-06	SCO2852	putative membrane protein.
1.26e-13	SCO2859	conserved hypothetical protein SCE20.33c.
7.21e-05	SCO2867	hypothetical protein SCE6.04
3.16e-06	SCO2868	conserved hypothetical protein
2.36e-07	SCO2870	hypothetical protein SCE6.07.
0.0071	SCO2873	hypothetical protein SCE6.10c.
0.000106	SCO2876	putative acetyltransferase.
3.4e-08	SCO2877	putative membrane protein.
1.03e-05	SCO2878	hypothetical protein SCE6.15.
9.87e-14	SCO2879	putative membrane protein
1.07e-14	SCO2880	conserved hypothetical protein SCE6.17.
2.56e-07	SCO2881	conserved hypothetical protein SCE6.18
7.92e-11	SCO2882	putative conserved ATP/GTP-binding protein
2.13e-14	SCO2883	putative cytochrome P450.
2.51e-13	SCO2884	putative cytochrome P450.
2.47e-13	SCO2885	conserved hypothetical protein SCE6.22c.
5.75e-09	SCO2887	putative membrane protein.
0.004	SCO2892	putative secreted protein.
4.72e-06	SCO2895	putative integral membrane transport protein.
4.02e-08	SCO2896	putative integral membrane protein
0.00251	SCO2897	probable secreted penicillin-binding protein
4.44e-08	SCO2899	putative GroES-family molecular chaperone.
2.12e-06	SCO2902	conserved hypothetical protein
7.84e-06	SCO2903	putative secreted protein
0.000371	SCO2904	putative ribonuclease PH
1.27e-11	SCO2907	putative PTS transmembrane component
5.4e-07	SCO2908	conserved hypothetical protein
5.4e-16	SCO2910	putative cysteine synthase
3.96e-16	SCO2911	conserved hypothetical protein
4.55e-16	SCO2912	hypothetical protein
9.35e-11	SCO2913	conserved hypothetical protein
0.000286	SCO2915	hypothetical protein
3.67e-12	SCO2919	hypothetical protein
2.47e-17	SCO2920	putative secreted protease
4.23e-12	SCO2921	putative membrane protein
6.15e-10	SCO2927	putative 4-hydroxyphenylpyruvate dioxygenase
1.83e-08	SCO2928	putative asnC-family transcriptional regulator
1.46e-05	SCO2930	putative permease membrane component
7.21e-05	SCO2934	putative secreted protein
3.79e-06	SCO2945	putative sugar transporter membrane protein
1.41e-10	SCO2948	conserved hypothetical protein
9.79e-16	SCO2949	UDP-N-acetylglucosamine transferase
3.05e-17	SCO2950	DNA-binding protein Hu (hs1)
1.77e-10	SCO2951	putative malate oxidoreductase
1.36e-11	SCO2953	putative membrane protein
3.66e-08	SCO2954	putative RNA polymerase sigma factor
0.00523	SCO2955	conserved hypothetical protein SCE59.14c
8.03e-08	SCO2957	hypothetical protein SCE59.16c
9.84e-10	SCO2958	putative transcriptional regulator
2e-09	SCO2959	putative nitrate extrusion protein
1.12e-06	SCO2961	putative integral membrane protein
0.00446	SCO2962	putative bi-functional transferase/deacetylase
8.15e-08	SCO2963	putative membrane protein
3.16e-11	SCO2968	putative cell division protein
2.35e-07	SCO2969	cell division ATP-binding protein
6.61e-12	SCO2970	putative membrane protein
4.5e-13	SCO2971	putative secreted protein
7.47e-09	SCO2972	chain release factor 2
0.000329	SCO2974	serine/threonine protein kinase
1.25e-07	SCO2976	hypothetical protein SCE50.04c
1.22e-07	SCO2978	putative secreted protein
0.000317	SCO2982	putative glycosyl transferase
2.75e-11	SCO2986	conserved hypothetical protein SCE50.14c
3.91e-12	SCO2995	putative ABC transporter integral membrane protein
1.31e-06	SCO2996	putative ABC transporter ATP-binding protein
0.0069	SCO2999	conserved hypothetical protein
6.84e-07	SCO3006	putative acetyltransferase
0.00461	SCO3008	putative two-component system response regulator
1.98e-11	SCO3009	conserved hypothetical protein
3.2e-09	SCO3012	putative two-component system histidine kinase
1.63e-10	SCO3013	putative two-component system response regulator
6.71e-07	SCO3018	putative regulatory protein
0.00491	SCO3023	adenosylhomocysteinase
1.01e-06	SCO3024	putative transport protein
6.74e-08	SCO3026	hypothetical protein SCE34.07c
2.01e-09	SCO3028	phosphomannomutase
2.49e-06	SCO3032	putative secreted protein
0.00301	SCO3034	sporulation regulatory protein
7.94e-06	SCO3036	conserved hypothetical protein SCE34.18
1.32e-06	SCO3044	conserved hypothetical protein
4.65e-08	SCO3048	putative membrane protein
3.38e-06	SCO3049	putative acyl-CoA hydrolase
4.77e-07	SCO3050	hypothetical protein
3.83e-10	SCO3051	acyl-CoA dehydrogenase
1.77e-07	SCO3053	putative secreted esterase
1.34e-06	SCO3055	conserved hypothetical protein
1.45e-07	SCO3057	putative dipeptidase
8.49e-12	SCO3059	phosphoribosylaminoimidazole carboxylase catalytic subunit PurE
2.42e-12	SCO3060	phosphoribosylaminoimidazole carboxylase ATPase subunit PurK
1.44e-08	SCO3063	putative two-component system reponse regulator
5.29e-15	SCO3064	putative peptide transporter
9.08e-10	SCO3067	putative anti anti sigma factor
2.49e-08	SCO3068	putative RNA polymerase sigma factor
0.00206	SCO3069	putative integral membrane protein
9.62e-10	SCO3070	putative chlorohydrolase
1.37e-09	SCO3071	putative chlorohydrolase
2.87e-06	SCO3072	putative amino acid hydrolase
5.37e-05	SCO3075	putative transcriptional regulator
3.03e-11	SCO3078	putative secreted protein
1.06e-11	SCO3079	putative thiolase
2.22e-07	SCO3081	hypothetical protein SCE25.22c
2.43e-13	SCO3082	hypothetical protein SCE25.23
9.7e-05	SCO3083	putative integral membrane protein
9.61e-05	SCO3091	cyclopropane-fatty-acyl-phospholipid synthase
1.01e-11	SCO3092	putative oxidoreductase
2.87e-05	SCO3093	putative hydrolase
0.000279	SCO3095	putative membrane protein
7.58e-09	SCO3096	enolase
2.41e-10	SCO3098	putative secreted protein
3.53e-05	SCO3099	putative cytochrome P450 hydroxylase
1.59e-06	SCO3100	conserved hypothetical protein
1.29e-09	SCO3101	putative lipoprotein
2.8e-06	SCO3107	putative lipoprotein
3.89e-18	SCO3108	conserved hypothetical protein
2.66e-05	SCO3110	putative ABC transport system integral membrane protein
1.57e-06	SCO3114	conserved hypothetical protein
7.87e-08	SCO3115	hypothetical protein SCE41.24c
3.37e-12	SCO3116	hypothetical protein SCE41.25c
8.77e-07	SCO3117	hypothetical protein SCE41.26
3.27e-06	SCO3118	hypothetical protein SCE41.27
2.87e-06	SCO3119
1.41e-12	SCO3122	putative nucleotidyltransferase
5.19e-20	SCO3123	ribose-phosphate pyrophosphokinase
1.89e-17	SCO3124	ribosomal L25p family protein
4.1e-11	SCO3125	peptidyl-tRNA hydrolase
8.31e-08	SCO3126	putative membrane protein
0.000483	SCO3127	phosphoenolpyruvate carboxylase
1.09e-06	SCO3128	putative fatty acid desaturase (membrane)
2.76e-11	SCO3131	conserved hypothetical protein
5.77e-10	SCO3132	putative trans-aconitate methyltransferase
6.8e-14	SCO3134	putative two-component system response regulator
0.000474	SCO3138	galactose-1-phosphate uridylyltransferase
1.3e-11	SCO3144	putative two-component system response regulator
1.57e-10	SCO3146	putative secreted protein
1.7e-10	SCO3147	putative ABC transporter ATP-binding subunit
3.92e-06	SCO3148	putative isopentenyl monophosphate kinase
9.68e-12	SCO3149	putative dimethyladenosine transferase
5.61e-07	SCO3151	conserved hypothetical protein SCE87.02c
1.86e-13	SCO3152	hypothetical protein SCE87.03c
2.05e-06	SCO3156	putative penicillin-binding protein (putative secreted protein)
9.07e-06	SCO3159	putative membrane protein
3.04e-10	SCO3160	putative integral membrane transport protein
7.65e-07	SCO3161	putative ABC transport protein, ATP-binding subunit.
1.47e-09	SCO3163	hypothetical protein SCE87.14c
2.43e-10	SCO3164	putative integral membrane protein
0.00241	SCO3165	hypothetical protein SCE87.16c
3.33e-10	SCO3169	hypothetical protein SCE87.20c.
2.46e-06	SCO3173	putative merR-family transcriptional regulator
1.96e-08	SCO3177	putative membrane protein
0.000605	SCO3180	molybdenum cofactor biosynthesis protein
1.42e-11	SCO3182	UTP-glucose-1-phosphate uridylyltransferase
5.93e-11	SCO3184	putative penicillin acylase (EC 3.5.1.11).
3.34e-09	SCO3186	putative ABC transporter integral membrane protein
2.85e-12	SCO3187	conserved hypothetical protein SCE22.04
1.46e-07	SCO3188	putative methylthioadenosine phosphorylase
0.00246	SCO3194	putative lipoprotein
2.3e-16	SCO3195	hypothetical protein SCE22.12
1.87e-09	SCO3196	putative fructose-specific permease
3.56e-07	SCO3197	putative 1-phosphofructokinase
2.92e-10	SCO3198	putative deoR-family transcriptional regulator
3.89e-12	SCO3202	RNA polymerase principal sigma factor
0.000106	SCO3208	putative secreted protein
4.44e-12	SCO3211	putative indoleglycerol phosphate synthase
1.44e-14	SCO3213	probable anthranilate synthase component II
1.5e-10	SCO3214	probable anthranilate synthase component I
3.6e-06	SCO3216	putative integral membrane ATPase
3.7e-13	SCO3217	putative transcriptional regulator
3.38e-16	SCO3218	putative small conserved hypothetical protein
7.1e-09	SCO3219	putative lipase (putative secreted protein)
2.09e-12	SCO3221	putative oxidoreductase
2.58e-15	SCO3222	putative secreted protein
6.97e-08	SCO3228	putative glycolate oxidase
1.38e-08	SCO3229	putative 4-hydroxyphenylpyruvic acid dioxygenase
3e-07	SCO3230	CDA peptide synthetase I
1.44e-08	SCO3230	CDA peptide synthetase I
1.26e-08	SCO3230	CDA peptide synthetase I
2.06e-07	SCO3231	CDA peptide synthetase II
8.82e-07	SCO3232	CDA peptide synthetase III
6.78e-11	SCO3233	putative hydrolase
9.33e-11	SCO3234	putative phosphotransferase
8.33e-13	SCO3235	putative ABC transporter
7.75e-13	SCO3236	putative oxygenase
2.75e-13	SCO3237	conserved hypothetical protein
2.82e-11	SCO3238	hypothetical protein
1.01e-12	SCO3239	conserved hypothetical protein
1.32e-08	SCO3240	conserved hypothetical protein
2e-09	SCO3241	putaive isomerase
5.81e-07	SCO3242	puitative transferase
2.06e-15	SCO3243	putative myo-inositol phosphate synthase
6.05e-19	SCO3244	putative secreted protein
5.92e-15	SCO3245	putative salicylate hydroxylase (putative secreted protein)
8.3e-08	SCO3246	putative 3-oxoacyl-[acyl carrier protein] synthase III
2.99e-14	SCO3247	putative acyl CoA oxidase
1.66e-16	SCO3248	putative 3-oxoacyl-[acyl carrier protein] synthase II
1.96e-17	SCO3249	putative acyl carrier protein
9.84e-07	SCO3253	SpdD protein
0.00167	SCO3254	SpdC protein
2.85e-10	SCO3256	SpdA protein
5.53e-05	SCO3257	plasmid transfer protein
2.05e-06	SCO3259	korSA, regulatory protein
0.000284	SCO3260	MutT-like protein
0.00625	SCO3276	putative integral membrane transporter
1.52e-20	SCO3288	putative integral membrane protein
6.72e-18	SCO3289	putative large membrane protein
7.87e-26	SCO3290	hypothetical protein
5.45e-06	SCO3291	putative regulatory protein
5.79e-05	SCO3296	putative oxidoreductase
8.58e-13	SCO3299	conserved hypothetical protein
8.2e-06	SCO3300	putative secreted serine-rich protein
1.99e-12	SCO3301	putative secreted protein
7.42e-08	SCO3302	putative integral membrane protein
1.36e-08	SCO3303	putative lysyl-tRNA synthetase
9.7e-08	SCO3304	putative arginyl-tRNA synthetase
2.7e-09	SCO3306	putative aminotransferase
6.36e-11	SCO3311	delta-aminolevulinic acid dehydratase
1.74e-05	SCO3312	conserved hypothetical protein
4.88e-09	SCO3317	putative uroporphyrin-III C-methyltransferase/uroporphyrinogen-III synthase
8.43e-11	SCO3318	putative porphobilinogen deaminase
1.05e-12	SCO3319	putative glutamyl-tRNA reductase
1.82e-06	SCO3320	conserved hypothetical protein
5.25e-25	SCO3323	putative RNA polymerase sigma factor
1.13e-21	SCO3324	hypothetical protein
2.24e-06	SCO3326	putative epimerase
3.48e-12	SCO3327	hypothetical protein
2.64e-18	SCO3328	hypothetical protein
6.45e-05	SCO3329	hypothetical protein
1.77e-05	SCO3330	putative acetoin utilization protein
3.32e-05	SCO3335	putative araC-family transcriptional regulator
3.46e-10	SCO3337	pyrroline-5-carboxylate reductase
1.87e-06	SCO3339	putative ABC transporter ATP-binding subunit
2.22e-08	SCO3340	hypothetical protein
0.000205	SCO3341	putative integral membrane protein
4.25e-06	SCO3343	hypothetical protein
6.13e-06	SCO3347	conserved hypothetical protein
1.76e-13	SCO3350	hypothetical protein
7.85e-08	SCO3351	putative DNA repair protein
4.95e-06	SCO3352	putative DNA-binding protein
3.86e-05	SCO3355	putative adenine glycosylase
1.73e-09	SCO3356	ECF sigma factor
8.18e-07	SCO3360	hypothetical protein
0.000924	SCO3361	putative AsnC-family transcriptional regulator
2.52e-12	SCO3366	putative exporter
0.000498	SCO3373	putative Clp-family ATP-binding protease
3.13e-16	SCO3375	putative Lsr2-like protein
3.81e-06	SCO3376	putative acetyltransferase
2.99e-06	SCO3378	putative small membrane protein
2.99e-10	SCO3379	hypothetical protein
9.25e-11	SCO3380	conserved hypothetical protein
5.72e-06	SCO3385	putative L-allo-threonine aldolase
6.27e-10	SCO3386	hypothetical protein
2.45e-07	SCO3389	putative two component system response regulator
8.36e-06	SCO3390	putative two component sensor kinase
0.000542	SCO3392	putative NADH dehydrogenase subunit NuoD2
2.94e-05	SCO3395	putative secreted protein
7.89e-07	SCO3397	putative integral membrane lysyl-tRNA synthetase
6.31e-08	SCO3398	putative dihydropteroate synthase
3.49e-09	SCO3399	hypothetical protein
2.29e-12	SCO3400	putative dihydroneopterin aldolase
0.00152	SCO3404	cell division protein ftsH homolog
0.0014	SCO3405	putative hypoxanthine phosphoribosyltransferase
1.12e-08	SCO3406	conserved hypothetical protein
5.19e-07	SCO3407	conserved hypothetical protein
6.55e-14	SCO3409	putative inorganic pyrophosphatase
1.42e-07	SCO3420	putative aldehyde dehydrogenase
2.88e-09	SCO3423	putative regulator
9.52e-10	SCO3424	putative regulator
1.57e-05	SCO3426	hypothetical protein
9.06e-05	SCO3429	putative 50S ribosomal protein L28
2.8e-07	SCO3443	putative pyridine nucleotide-disulphide oxidoreductase
3.21e-05	SCO3449	hypothetical protein SCE46.06c
0.000764	SCO3464	conserved hypothetical protein SCE46.21
7.5e-06	SCO3470	transposase
1.8e-13	SCO3475	putative isomerase
2.62e-11	SCO3476	putative short-chain dehydrogenase
3.78e-07	SCO3477	putative dehydrogenase
3.38e-16	SCO3478	putative dehydrogenase
3.33e-12	SCO3479	putative beta-galatosidase
1.03e-19	SCO3480	putative racemase
7.79e-16	SCO3481	hypothetical protein SCE65.17c
5.24e-14	SCO3482	putative sugar-permease
5.86e-13	SCO3483	putative integral membrane transport protein
8.27e-20	SCO3484	putative secreted sugar-binding protein
8.93e-09	SCO3485	putative lacI-family transcriptional regulator
1.48e-12	SCO3486	putative aldehyde dehydrogenase
4.5e-18	SCO3487	putative hydrolase
4.94e-05	SCO3488	putative transposase remnant
1.06e-05	SCO3488	putative transposase remnant
2.99e-10	SCO3492	hypothetical protein SCE65.28c
0.000566	SCO3516	hypothetical protein
1.36e-08	SCO3521	putative integral membrane protein
3.87e-08	SCO3522	putative transcriptional regulator
1.25e-05	SCO3536
4.09e-05	SCO3537	putative DNA-binding protein
1.13e-07	SCO3538	hypothetical protein
1.61e-05	SCO3542	integral membrane protein with kinase activity
1.01e-06	SCO3544	putative membrane protein
2.5e-07	SCO3546	putative small secreted protein
4.66e-06	SCO3548	putative anti-sigma factor
1.2e-08	SCO3549	putative anti-sigma factor antagonist
1.06e-05	SCO3561	putative secreted protein
3.31e-05	SCO3564	putative sodium/proton antiporter
4e-05	SCO3565	putative integral membrane transport protein
2.53e-11	SCO3575	conserved hypothetical protein
4.17e-08	SCO3576	hypothetical protein
2.66e-05	SCO3578	putative ion-transporting ATPase
4.18e-20	SCO3579	putative regulatory protein
2.24e-07	SCO3580	putative transpeptidase
1.54e-10	SCO3581	conserved hypothetical protein
0.00051	SCO3582	putative secreted protein
2.23e-07	SCO3583	putative integral membrane regulator
1.43e-06	SCO3585	hypothetical protein
8.81e-11	SCO3589	putative two component sensor kinase
4.81e-16	SCO3590	putative two-component system response regulator
1.89e-07	SCO3592	putative membrane protein
6.5e-11	SCO3593	conserved hypothetical protein
1.26e-12	SCO3594	putative D-lactate dehydrogenase
2.44e-11	SCO3595	putative D-alanine:D-lactate ligase
3.85e-08	SCO3599	conserved hypothetical protein
1.07e-06	SCO3604	putative membrane protein
7.62e-05	SCO3614	putative aspartate-semialdehyde dehydrogenase
2.19e-05	SCO3615	putative aspartokinase
0.000832	SCO3617	hypothetical protein
1.57e-05	SCO3618	putative recomination protein
2.35e-06	SCO3619	conserved hypothetical protein
2.99e-10	SCO3620	putative membrane protei
0.00469	SCO3626	putative RNA polymerase sigma factor
1.22e-05	SCO3628	putative secreted protein
2.04e-06	SCO3629	adenylosuccinate synthetase
1.17e-05	SCO3631	hypothetical protein
2.71e-06	SCO3635	hypothetical protein
0.000594	SCO3642	putative membrane protein
2.83e-09	SCO3643	conserved hypothetical protein
4.43e-08	SCO3649	putative fructose 1,6-bisphosphate aldolase
2.77e-09	SCO3650	putative uridine 5'-monophosphate synthase
5.29e-07	SCO3652	putative membrane protein
8.6e-13	SCO3655	putative spermidine synthase
3.05e-08	SCO3656	conserved hypothetical protein
2.14e-08	SCO3657	hypothetical protein
0.000429	SCO3659	hypothetical protein
9.25e-16	SCO3662	hypothetical protein SCH44.02c
2.02e-16	SCO3663	putative membrane protein
0.000255	SCO3667	putative secreted solute-binding protein
4.8e-08	SCO3669	molecular chaperone
1.45e-10	SCO3670	heat chock protein
4.81e-08	SCO3671	heat shock protein 70
1.36e-06	SCO3672	putative cell surface biosynthesis associated protein
5.61e-16	SCO3678	putative deoxynucleotide triphosphate deaminase
2.07e-08	SCO3687	conserved hypothetical protein
9.19e-06	SCO3691	putative regulatory protein
0.000278	SCO3700	putative heavy metal reductase
6.9e-08	SCO3704	putative substrate-binding transport protein
1.79e-05	SCO3705	putative ABC transporter membrane subunit
1.57e-06	SCO3706	putative ABC transporter ATP-binding subunit
0.000577	SCO3723	putative regulatory protein
2.98e-07	SCO3724	hypothetical protein SCH22A.02c
1.77e-12	SCO3725	putative conserved membrane protein
5.6e-07	SCO3726	hypothetical protein SCH22A.04c
1.12e-09	SCO3730	putative oxidoreductase
3.97e-15	SCO3731	cold-shock protein
3.86e-07	SCO3732	putative DEAD-box RNA helicase
2.91e-08	SCO3735	putative secreted protein
2e-08	SCO3742	putative glycosyltransferase
5.93e-06	SCO3746	putative membrane protein
2.93e-13	SCO3748	cold shock protein
1.87e-07	SCO3749	putative integral membrane protein
0.000209	SCO3750	putative two-component sensor histidine kinase
4.24e-11	SCO3751	putative membrane protein
4.47e-10	SCO3752	putative ABC transporter ATP-binding protein
9.68e-08	SCO3755	putative ABC transport system ATP binding protein
1.28e-06	SCO3764	putative integral membrane protein
4.89e-06	SCO3767	conserved hypothetical protein
6.37e-06	SCO3780	putative sugar hydrolase
1.73e-08	SCO3781	putative secreted protein
1.64e-08	SCO3783	putative lipoprotein
4.72e-10	SCO3787	putative integral membrane protein
7.44e-09	SCO3788	conserved hypothetical protein SCH63.35
1.5e-15	SCO3791	hypothetical protein SCH63.38
8.71e-07	SCO3792	putative methionyl tRNA synthetase
3.59e-06	SCO3793	conserved hypothetical protein
9.67e-09	SCO3794	putative glycosyl transferase
4.28e-07	SCO3795	aspartyl-tRNA synthetase
1.78e-06	SCO3800	putative acyl-CoA dehydrogenase
5.81e-12	SCO3801	putative aminopeptidase
1.14e-08	SCO3806	hypothetical protein
3.05e-05	SCO3808	conserved hypothetical protein
2.09e-05	SCO3809	putative transmembrane transport protein
2.12e-15	SCO3810	putative gntR-family transcriptional regulator
1.69e-07	SCO3813	putative membrane protein
2.88e-07	SCO3814	putative DNA-binding protein
0.000152	SCO3815	putative dihydrolipoamide acyltransferase component
3.01e-05	SCO3817	putative branched-chain alpha keto acid dehydrogenase E1 alpha subunit
1.45e-05	SCO3819	hypothetical protein
7.49e-08	SCO3820	putative serine/threonine protein kinase
2.68e-06	SCO3821	serine/threonine protein kinase
1.41e-08	SCO3822	conserved hypothetical protein
5.22e-05	SCO3829	putative dihydrolipoamide acyltransferase component E2
2.49e-09	SCO3831	E1-alpha branched-chain alpha keto acid dehydrogenase
1.97e-08	SCO3835	putative dehydrogenase
3.82e-06	SCO3838	putative membrane protein
1.02e-09	SCO3839	hypothetical protein
3.99e-08	SCO3840	hypothetical protein
0.00066	SCO3843	hypothetical protein
1.25e-06	SCO3844	putative secreted protein
0.000432	SCO3845	putative protein phosphatase
4.16e-05	SCO3847	putative secreted penicillin-binding protein
2.15e-07	SCO3852	putative membrane protein
1.44e-07	SCO3854	cputative membrane protein
0.000154	SCO3856	putative peptidyl-prolyl cis-trans isomerase
2.47e-13	SCO3857	putative regulatory protein
1.61e-06	SCO3859	putative DNA-binding protein
9.04e-14	SCO3863	putative secreted protein
1.32e-07	SCO3867	putative ferredoxin
2.35e-07	SCO3870	putative integral membrane protein
4.52e-05	SCO3871	putative decarboxylase
5.46e-06	SCO3872	putative integral membrane protein
2.04e-09	SCO3873	DNA gyrase subunit A
2.13e-07	SCO3875	conserved hypothetical protein
2.35e-14	SCO3876	DNA replication protein
3.05e-17	SCO3877	putative 6-phosphogluconate dehydrogenase
0.00845	SCO3878	DNA polymerase III, beta chain
1.89e-05	SCO3879	chromosomal replication initiator protein
6.83e-10	SCO3880	putative 50S ribosomal protein L34
1.05e-14	SCO3881	putative ribonuclease P component
9.46e-10	SCO3883	putative membrane protein
1.88e-18	SCO3884	conserved hypothetical protein
3.68e-08	SCO3885	conserved hypothetical GidB-family protein
0.000186	SCO3887	putative partitioning or sporulation protein
9.57e-07	SCO3889	thioredoxin
1.18e-10	SCO3890	thioredoxin reductase (NADPH)
0.000542	SCO3893	hypothetical protein
5.43e-08	SCO3896	putative RNA nucleotidyltransferase
2.53e-11	SCO3897	hypothetical protein
1.76e-08	SCO3899	hypothetical protein
7.21e-05	SCO3900	conserved hypothetical protein
1.26e-13	SCO3905	putative membrane protein
6.08e-19	SCO3907	putative single-strand DNA-binding protein
7.43e-14	SCO3908	putative 30S ribosomal protein S18
1.95e-13	SCO3909	50S ribosomal protein L9
1.11e-12	SCO3915	putative transmembrane efflux protein
1.25e-06	SCO3916	hypothetical protein
0.000121	SCO3917	conserved hypothetical protein
2.06e-05	SCO3920	putative cystathionine/methionine gamma-synthase/lyase
4.58e-08	SCO3924	putative membrane protein
1.14e-07	SCO3928	putative thiamine biosynthesis protein
2.59e-08	SCO3929	hypothetical protein
0.000806	SCO3933	putative regulatory protein
1.52e-15	SCO3940	putative transmembrane protein
0.00425	SCO3949	possible secreted peptidase
0.00469	SCO3952	hypothetical protein SCD78.19c
3.39e-10	SCO3953	possible phosphotransferase
9.82e-09	SCO3956	putative ABC transporter ATP-binding protein
4.07e-05	SCO3957	possible integral membrane protein
2.47e-12	SCO3958	ABC transporter ATP-binding protein
6.26e-06	SCO3959	possible integral membrane protein
6.29e-09	SCO3960	conserved hypothetical protein SCD78.27c
8.5e-08	SCO3961	seryl-tRNA synthase
5.6e-05	SCO3964	hypothetical protein SCD78.31c
0.000369	SCO3965	conserved hypothetical protein
3.05e-06	SCO3966	putative secreted protein
7.18e-08	SCO3967	conserved hypothetical membrane protein
3.92e-06	SCO3968	putative integral membrane protein
9.26e-10	SCO3970	Xaa-Pro aminopeptidase
6.27e-10	SCO3971	conserved hypothetical protein
1.38e-07	SCO3974	hypothetical protein
7.64e-12	SCO3975	putative regulator
1.45e-11	SCO3977	putative protease (putative secreted protein)
0.000881	SCO3985	conserved hypothetical protein
1.33e-09	SCO4001	hypothetical protein 2SC10A7.05c
4.81e-12	SCO4002	putative secreted protein
5.59e-13	SCO4005	putative RNA polymerase sigma factor
7.37e-06	SCO4008	putative tetR family regulatory protein
6.91e-07	SCO4009	putative bifunctional protein (histidine kinase and regulator)
4.41e-06	SCO4010	putative secreted protein
0.00147	SCO4011	putative integral membrane protein
1.71e-09	SCO4013	putative secreted penicillin-binding protein
1.38e-07	SCO4018	conserved hypothetical protein
0.00521	SCO4027	putative anti sigma factor antagonist
1.48e-10	SCO4028	hypothetical protein
1.91e-07	SCO4031	putative integral membrane transport protein
3.71e-05	SCO4032	putative marR regulatory protein
2.57e-05	SCO4033	putative membrane protein
7.54e-21	SCO4034	putative RNA polymerase sigma factor
2.44e-09	SCO4036
1.68e-10	SCO4037	putative small membrane protein
1.15e-06	SCO4039	hypothetical protein 2SCD60.05c
4.65e-09	SCO4045	putative integral membrane protein
0.00662	SCO4046	hypothetical protein 2SCD60.12c
1.01e-10	SCO4050	putative acetyltransferase
0.00275	SCO4051	conserved hypothetical protein
9.54e-07	SCO4053	putative transport integral membrane protein
7.13e-07	SCO4054	putative integral membrane protein
8.81e-14	SCO4055	putative alcohol dehydrogenase
1.4e-08	SCO4057	putative transport integral membrane protein
1.32e-08	SCO4069	putative integral membrane protein
4.62e-05	SCO4072	luxR family two component system response regulator
0.00274	SCO4073	putative sensor kinase
0.0004	SCO4076	putative LSR2-like protein
1.56e-07	SCO4077	hypothetical protein SCD25.13
0.00174	SCO4078	phosphoribosyl formylglycinamidine synthase I (EC 6.3.5.3)
1.8e-08	SCO4079	phosphoribosyl formylglycinamidine synthase II (EC 6.3.5.3)
7.43e-10	SCO4080	conserved hypothetical protein SCD25.16c
2.31e-07	SCO4082	possible secreted peptidase
1.38e-06	SCO4084	hypothetical protein SCD25.20
1.73e-06	SCO4086	amidophosphoribosyltransferase
3.13e-05	SCO4088	hypothetical protein SCD25.24c
2.06e-06	SCO4091	putative DNA-binding protein
3.27e-08	SCO4096	ATP-dependent RNA helicase
0.000385	SCO4097	possible amino acid/metabolite permease
3.56e-06	SCO4109	putative oxidoreductase
1.4e-07	SCO4111	conserved hypothetical protein
4.62e-09	SCO4113	conserved hypothetical protein
1.84e-11	SCO4114	sporulation associated protein
1.76e-08	SCO4118	putative tetR-family transcriptional regulator
5.57e-07	SCO4119	putative NADH dehydrogenase
2.71e-09	SCO4120	conserved hypothetical protein
0.000484	SCO4125	putative acetyltransferase
3.93e-06	SCO4126	putative membrane protein
9.04e-06	SCO4127	putative ATP/GTP-binding protein
0.00026	SCO4128	putative membrane protein
1.87e-09	SCO4131	putative integral membrane protein
5e-07	SCO4132	putative secreted transglycosylase
2.05e-10	SCO4133	putative integral membrane protein
8.18e-07	SCO4134	putative lipoprotein
0.000385	SCO4135	putative lipoprotein
2.5e-05	SCO4136	conserved hypothetical protein SCD84.04c
0.00573	SCO4137	conserved hypothetical protein SCD84.04
3.05e-17	SCO4138	phosphate transport protein
9.43e-08	SCO4140	phosphate ABC transport system permease protein
9.68e-14	SCO4141	phosphate ABC transport system permease protein
3.89e-18	SCO4142	phosphate-binding protein precursor
4.43e-08	SCO4143	putative mutT-like protein
1.22e-09	SCO4145	polyphosphate kinase
3.58e-06	SCO4150	putative ABC transport system transmembrane protein
9.77e-17	SCO4159	transcriptional regulatory protein
1.2e-08	SCO4164	putative thiosulfate sulfurtransferase
5.29e-10	SCO4170	putative membrane protein
2.21e-10	SCO4171	putative secreted protein
7.38e-09	SCO4172	putative membrane protein
1.44e-20	SCO4173	hypothetical protein SCD66.10c
1.2e-25	SCO4174	putative integral membrane protein
6.96e-27	SCO4175	hypothetical protein SCD66.12c
2.47e-14	SCO4176	conserved hypothetical protein
1.43e-13	SCO4177	conserved hypothetical protein
0.000161	SCO4178	putative small membrane protein
2.41e-05	SCO4179	hypothetical protein SCD66.16
7.93e-11	SCO4184	aerial mycelium formation
0.000111	SCO4185	conserved hypothetical protein
1.5e-23	SCO4187	putative membrane protein
4.15e-10	SCO4189	hypothetical protein
2.94e-07	SCO4190	putative GntR-family transcriptional regulator
0.00602	SCO4191	putative hydrolase
4.18e-05	SCO4192	hypothetical protein
6.1e-17	SCO4198	putative DNA-binding protein
3.71e-19	SCO4199	hypothetical protein
0.00061	SCO4202	putative NLP/P60-family secreted protein
2.93e-07	SCO4204	putative glycosyltransferase
0.00548	SCO4209	phosphoglycerate mutase
2.26e-13	SCO4218	putative small hydrophilic protein
3.18e-08	SCO4221	hypothetical protein
1.01e-06	SCO4222	conserved hypothetical protein
8.44e-06	SCO4225	putative integral membrane protein
2.31e-14	SCO4226	hypothetical protein
6.14e-12	SCO4227	hypothetical protein
5.83e-12	SCO4228	putative phosphate transport system regulator
9.75e-06	SCO4229	putative sensor kinase
5.74e-19	SCO4231	putative lipoprotein
1.48e-07	SCO4236	putative tRNA/rRNA methyltransferase
6.14e-08	SCO4237	putative integral membrane protein
2.16e-15	SCO4239	putative small membrane protein
0.000411	SCO4240	ABC transporter ATP-binding protein
1.14e-06	SCO4241	putative proteinase
6.08e-09	SCO4242	putative membrane protein
2.54e-07	SCO4243	putative secreted protein
3.91e-05	SCO4244	hypothetical protein SCD8A.17c
2.87e-07	SCO4245	conserved hypothetical protein SCD8A.18c
1.69e-09	SCO4246	hypothetical protein SCD8A.19c
1.62e-11	SCO4247	hypothetical protein SCD8A.20c
3.18e-12	SCO4251	putative secreted protein
1.7e-13	SCO4252	hypothetical protein SCD8A.25c
1.94e-08	SCO4253	conserved hypothetical protein SCD8A.26c
1.25e-07	SCO4260	hypothetical protein
6.95e-05	SCO4262	hypothetical protein SCD49.03
2.39e-08	SCO4264	putative aminoglycoside phosphotransferase
2.25e-11	SCO4266	putative oxidoreductase
1.38e-06	SCO4274	putative secreted protein
1.23e-08	SCO4276	putative respose regulatory protein
5.22e-05	SCO4277	putative tellurium resistance protein
5.92e-15	SCO4278	conserved hypothetical protein SCD95A.11
1.65e-12	SCO4280	putative reductase
5.02e-10	SCO4281	conserved hypothetical protein SCD95A.14
9.24e-15	SCO4286	putative solute-binding protein (putative secreted protein)
2.92e-08	SCO4287	hypothetical protein SCD95A.20
1.53e-08	SCO4288	putative phosphatase
0.00486	SCO4289	putative secreted protein
9.35e-06	SCO4290	putative possible trehalose-phosphate synthase
3.37e-09	SCO4291	putative secreted protein
6.03e-06	SCO4293	putative threonine synthase
7.33e-06	SCO4294	conserved hypothetical protein
7.35e-21	SCO4295	cold shock protein
1.5e-07	SCO4296	chaperonin 2
6.51e-13	SCO4297	putative oxidoreduxtase
2.34e-27	SCO4302	putative secreted protein
4.79e-10	SCO4303	putative transcriptional regulator
3.46e-19	SCO4304	putative oxidoreductase
0.00532	SCO4306	hypothetical protein SCD95A.39c
5.57e-10	SCO4311	hypothetical protein SCD95A.44c
8.58e-06	SCO4315	putative homeostasis protein
0.00012	SCO4318	DNA helicase
6.12e-09	SCO4319	putative integral membrane protein
7.57e-09	SCO4320	putative membrane protein
1.04e-06	SCO4321	conserved hypothetical protein SCD12A.03c
4.66e-07	SCO4326	conserved hypothetical protein
2.58e-13	SCO4327	conserved hypothetical protein SCD12A.10c
7.75e-16	SCO4328	putative lipoprotein
1.34e-06	SCO4332	putative integral membrane ATPase
1.18e-21	SCO4335	hypothetical protein SCD12A.18c
4.66e-10	SCO4336	putative marR-family protein
1.57e-08	SCO4343	hypothetical protein SCD12A.26c
0.00836	SCO4344	putative transposase
2.92e-06	SCO4346	hypothetical protein
1.46e-05	SCO4347	hypothetical protein SCD19.02c
2.5e-09	SCO4348	hypothetical protein
0.000221	SCO4349	conserved hypothetical protein
2.12e-09	SCO4350	putative integrase
1.03e-08	SCO4359	putative ABC transport system ATP-binding protein
1.49e-07	SCO4366	putative phosphoserine aminotransferase
0.000157	SCO4372	hypothetical protein SCD10.04c
1.43e-08	SCO4374	putative integral membrane protein
4.03e-09	SCO4378	conserved hypothetical protein
0.000112	SCO4384	putative enoyl CoA hydratase
3.6e-09	SCO4388	putative citrate synthase
1.3e-08	SCO4390	conserved hypothetical protein SCD10.22
0.00359	SCO4398	conserved hypothetical protein
1.4e-06	SCO4400	putative membrane protein
0.00646	SCO4401	putative lipoprotein
2.7e-10	SCO4403	putative formyltetrahydrofolate deformylase (fragment)
2.51e-07	SCO4405	putative ABC transport system ATP-binding protein
1.07e-14	SCO4409	putative RNA polymerase sigma factor
3.28e-09	SCO4411	putative calcium binding protein
4.09e-09	SCO4412	putative regulatory protein
1.11e-08	SCO4419	conserved hypothetical protein
0.000329	SCO4421	putative tetR-family transcriptional regulatory protein
0.000697	SCO4424	putative secreted protein
7.48e-16	SCO4425	sigma-like protein
5.45e-07	SCO4434	putative LysR-family transcriptional regulator
2.25e-09	SCO4435	hypothetical protein SCD6.13
4.92e-07	SCO4436	putative lyase
9.09e-10	SCO4438	putative integral membrane protein
3.68e-07	SCO4439	putative D-alanyl-D-alanine carboxypeptidase
9.7e-18	SCO4440	hypothetical protein SCD6.18
3.31e-10	SCO4441	putative DNA-binding protein
1.91e-17	SCO4442	hypothetical protein SCD6.20
1.22e-05	SCO4449	putative hydrolase
5.04e-11	SCO4452	putative RNA polymerase sigma factor
1.64e-08	SCO4453	hypothetical protein SCD6.31c
1.99e-06	SCO4467	hypothetical protein SCD65.10c
4.78e-11	SCO4469	glutamate-1-semialdehyde 2,1-aminomutase
8.22e-08	SCO4470	putative phosphoglycerate mutase
3.23e-06	SCO4471	putative secreted protein
1.48e-09	SCO4472	putative secreted protein
3.09e-08	SCO4482	putative lysR-family transcriptional regulator
1.09e-05	SCO4483	hypothetical protein SCD69.03
7.49e-09	SCO4490	putative decarboxylase SCD69.10
3.23e-07	SCO4491	putative octaprenyltransferase
3.38e-16	SCO4492	putative octaprenyl carboxylase
1.24e-09	SCO4493	putative asnC-family transcriptional regulator
8.27e-12	SCO4497	putative membrane protein
3.22e-19	SCO4498	putative proton transport protein
9.92e-13	SCO4499	putative tetR-family regulatory protein
4.74e-06	SCO4501	putative bifunctional protein (ketoreductase/3-oxoacyl-[acyl-carrier protein] reductase)
0.000167	SCO4504	putative methyltransferase
1.45e-07	SCO4505	cold shock protein
2.62e-05	SCO4506	conserved hypothetical protein
1.9e-09	SCO4509	hypothetical protein SCD35.16
2.09e-09	SCO4512	hypothetical protein SCD35.19c
6.24e-07	SCO4514	putative integral membrane protein
6.9e-08	SCO4515	putative membrane protein
3.72e-09	SCO4516	hypothetical protein SCD35.23c
2.52e-06	SCO4524	putative membrane protein
5.63e-10	SCO4526	putative protein kinase
1.23e-08	SCO4527	putative integral membrane protein
2.96e-06	SCO4528	putative integral membrane protein
6.08e-10	SCO4529	putative integral membrane protein
5.06e-07	SCO4531	putative septum determining protein
2.03e-06	SCO4533	hypothetical protein
5.32e-05	SCO4539	conserved hypothetical protein
0.00013	SCO4545	conserved hypothetical protein
2.26e-08	SCO4546	putative lipoprotein
2.1e-10	SCO4547	putative secreted protein
2.07e-08	SCO4548	putative integral membrane protein
3.41e-05	SCO4550	conserved hypothetical protein
9.3e-09	SCO4556	putative ubiquinone/menaquinone methyltransferase
6.31e-08	SCO4557	hypothetical protein
9.62e-09	SCO4559	putative electron transfer oxidoreductase
5.19e-07	SCO4561	putative NLP/P60 family protein
1.16e-10	SCO4562	NuoA, NADH dehydrogenase subunit
3.42e-12	SCO4564	NuoC, NADH dehydrogenase subunit
2.06e-11	SCO4566	NuoE, NADH dehydrogenase subunit
7.83e-12	SCO4567	NuoF, NADH dehydrogenase subunit
5.37e-05	SCO4568	NuoG, NADH dehydrogenase subunit
3.34e-09	SCO4569	NuoH, NADH dehydrogenase subunit
4.6e-14	SCO4570	NuoI, NADH dehydrogenase subunit
7.98e-12	SCO4572	NuoK, NADH dehydrogenase subunit
3.12e-09	SCO4573	NuoL, NADH dehydrogenase subunit
1.19e-07	SCO4574	NuoM, NADH dehydrogenase subunit
1.34e-09	SCO4575	NuoN, NADH dehydrogenase subunit
3.03e-07	SCO4576	hypothetical protein
1.95e-07	SCO4578	hypothetical protein
1.27e-05	SCO4579	putative integral membrane protein
1.34e-05	SCO4580	putative fumarylacetoacetase
1.02e-05	SCO4582	conserved hypothetical protein
2.71e-09	SCO4583	putative polyprenyl diphosphate synthase
2.15e-11	SCO4584	putative membrane protein
3.98e-13	SCO4585	putative ABC transporter ATP-binding protein
5.84e-20	SCO4587	hypothetical protein
0.000125	SCO4592	putative integral membrane protein
7.41e-08	SCO4593	conserved hypothetical protein
0.00132	SCO4597	putative two-component system sensor kinase
8.65e-07	SCO4599	NADH dehydrogenase subunit NuoA2
[truncated: 1,075 more rows]

## Sheet: Strain & Time
P-value	Gene	Product
0.00362	SCO0036	hypothetical protein
0.00514	SCO0037	putative sigma factor
0.0015	SCO0038	putative sigma factor
0.00822	SCO0042	hypothetical protein
0.00128	SCO0044	putative oxidoreductase
0.00812	SCO0053	putative transposase
0.00441	SCO0053	putative transposase
0.00154	SCO0076	putative transposase
0.00669	SCO0081	putative insertion element transposase
0.000423	SCO0087	putative secreted protein
4.54e-09	SCO0107	putative aminoglycoside nucleotidyltransferase
0.00762	SCO0110	putative DNA-binding protein
0.0013	SCO0117	putative oxidoreductase
4.79e-06	SCO0119	putative small secreted protein
0.0023	SCO0120	putative integral membrane protein
1.24e-05	SCO0121	ABC transport system ATP-binding protein
0.00857	SCO0123	conserved hypothetical protein SCJ2.04c
0.00389	SCO0124	hypothetical protein
0.000321	SCO0125	possible oxidoreductase
9.24e-05	SCO0132	probable transcriptional regulator
0.000613	SCO0141	putative calcium-binding protein
0.0031	SCO0147	putative transmembrane transport protein
0.00378	SCO0152	putative transmembrane transport protein
0.00255	SCO0153	putative secreted protein
0.000353	SCO0156	hypothetical protein SCJ1.05c
0.00382	SCO0164	putative cation-transporting ATPase
0.00026	SCO0166	putative regulator
0.00404	SCO0172	hypothetical protein
0.000555	SCO0186	putative phytoene dehydrogenase (phytoene desaturase) (putative secreted protein)
0.00385	SCO0202	conserved hypothetical protein SCJ12.14
0.000914	SCO0206	putative acetyltransferase (pseudogene)
1.91e-10	SCO0224	conserved hypothetical protein
0.00961	SCO0230	putative tetR-family transcriptional regulator
0.000878	SCO0231	small hydrophobic hypothetical protein
0.000547	SCO0241	putative transcriptional regulator
0.00633	SCO0246	putative integral membrane protein
0.00951	SCO0254	conserved hypothetical protein
0.00361	SCO0255	putative sigma factor
0.00251	SCO0263	putative oxidoreductase
0.00301	SCO0266	putative transcriptional regulator
0.000235	SCO0268	hypothetical protein
0.00158	SCO0283	hypothetical protein SCF85.11c
0.00297	SCO0295	putative transmembrane efflux protein
5.3e-09	SCO0320	hypothetical protein
0.000442	SCO0321	putative carboxylesterase
0.000652	SCO0324	putative secreted protein
0.00106	SCO0338	putative dehydrogenase
0.00799	SCO0340	hypothetical protein
0.00385	SCO0347	possible racemase
0.000773	SCO0363	putative integral membrane protein
0.007	SCO0370	possible DNA-binding protein (putative secreted protein)
0.00177	SCO0379	catalase (EC 1.11.1.6)
0.000118	SCO0381	putative glycosyl transferase
0.00382	SCO0382	UDP-glucose/GDP-mannose family dehydrogenase (putative secreted protein)
0.00695	SCO0383	hypothetical protein SCF62.09
0.000165	SCO0392	putative methyltransferase
0.000197	SCO0393	putative transferase
0.0021	SCO0394	hypothetical protein SCF62.20
0.000375	SCO0395	putative epimerase/dehydratase
0.00867	SCO0401	putative aminotransferase
7.8e-13	SCO0408	probable methyltransferase
0.000321	SCO0410	hypothetical protein
0.00602	SCO0422	putative two-component sensor kinase
9.48e-05	SCO0450	putative integral membrane protein
9.9e-05	SCO0459	hypothetical protein SCF51A.37
0.00155	SCO0464	putative integral membrane protein
0.000123	SCO0465	non-heme chloroperoxidase (chloride peroxidase)
5.28e-05	SCO0473	putative solute-binding lipoprotein
9.92e-08	SCO0478	putative membrane protein
3.01e-05	SCO0479	putative phosphatase SCF76.19c
0.00968	SCO0482	secreted chitinase
0.00717	SCO0489	conserved hypothetical protein
0.00762	SCO0491	putative ABC transporter transmembrane protein
0.000162	SCO0492	putative peptide synthetase
0.0034	SCO0495	putative iron-siderophore ABC-transporter ATP-binding protein
0.00742	SCO0497	putative iron-siderophore permease transmembrane protein
0.000482	SCO0499	putative formyltransferase
1.68e-08	SCO0500	hypothetical protein SCF34.19c
0.000358	SCO0509	glycerol kinase 2 (ATP:glycerol 3-phosphotransferase) (EC 2.7.1.30)
0.000107	SCO0525	conserved hypothetical protein SCF11.05
0.00614	SCO0526	possible oxidoreductase
0.000135	SCO0527	cold shock protein
1.36e-05	SCO0529	probable oxidoreductase (putative secreted protein)
0.00148	SCO0540	probable sugar transport membrane protein
4.57e-10	SCO0569	putative 50S ribosomal protein L36
1.64e-11	SCO0570	50S ribosomal protein L33
0.00507	SCO0574	putative IclR-family regulatory protein
0.000994	SCO0580	putative glycerone kinase
0.0039	SCO0585	putative ATP/GTP binding protein
0.00769	SCO0586	conserved hypothetical protein SCF55.10c
0.00184	SCO0588	putative sensor kinase
3.31e-08	SCO0591	putative lysozyme precursor
1.18e-05	SCO0592	hypothetical protein SCF55.16c
0.00593	SCO0595	conserved hypothetical protein
0.000717	SCO0597	conserved hypothetical protein SCF55.21c
0.000456	SCO0602	conserved hypothetical protein SCF55.26
0.00412	SCO0606	hypothetical protein SCF55.30
1.12e-05	SCO0607	hypothetical lipoportein SCF55.31
0.00114	SCO0608	putative regulatory protein
0.000719	SCO0613	arginine deiminase
2.37e-06	SCO0615	putative secreted protein
0.000304	SCO0626	hypothetical protein SCF56.10c
1.8e-10	SCO0644	putative membrane protein.
3.33e-07	SCO0649	putative gas vesicle synthesis protein.
9.65e-05	SCO0650	putative gas vesicle synthesis protein.
0.00573	SCO0651	putative gas vesicle synthesis protein
1.57e-06	SCO0652	putative gas vesicle synthesis protein.
3.22e-05	SCO0654	conserved hypothetical protein SCF91.14.
9.23e-09	SCO0665	putative secreted protein
0.000154	SCO0666	catalase (EC 1.11.1.6).
2.46e-09	SCO0671	hypothetical protein SCF91.31c.
0.00573	SCO0673	hypothetical protein SCF91.33c.
1e-07	SCO0678	hypothetical protein SCF91.38c.
1.04e-09	SCO0681	putative ferredoxin/ferredoxin-NADP reductase (putative secreted protein)
0.000607	SCO0686	putative membrane protein
0.000382	SCO0689	putative oxidoreductase, iron-sulphur binding subunit
1.95e-09	SCO0692	putative membrane protein.
0.000501	SCO0703	putative regulator
0.00731	SCO0712	putative transcriptional activator
0.000482	SCO0713	lipase (putative secreted protein)
0.00243	SCO0714	putative oxidoreductase
0.000596	SCO0717	putative integral membrane protein
0.000113	SCO0718	hypothetical protein SCF42.28.
0.00191	SCO0722	putative hydrolase
0.000386	SCO0725	hypothetical protein 3SC5B7.03
2.19e-05	SCO0743	putative secreted protein
0.000266	SCO0750	hypothetical protein SCF81.09c
0.000235	SCO0751	putative regulatory protein
8.82e-07	SCO0752	protease precursor
0.00325	SCO0758	hypothetical protein SCF81.17
0.000219	SCO0760	putative methyltransferase
0.00436	SCO0764	putative hydrolase
0.000222	SCO0765	secreted endoglucanase
0.0076	SCO0767	hypothetical protein
0.000783	SCO0782	ribose-phosphate pyrophosphokinase
0.00278	SCO0789	conserved hypothetical protein
0.00715	SCO0793	hypothetical protein SCF43.04c.
0.00629	SCO0795	conserved hypothetical protein SCF43.06
3.82e-06	SCO0796	putative integral membrane protein.
0.00951	SCO0802	conserved hypothetical protein SCF43.13c.
0.00357	SCO0806	putative LacI-family transcriptional regulatory protein
0.0011	SCO0808	putative secreted solute-binding lipoprotein.
0.000281	SCO0810	putative ABC transporter permease.
0.000119	SCO0813	putative oxidoreductase
0.000429	SCO0820	hypothetical protein SCF43A.10c
4.28e-05	SCO0823	putative gntR-family transcriptional regulator
0.00012	SCO0830	putative penicillin-binding protein
9.07e-06	SCO0831	conserved hypothetical protein
6.77e-08	SCO0832	conserved hypothetical protein
6.12e-14	SCO0834	hypothetical protein SCF43A.24c
0.00108	SCO0843	hypothetical protein SCF43A.33c
1.97e-06	SCO0845	hypothetical protein SCF43A.35c
0.000219	SCO0847	putative lyase
0.000671	SCO0848	putative oxidoreductase.
0.00473	SCO0853	putative membrane protein.
0.00453	SCO0856	putative integral membrane protein.
3.01e-06	SCO0860	probable cation-transporting ATPase
6.18e-06	SCO0861	putative secreted protein
4.39e-09	SCO0862	putative integral membrane protein.
5.51e-10	SCO0863	putative integral membrane protein
0.000233	SCO0865	putative integral-membrane protein.
2.83e-05	SCO0866	probable ECF-family sigma factor.
1.82e-09	SCO0867	putative integral-membrane protein.
0.00378	SCO0868	putative regulatory protein.
7.19e-05	SCO0881	conserved hypothetical protein SCM1.14c.
0.000202	SCO0888	putative secreted protein
0.0085	SCO0893	putative membrane protein
1.09e-05	SCO0895	RNA polymerase principal sigma factor HrdC.
9.11e-09	SCO0906	hypothetical protein SCM1.39c
0.000706	SCO0907	putative dehydrogenase
6.22e-10	SCO0909	conserved hypothetical protein SCM1.42c
2.28e-05	SCO0915	hypothetical protein SCM10.03
0.00453	SCO0918	putative excinuclease ABC subunit A
3.05e-12	SCO0919	hypothetical protein SCM10.07c
0.00161	SCO0924	putative cytochrome B subunit
0.00762	SCO0926	conserved hypothetical protein SCM10.14c
5.29e-09	SCO0930	putative lipoprotein
5.96e-05	SCO0931	putative secreted proline-rich protein
4.58e-07	SCO0932	putative integral membrane protein
2.05e-06	SCO0934	putative integral membrane protein
4.53e-06	SCO0936	putative oligosaccharide deacetylase
7.09e-08	SCO0943	hypothetical protein SCM10.31
2.73e-06	SCO0944	putative membrane protein
0.000127	SCO0946	putative regulatory protein
0.00382	SCO0950	putative transport system permease protein
0.00567	SCO0954	putative acetyltransferase
7.92e-08	SCO0955	hypothetical protein SCM11.10c
8.21e-08	SCO0958	conserved hypothetical protein
0.00357	SCO0960	putative hydrolase (putative secreted protein)
0.00873	SCO0962	putative glycosyl transferase
0.000723	SCO0966	putative dehydratase
0.00031	SCO0983	malate synthase
0.00239	SCO0991	conserved hypothetical protein
0.000802	SCO0992	putative cysteine synthase
0.000526	SCO0993	conserved hypothetical protein
0.00127	SCO0994	putative integral membrane protein
0.00307	SCO0995	putative methyltransferase
0.00237	SCO1004	hypothetical protein 2SCG2.17c
1.39e-07	SCO1013	putative mut-like protein
2.29e-07	SCO1029	hypothetical protein SCG20A.09
0.00229	SCO1044	putative secreted protein
6.22e-10	SCO1045	putative metal associated protein
2.13e-05	SCO1046	putative metal transporter ATPase
1.75e-06	SCO1050	putative DNA protection protein
0.00306	SCO1076	putative secreted protein
0.000126	SCO1084	putative thioredoxin
7.49e-11	SCO1086	hypothetical protein
0.00966	SCO1089	hypothetical protein 2SCG4.05c
0.00501	SCO1099	putative integral membrane protein
0.00277	SCO1100	putative integral membrane protein
0.00606	SCO1116	hypothetical protein
0.00633	SCO1121	putative secreted protein
0.00421	SCO1128	putative integral membrane protein
3.05e-06	SCO1143	conserved hypothetical protein
9.29e-05	SCO1144	putative ABC transporter ATP-binding protein
4.53e-11	SCO1147	putative ABC transporter transmembrane subunit
3.33e-07	SCO1148	putative ABC transporter
0.00437	SCO1149	conserved hypothetical protein
0.00423	SCO1150	50S ribosomal protein L31
2.84e-05	SCO1158	conserved hypothetical protein
4.62e-05	SCO1160	putative membrane protein
0.00058	SCO1161	putative integral membrane protein
4.2e-10	SCO1178	hypothetical protein SCG11A.09c
0.00382	SCO1182	conserved hypothetical protein SCG11A.13
0.00473	SCO1195	putative membrane protein
0.00194	SCO1207	putative cytochrome P450
0.00416	SCO1214	6-phosphofructokinase
0.00841	SCO1222	conserved hypothetical protein
0.00922	SCO1223	ornithine aminotransferase
0.0076	SCO1234	urease alpha subunit
4.53e-06	SCO1240	putative NLP/P60 family protein (putative secreted protein)
0.0023	SCO1246	dethiobiotin synthetase
0.000675	SCO1247	conserved hypothetical protein
0.00378	SCO1304	conserved hypothetical protein
0.0078	SCO1329	hypothetical protein
1.06e-06	SCO1340	conserved hypothetical protein
0.0013	SCO1341	putative lipoprotein
0.000161	SCO1344	putative solute binding transport lipoprotein
2.1e-05	SCO1347	putative secreted protein
0.000124	SCO1356	putative iron sulphur protein (putative secreted protein)
3.49e-07	SCO1357	hypothetical protein
0.00237	SCO1368	putative ABC transport system transmembrane protein
7e-08	SCO1379	hypothetical protein
0.000689	SCO1385	putative membrane protein
0.00306	SCO1397	hypothetical protein
0.00784	SCO1403	putative membrane protein
2.22e-08	SCO1404	hypothetical protein
4.03e-07	SCO1405	putative heat shock protein (hsp90-family)
1.22e-06	SCO1406	hypothetical protein
0.00119	SCO1407	hypothetical protein
5.48e-07	SCO1413	hypothetical protein SC6D7.26.
0.00029	SCO1414	putative ankyrin-like protein.
7.26e-05	SCO1415	putative membrane protein.
1.4e-05	SCO1421	hypothetical protein SC6D7.18c.
1.18e-05	SCO1426	hypothetical protein SC6D7.13c.
4.75e-06	SCO1427	hypothetical protein SC6D7.12c
0.000685	SCO1428	acyl-CoA dehydrogenase
0.00113	SCO1442	putative integral membrane protein
0.00154	SCO1447	putative ROK-family transcriptional regulatory protein
0.000482	SCO1485	putative integral membrane protein
0.000504	SCO1489	putative DNA-binding protein
0.00812	SCO1494	3-dehydroquinate synthase
0.00244	SCO1496	chorismate synthase
0.000318	SCO1497	putative integral membrane protein
0.0037	SCO1522	conserved hypothetical protein SCL2.12c
1e-07	SCO1523	conserved hypothetical protein SCL2.13c
1.15e-05	SCO1545	putative acetyltransferase
0.00373	SCO1550	putative small membrane protein
0.00722	SCO1556	putative acetyltransferase
1.13e-05	SCO1563	putative acetyltransferase
8.59e-06	SCO1570	argininosuccinate lyase
0.005	SCO1574	hypothetical protein SCL24.10
1.23e-09	SCO1576	arginine repressor
4.74e-10	SCO1577	acetonitrile aminotransferase
1.31e-13	SCO1578	acetylglutamate kinase
1.64e-11	SCO1579	putative glutamate N-acetyltransferase
1.23e-08	SCO1580	N-acetyl-gamma-glutamyl-phosphate reductase
0.00877	SCO1586	hypothetical protein
8.36e-05	SCO1589	hypothetical protein
0.00962	SCO1590	putative secreted protein
0.000104	SCO1624	putative acetyltransferase
0.00273	SCO1626	putative cytochrome P450
0.000181	SCO1645	conserved hypothetical protein SCI41.28c
0.000338	SCO1646	hypothetical protein
0.00166	SCO1659	putative glycerol uptake facilitator protein
1.05e-05	SCO1668	hypothetical protein SCI52.10c
1.76e-07	SCO1674	putative secreted protein
3.2e-07	SCO1675	putative small membrane protein
0.00378	SCO1680	putative gluconate permease
0.00744	SCO1682	putative zinc-binding alcohol dehydrogenase
0.000258	SCO1699	putative transcriptional regulator
3.53e-07	SCO1700	putative membrane protein
0.000304	SCO1724	putative serine/threonine protein kinase
0.000326	SCO1729	hypothetical protein
0.00594	SCO1730	hypothetical protein
0.00257	SCO1735	putative secreted lipase
0.00164	SCO1756	hypothetical protein 2SCI34.09
0.00215	SCO1774	putative regulatory protein
0.000654	SCO1800	putative small secreted protein
0.0076	SCO1801	putative two component response regulator
0.00215	SCO1802	putative two-component system sensor kinase
3.33e-07	SCO1804	putative S-adenosylmethionine:tRNA ribosyltransferase-isomerase
0.00815	SCO1810	putative membrane protein
0.0018	SCO1812	putative integral membrane transporter
0.00488	SCO1816	hypothetical protein
0.00223	SCO1818	tyrosyl-tRNA synthetase (EC 6.1.1.1)
0.002	SCO1823	putative integral membrane protein
6.58e-08	SCO1828	hypothetical protein SCI8.13
0.00178	SCO1840	putative ABC transporter ATP binding protein.
9.94e-06	SCO1845	putative low-affinity phosphate transport protein
0.00293	SCO1855	putative precorrin-4 C11-methyltransferase
0.00362	SCO1856	putative precorrin-6Y C5,15-methyltransferase
0.00547	SCO1857	putative bifunctional protein (CbiGH)
0.00248	SCO1859	putative aminotransferase
0.00112	SCO1863	hypothetical protein SCI39.10c
0.000234	SCO1865	putative aminotransferase
0.000585	SCO1868	conserved hypothetical protein
1.29e-05	SCO1869	conserved hypothetical protein
1.86e-06	SCO1904	putative transcriptional regulator
1.59e-12	SCO1905	hypothetical protein
1.88e-09	SCO1909	hypothetical protein
0.00346	SCO1922	putative ABC transporter ATP-binding subunit
2.31e-05	SCO1923	putative dioxygenase ferredoxin subunit
0.000108	SCO1930	putative integral membrane transport protein
0.00739	SCO1937	putative glucose-6-phosphate 1-dehydrogenase
1.4e-07	SCO1986	hypothetical protein
4.04e-12	SCO1987	conserved hypothetical protein
4.72e-10	SCO1988	hypothetical protein
0.000526	SCO1989	putative aminopeptidase
6.07e-06	SCO1997	conserved hypothetical protein
0.00332	SCO1998	30S ribosomal protein S1
0.000189	SCO2008	putative branched chain amino acid binding protein
0.00119	SCO2009	putative branched chain amino acid transport permease
6.03e-05	SCO2012	putative branched chain amino acid transport ATP-binding protein
0.00106	SCO2035	putative membrane protein
0.00867	SCO2049	conserved hypothetical protein
0.000175	SCO2055	hypothetical protein
0.00799	SCO2061	putative ABC transport ATP-binding subunit
9.74e-10	SCO2063	putative small hydrophilic protein
0.00583	SCO2092	conserved hypothetical protein
0.000498	SCO2114	hypothetical protein
0.00496	SCO2132	putative glycosyl transferase
5.38e-08	SCO2135	putative secreted protein
0.00607	SCO2150	cytochrome C heme-binding subunit
1.72e-06	SCO2153	putative secreted protein
0.000898	SCO2155	putative cytochrome c oxidase subunit I
0.000351	SCO2156	putative cytochrome c oxidase subunit II
0.00413	SCO2161	conserved hypothetical protein
4.62e-05	SCO2164	putative integral membrane efflux protein
0.000342	SCO2168	hypothetical protein
5.18e-05	SCO2174	putative transferase
0.000126	SCO2183	putative pyruvate dehydrogenase E1 component
0.000259	SCO2189	putative acetyltransferase
4.88e-05	SCO2192	putative regulator
0.00828	SCO2195	hypothetical protein
0.0076	SCO2196	putative integral membrane protein
0.000346	SCO2198	glutamine synthetase I
0.00155	SCO2205	hypothetical protein SC3H12.13c
0.00027	SCO2207	hypothetical secreted protein
1.24e-05	SCO2210	glutamine synthetase
1.46e-05	SCO2211	hypothetical protein SC10B7.06
0.000343	SCO2212	hypothetical protein SC10B7.07
8.52e-08	SCO2217	putative secreted protein
0.00255	SCO2218	putative lipoprotein
0.00136	SCO2228	alpha-glucosidase
0.00137	SCO2232	maltose operon transcriptional repressor
0.00539	SCO2244	probable serine/threonine protein kinase.
0.00178	SCO2248	conserved hypothetical protein SC1G2.10
0.0048	SCO2257	probable ABC transporter, ATP-binding component.
8.13e-09	SCO2258	probable ABC-transporter, transmembrane component.
6.43e-08	SCO2264	putative integral membrane protein.
2.95e-05	SCO2298	KHG/KDPG aldolase
6.35e-05	SCO2305	putative ABC transporter ATP-binding subunit
9.16e-05	SCO2309	putative transmembrane transport protein
0.00296	SCO2310	putative integral membrane efflux protein
2.35e-05	SCO2343	putative acetyltransferase
0.00719	SCO2365	conserved hypothetical protein
0.00658	SCO2368	conserved hypothetical protein
0.00162	SCO2379	putative acetyltransferase
0.00164	SCO2381	conserved hypothetical protein SC4A7.09
0.00301	SCO2387	malonyl CoA:acyl carrier protein malonyltransferase
0.00541	SCO2388	3-oxoacyl-[acyl-carrier-protein] synthase III
4.77e-05	SCO2397	putative oxidoreductase
2.59e-06	SCO2404	putative sugar-binding receptor
0.000386	SCO2405	putative sugar-transport ATP binding protein
0.00152	SCO2407	putative aldose 1-epimerase
0.00504	SCO2416	putative secreted protein
0.0043	SCO2425	putative secreted protein
0.000126	SCO2428	putative phosphate binding protein (putative secreted protein)
4.78e-06	SCO2451	putative rod shape-determining protein
4.66e-05	SCO2464	putative ABC transporter
0.00762	SCO2466	hypothetical protein SC7A8.05
0.00917	SCO2473	putative nitrate reductase
3.88e-05	SCO2477	putative 3-oxoacyl-[acyl-carrier protein] reductase
1.02e-07	SCO2478	putative reductase
0.000302	SCO2492	putative membrane protein
1.27e-05	SCO2495	putative membrane protein
0.000458	SCO2496	putative secreted protein
0.00693	SCO2513	conserved hypothetical protein SCC121.16
0.00643	SCO2517	putative two-component system response regulator
3.97e-06	SCO2518	putative two-component sensor kinase
1.22e-12	SCO2519	putative integral membrane protein
4.25e-05	SCO2525	hypothetical protein SCC121.28c
6.44e-08	SCO2529	putative metalloprotease.
2.21e-07	SCO2530	hypothetical protein SCC117.03.
0.00729	SCO2531	putative beta-glucosidase.
0.000189	SCO2532	PhoH-like protein
0.00188	SCO2549	possible protease
0.000476	SCO2550	putative lipoprotein.
0.000339	SCO2572	putative integral membrane protein.
0.0082	SCO2573	putative oxidoreductase.
0.00101	SCO2591	putative secreted protein
0.00378	SCO2608	penicillin binding protein
8.63e-07	SCO2625	conserved hypothetical protein
0.000447	SCO2633	superoxide dismutase [Fe-Zn] (EC 1.15.1.1)
0.000118	SCO2634	conserved hypothetical protein SC8E4A.04c
0.00372	SCO2635	putative aminopeptidase
1.45e-05	SCO2637	putative serine protease (putative secreted protein)
0.00983	SCO2684	putative ATP-binding membrane protein
0.000316	SCO2685	putative ATP-binding protein SCC61A.06c
9e-05	SCO2695	hypothetical protein
1.28e-08	SCO2699	putative small membrane protein
2.47e-05	SCO2700	tyrosinase (monophenol monooxygenase)
2.73e-08	SCO2703	putative membrane protein
1.82e-07	SCO2704	putative secreted protein
2.01e-11	SCO2705	putative membrane protein
0.000484	SCO2706	putative transferase
0.000316	SCO2707	putative transferase
0.00489	SCO2708	putative integral membrane protein
6.66e-05	SCO2710	putative polysaccharide deacetylase
0.00108	SCO2715	hypothetical protein
4.99e-13	SCO2716	putative secreted protein
3.04e-12	SCO2717	putative small membrane protein
2.14e-14	SCO2718	putative secreted protein
1.21e-11	SCO2719	putative secreted protein
3.69e-05	SCO2730	putative regulator
7.69e-05	SCO2755	putative acetyltransferase
0.00878	SCO2769	putative acetolactate synthase
0.000586	SCO2776	acetyl/propionyl CoA carboxylase, beta subunit
0.00197	SCO2778	hydroxymethylglutaryl-CoA lyase
0.000229	SCO2783	putative monooxygenase
0.000259	SCO2784	putative aceytltranferase
0.00247	SCO2785	conserved hypothetical protein
0.000179	SCO2788	hypothetical protein SCC105.19
0.00985	SCO2789	glucosamine-fructose-6-phosphate aminotransferase
0.00672	SCO2790	conserved hypothetical protein SCC105.21c
0.000972	SCO2795	putative sugar binding secreted protein
0.000556	SCO2804	hypothetical protein
0.00597	SCO2805	conserved hypothetical protein
0.000586	SCO2807	putative integral membrane protein
0.000304	SCO2817	conserved hypothetical protein
0.00153	SCO2818	conserved hypothetical protein
7.68e-08	SCO2822	putative decarboxylase
2.41e-07	SCO2823	putative decarboxylase
0.00128	SCO2824	putative NAD-binding protein
0.00112	SCO2842	putative membrane protein.
0.00429	SCO2870	hypothetical protein SCE6.07.
0.000265	SCO2876	putative acetyltransferase.
8.46e-05	SCO2877	putative membrane protein.
0.00188	SCO2879	putative membrane protein
1.11e-05	SCO2895	putative integral membrane transport protein.
2.05e-07	SCO2896	putative integral membrane protein
0.00669	SCO2910	putative cysteine synthase
0.00183	SCO2919	hypothetical protein
6.22e-10	SCO2921	putative membrane protein
1.86e-05	SCO2927	putative 4-hydroxyphenylpyruvate dioxygenase
0.00278	SCO2930	putative permease membrane component
0.000287	SCO2945	putative sugar transporter membrane protein
3.27e-06	SCO2948	conserved hypothetical protein
0.00096	SCO2950	DNA-binding protein Hu (hs1)
0.00255	SCO2951	putative malate oxidoreductase
1.64e-06	SCO2953	putative membrane protein
0.000915	SCO2954	putative RNA polymerase sigma factor
0.00106	SCO2961	putative integral membrane protein
0.000555	SCO2963	putative membrane protein
0.000842	SCO2971	putative secreted protein
0.00113	SCO2978	putative secreted protein
2.98e-05	SCO2982	putative glycosyl transferase
0.00367	SCO2986	conserved hypothetical protein SCE50.14c
0.00363	SCO2995	putative ABC transporter integral membrane protein
0.000152	SCO3005	preprotein translocase
0.000156	SCO3006	putative acetyltransferase
0.00897	SCO3013	putative two-component system response regulator
0.000717	SCO3034	sporulation regulatory protein
0.00294	SCO3049	putative acyl-CoA hydrolase
1.47e-05	SCO3057	putative dipeptidase
0.00781	SCO3071	putative chlorohydrolase
5.61e-06	SCO3078	putative secreted protein
9.65e-06	SCO3091	cyclopropane-fatty-acyl-phospholipid synthase
0.00531	SCO3092	putative oxidoreductase
2.4e-06	SCO3107	putative lipoprotein
1.04e-12	SCO3108	conserved hypothetical protein
0.00547	SCO3114	conserved hypothetical protein
0.00258	SCO3138	galactose-1-phosphate uridylyltransferase
6.91e-05	SCO3151	conserved hypothetical protein SCE87.02c
1.64e-06	SCO3152	hypothetical protein SCE87.03c
0.00346	SCO3161	putative ABC transport protein, ATP-binding subunit.
0.000195	SCO3163	hypothetical protein SCE87.14c
7.21e-08	SCO3164	putative integral membrane protein
0.00998	SCO3167	putative tetR-family transcriptional regulator
8.63e-06	SCO3169	hypothetical protein SCE87.20c.
0.00724	SCO3173	putative merR-family transcriptional regulator
4.29e-06	SCO3202	RNA polymerase principal sigma factor
0.00114	SCO3216	putative integral membrane ATPase
0.0041	SCO3249	putative acyl carrier protein
0.000276	SCO3257	plasmid transfer protein
1.49e-07	SCO3288	putative integral membrane protein
2.32e-05	SCO3289	putative large membrane protein
3.73e-07	SCO3290	hypothetical protein
3.37e-12	SCO3299	conserved hypothetical protein
0.00535	SCO3306	putative aminotransferase
0.00367	SCO3319	putative glutamyl-tRNA reductase
2.91e-05	SCO3323	putative RNA polymerase sigma factor
0.00277	SCO3327	hypothetical protein
0.00771	SCO3328	hypothetical protein
0.000182	SCO3343	hypothetical protein
1.71e-05	SCO3360	hypothetical protein
0.00178	SCO3366	putative exporter
0.00084	SCO3375	putative Lsr2-like protein
0.00264	SCO3376	putative acetyltransferase
0.00819	SCO3377	hypothetical protein
0.00213	SCO3379	hypothetical protein
0.000397	SCO3386	hypothetical protein
0.0027	SCO3400	putative dihydroneopterin aldolase
0.000436	SCO3406	conserved hypothetical protein
0.000962	SCO3443	putative pyridine nucleotide-disulphide oxidoreductase
0.000191	SCO3470	transposase
2.41e-12	SCO3475	putative isomerase
4.46e-10	SCO3476	putative short-chain dehydrogenase
3.37e-06	SCO3477	putative dehydrogenase
1.24e-14	SCO3478	putative dehydrogenase
1.26e-11	SCO3479	putative beta-galatosidase
1.4e-18	SCO3480	putative racemase
1.52e-13	SCO3481	hypothetical protein SCE65.17c
7.88e-12	SCO3482	putative sugar-permease
7.8e-12	SCO3483	putative integral membrane transport protein
4.3e-18	SCO3484	putative secreted sugar-binding protein
3.27e-08	SCO3485	putative lacI-family transcriptional regulator
6.46e-11	SCO3486	putative aldehyde dehydrogenase
1.74e-16	SCO3487	putative hydrolase
0.000915	SCO3488	putative transposase remnant
2.59e-05	SCO3488	putative transposase remnant
0.0085	SCO3521	putative integral membrane protein
0.00026	SCO3561	putative secreted protein
7.6e-06	SCO3581	conserved hypothetical protein
7.07e-06	SCO3583	putative integral membrane regulator
1.24e-05	SCO3589	putative two component sensor kinase
6.63e-10	SCO3590	putative two-component system response regulator
0.00121	SCO3592	putative membrane protein
2.13e-05	SCO3593	conserved hypothetical protein
2.21e-07	SCO3594	putative D-lactate dehydrogenase
5.47e-06	SCO3595	putative D-alanine:D-lactate ligase
1.11e-05	SCO3631	hypothetical protein
0.00812	SCO3642	putative membrane protein
0.000168	SCO3657	hypothetical protein
0.000667	SCO3662	hypothetical protein SCH44.02c
6.91e-05	SCO3663	putative membrane protein
0.000388	SCO3670	heat chock protein
6.02e-06	SCO3671	heat shock protein 70
0.000429	SCO3672	putative cell surface biosynthesis associated protein
0.000287	SCO3687	conserved hypothetical protein
2.95e-05	SCO3704	putative substrate-binding transport protein
0.000368	SCO3705	putative ABC transporter membrane subunit
0.00567	SCO3723	putative regulatory protein
0.00942	SCO3725	putative conserved membrane protein
0.0031	SCO3746	putative membrane protein
0.00135	SCO3748	cold shock protein
0.00253	SCO3749	putative integral membrane protein
0.00228	SCO3780	putative sugar hydrolase
0.000197	SCO3800	putative acyl-CoA dehydrogenase
1.18e-05	SCO3810	putative gntR-family transcriptional regulator
0.00269	SCO3835	putative dehydrogenase
0.00373	SCO3859	putative DNA-binding protein
3.05e-12	SCO3863	putative secreted protein
0.00425	SCO3871	putative decarboxylase
0.00857	SCO3890	thioredoxin reductase (NADPH)
0.00674	SCO3912	putative beta-lactamase
2.47e-05	SCO3917	conserved hypothetical protein
1.56e-07	SCO3928	putative thiamine biosynthesis protein
0.00198	SCO3940	putative transmembrane protein
5.94e-06	SCO3953	possible phosphotransferase
0.000142	SCO3956	putative ABC transporter ATP-binding protein
0.000108	SCO3957	possible integral membrane protein
6.53e-07	SCO3958	ABC transporter ATP-binding protein
0.000514	SCO3959	possible integral membrane protein
0.00115	SCO3971	conserved hypothetical protein
0.00123	SCO3975	putative regulator
3.17e-05	SCO3977	putative protease (putative secreted protein)
2.42e-09	SCO4002	putative secreted protein
0.00795	SCO4005	putative RNA polymerase sigma factor
0.0049	SCO4011	putative integral membrane protein
2.19e-05	SCO4031	putative integral membrane transport protein
2.62e-06	SCO4034	putative RNA polymerase sigma factor
3.39e-08	SCO4045	putative integral membrane protein
0.0059	SCO4046	hypothetical protein 2SCD60.12c
0.00688	SCO4050	putative acetyltransferase
0.00272	SCO4053	putative transport integral membrane protein
0.00351	SCO4054	putative integral membrane protein
1.51e-07	SCO4055	putative alcohol dehydrogenase
1.82e-07	SCO4057	putative transport integral membrane protein
0.0044	SCO4097	possible amino acid/metabolite permease
0.00193	SCO4108	probable peptidase
0.00258	SCO4119	putative NADH dehydrogenase
0.000158	SCO4125	putative acetyltransferase
0.000674	SCO4131	putative integral membrane protein
0.000718	SCO4134	putative lipoprotein
0.000436	SCO4135	putative lipoprotein
5.17e-06	SCO4140	phosphate ABC transport system permease protein
1.04e-05	SCO4141	phosphate ABC transport system permease protein
1.11e-05	SCO4142	phosphate-binding protein precursor
0.00441	SCO4145	polyphosphate kinase
1.05e-05	SCO4159	transcriptional regulatory protein
0.00276	SCO4184	aerial mycelium formation
2.28e-05	SCO4187	putative membrane protein
5.1e-07	SCO4189	hypothetical protein
8.41e-06	SCO4190	putative GntR-family transcriptional regulator
0.000718	SCO4191	putative hydrolase
0.000498	SCO4198	putative DNA-binding protein
1.09e-05	SCO4199	hypothetical protein
0.00215	SCO4204	putative glycosyltransferase
0.00692	SCO4209	phosphoglycerate mutase
6.4e-06	SCO4222	conserved hypothetical protein
0.0043	SCO4225	putative integral membrane protein
2.07e-07	SCO4226	hypothetical protein
3.01e-05	SCO4227	hypothetical protein
7.68e-08	SCO4228	putative phosphate transport system regulator
0.00293	SCO4231	putative lipoprotein
2.89e-05	SCO4239	putative small membrane protein
7.1e-06	SCO4241	putative proteinase
2.78e-05	SCO4266	putative oxidoreductase
0.000305	SCO4277	putative tellurium resistance protein
5.44e-07	SCO4278	conserved hypothetical protein SCD95A.11
1.28e-07	SCO4280	putative reductase
1.34e-07	SCO4294	conserved hypothetical protein
0.000812	SCO4295	cold shock protein
2.95e-07	SCO4302	putative secreted protein
2.78e-06	SCO4304	putative oxidoreductase
6.85e-07	SCO4311	hypothetical protein SCD95A.44c
0.000965	SCO4335	hypothetical protein SCD12A.18c
1.07e-06	SCO4336	putative marR-family protein
0.00644	SCO4350	putative integrase
0.00841	SCO4359	putative ABC transport system ATP-binding protein
0.0015	SCO4371	conserved hypothetical protein
0.00669	SCO4398	conserved hypothetical protein
0.000226	SCO4401	putative lipoprotein
0.00541	SCO4409	putative RNA polymerase sigma factor
0.00633	SCO4412	putative regulatory protein
0.00633	SCO4419	conserved hypothetical protein
0.000679	SCO4421	putative tetR-family transcriptional regulatory protein
6.04e-08	SCO4425	sigma-like protein
0.000104	SCO4434	putative LysR-family transcriptional regulator
0.00277	SCO4440	hypothetical protein SCD6.18
3.91e-08	SCO4442	hypothetical protein SCD6.20
0.00763	SCO4471	putative secreted protein
0.00847	SCO4483	hypothetical protein SCD69.03
0.00184	SCO4501	putative bifunctional protein (ketoreductase/3-oxoacyl-[acyl-carrier protein] reductase)
0.00535	SCO4556	putative ubiquinone/menaquinone methyltransferase
0.00745	SCO4572	NuoK, NADH dehydrogenase subunit
0.0005	SCO4584	putative membrane protein
0.00136	SCO4585	putative ABC transporter ATP-binding protein
0.00422	SCO4587	hypothetical protein
1.1e-07	SCO4593	conserved hypothetical protein
0.00355	SCO4597	putative two-component system sensor kinase
0.00359	SCO4609	putative peptidase
0.000205	SCO4640	putative tetR-family transcriptional regulator
4.65e-05	SCO4677	putative regulatory protein
0.00306	SCO4684	cold shock protein
0.00353	SCO4709	50S ribosomal protein L16
0.000171	SCO4761	10 kD chaperonin cpn10
1.42e-05	SCO4762	60 kD chaperonin cpn60
0.000718	SCO4765	conserved hypothetical protein
0.0031	SCO4772	putative transposase
0.00628	SCO4775	serine/threonine protein kinase
0.00135	SCO4784	hypothetical protein SCD63.16c
0.00278	SCO4808	succinyl-CoA synthetase beta chain
0.000447	SCO4817	putative serine/threonine protein kinase
0.00132	SCO4818	hypothetical protein SC2A6.03c
0.000723	SCO4840	putative secreted protein
0.009	SCO4854	putative integral membrane protein
5.11e-06	SCO4859	hypothetical protein
0.000121	SCO4873	hypothetical protein SCK20.14c
0.000221	SCO4874	putative integral membrane protein
1.5e-07	SCO4879	conserved hypothetical protein
6.15e-06	SCO4880	putative transferase
6.33e-08	SCO4881	putative polysaccharide biosynthesis related protein
0.00156	SCO4883	putative peptidase
5.55e-12	SCO4902	putative secreted protein
1.13e-05	SCO4903	putative membrane protein
0.00531	SCO4912	putative aldehyde dehydrogenase
0.000641	SCO4924	putative membrane protein
0.00917	SCO4934	putative lipoprotein
0.00253	SCO4945	putative dehydrogenase
0.000134	SCO4947	nitrate reductase alpha chain NarG3
0.00035	SCO4948	nitrate reductase beta chain NarH3
2.98e-05	SCO4949	nitrate reductase delta chain NarJ3
0.00107	SCO4950	nitrate reductase gamma chain NarI3
5.19e-11	SCO4956	putative peptide methionine sulfoxide reductase
0.00283	SCO4963	putative ABC transporter ATP-binding protein
0.00132	SCO4966	putative membrane protein
0.00488	SCO4974	putative deaminase
0.00583	SCO4983	hypothetical protein 2SCK36.06c
7.98e-06	SCO4987	putative D-amino acid deaminase
0.000277	SCO4988	putative carbohydrate kinase
8.13e-11	SCO4989	putative IclR-family transcriptional regulatory protein
1.51e-08	SCO4990	conserved hypothetical protein
5.06e-07	SCO5012	putative integral membrane protein
2.47e-05	SCO5013	putative secreted protein
0.00817	SCO5022	putative lipoprotein
9.52e-06	SCO5024	putative oxidoreductase
0.00022	SCO5025	putative transcriptional regulator
8.8e-06	SCO5028	putative ATP-binding protein
0.00213	SCO5029	putative secreted protein
0.00541	SCO5030	putative integral membrane protein
0.00599	SCO5031	alkyl hydroperoxide reductase system hypothetical protein
0.000155	SCO5032	alkyl hydroperoxide reductase
7.38e-06	SCO5036	hypothetical protein
2.72e-05	SCO5046	hypothetical protein
0.000967	SCO5068	putative tetR-family transcriptional regulator
2.42e-12	SCO5071	hydroxylacyl-CoA dehydrogenase
1.03e-12	SCO5072	hydroxylacyl-CoA dehydrogenase
7.14e-15	SCO5073	putative oxidoreductase
5.55e-12	SCO5074	putative dehydratase
2.2e-13	SCO5075	putative oxidoreductase
5.85e-12	SCO5076	integral membrane protein
5.07e-08	SCO5077	hypothetical protein
1.39e-11	SCO5078	hypothetical protein
9.81e-12	SCO5079	conserved hypothetical protein
5.07e-10	SCO5080	putative hydrolase
1.63e-10	SCO5081	hypothetical protein
2.42e-12	SCO5082	putative transcriptional regulatory protein
7.17e-15	SCO5083	putative actinorhodin transporter
2.55e-14	SCO5084	putative membrane protein
3.99e-12	SCO5085	actinorhodin cluster activator protein
3.48e-14	SCO5086	ketoacyl reductase
2.19e-11	SCO5087	actinorhodin polyketide beta-ketoacyl synthase alpha subunit
1.77e-10	SCO5088	actinorhodin polyketide beta-ketoacyl synthase beta subunit
1.88e-09	SCO5089	actinorhodin polyketide synthase acyl carrier protein
3.6e-12	SCO5090	actinorhodin polyketide synthase bifunctional cyclase/dehydratase
3.3e-08	SCO5091	cyclase
1.57e-08	SCO5092	actinorhodin polyketide putative dimerase
4.88e-09	SCO5101	conserved hypothetical protein
2.26e-06	SCO5102	putative mutT-like protein
2.21e-07	SCO5108	putative integral membrane protein
6.63e-08	SCO5109	hypothetical protein SCBAC31E11.05c
0.000213	SCO5110	putative lipoprotein
6.17e-06	SCO5117	putative peptide transport system secreted peptide-binding protein
0.000502	SCO5119	putative peptide transport system integral membrane protein
0.00192	SCO5120	putative peptide transport system ATP-binding protein
2.25e-08	SCO5123	putative small membrane protein
0.00101	SCO5129	putative ABC transporter ATP-binding protein
1.99e-05	SCO5157	putative metal-transport protein
8.16e-12	SCO5163	hypothetical protein SCP8.26c
0.00209	SCO5168	putative integral membrane protein
1e-07	SCO5187	putative glutaredoxin-like protein
2.41e-07	SCO5189	hypothetical protein 2SC3B6.13
2.06e-08	SCO5190	putative DNA-binding protein
3.74e-13	SCO5191	hypothetical protein 2SC3B6.15
0.00662	SCO5204	putative integral membrane protein
0.00212	SCO5218	putative integral membrane protein
0.00631	SCO5226	ribonucleotide-diphosphate reductase large chain
3.26e-05	SCO5240	hypothetical protein
0.00591	SCO5243	RNA polymerase sigma factor
3.72e-05	SCO5248	hypothetical protein
2.3e-05	SCO5249	putative nucleotide-binding protein
1.52e-05	SCO5253	hypothetical protein 2SC7G11.15
6.04e-15	SCO5254	superoxide dismutase
0.00295	SCO5267	hypothetical protein 2SC7G11.29c
0.00559	SCO5269	hypothetical protein 2SC7G11.31
0.00149	SCO5270	conserved hypothetical protein
0.00669	SCO5272	hypothetical protein 2SC7G11.34
3.9e-05	SCO5285	ATP-dependent protease
0.00817	SCO5288	hypothetical protein SCCB12.12c
0.00164	SCO5311	putative secreted protein
5.38e-08	SCO5314	whiE protein VII
1.37e-09	SCO5315	polyketide cyclase
2.25e-09	SCO5316	acyl carrier protein
3.76e-05	SCO5317	polyketide beta-ketoacyl synthase beta
5.85e-09	SCO5318	polyketide beta-ketoacyl synthase alpha
0.000467	SCO5319	whiE protein II
5.81e-07	SCO5320	whiE protein I
1.45e-07	SCO5321	polyketide hydroxylase
2.54e-06	SCO5350	hypothetical protein SCBAC5H2.19
0.000107	SCO5356	homoserine kinase
0.00847	SCO5359	50S ribosomal protein L31
0.00177	SCO5364	serine hydroxymethyltransferase
0.000104	SCO5389	hypothetical protein 2SC6G5.33
4.26e-05	SCO5390	putative alkanal monooxygenase (luciferase)
0.00206	SCO5392	putative ABC transporter integral membrane subunit
0.00021	SCO5393	putative ABC transporter ATP-binding subunit
7.1e-06	SCO5415	isobutyryl-CoA mutase A
0.00174	SCO5441	hypothetical protein
0.00243	SCO5442	putative trehalose synthase
0.000304	SCO5443	putative alpha-amylase
1.59e-05	SCO5444	putative glycogen phosphorylase
0.00431	SCO5448	putative ABC transporter
2.19e-05	SCO5457	putative lipoprotein
7.26e-05	SCO5490	conserved hypothetical protein
1e-07	SCO5505	hypothetical protein
1.09e-05	SCO5506	putative regulatory protein
0.000848	SCO5513	acetolactate synthase small subunit
0.00721	SCO5518	putative transcriptional regulator
6.25e-06	SCO5520	delta-1-pyrroline-5-carboxylate dehydrogenase
0.00162	SCO5522	3-isopropylmalate dehydrogenase
1.82e-07	SCO5523	branched-chain amino acid aminotransferase
1.04e-05	SCO5530	putative membrane protein
0.00255	SCO5535	putative carboxyl transferase
0.00498	SCO5545	hypothetical protein SC1C2.26
3.15e-09	SCO5556	histone-like DNA binding protein
0.00411	SCO5575	putative transmembrane protein
6.92e-07	SCO5583	ammonium transporter
8.15e-08	SCO5584	nitrogen regulatory protein P-II
0.000108	SCO5585	putative protein pII uridylyltransferase
0.0021	SCO5589	hypothetical protein SC2E1.06c
0.000275	SCO5601	conserved hypothetical protein
0.000938	SCO5624	30S ribosomal protein S2
0.000396	SCO5626	uridylate kinase
3.69e-08	SCO5632	hypothetical protein SC6A9.35
0.00214	SCO5650	putative membrane protein
2.35e-07	SCO5654	ABC transporter ATP-binding protein
0.00488	SCO5699	prolyl tRNA synthetase
0.000989	SCO5707	small conserved hypothetical protein
5.65e-05	SCO5708	putative ribosome-binding factor
0.00207	SCO5716	putative peptide transport system secreted peptide binding protein
0.00396	SCO5719	hypothetical protein SC3C3.05c
0.00297	SCO5723	putative regulator, BldB
0.00329	SCO5729	conserved hypothetical protein SC3C3.15c
0.000796	SCO5730	hypothetical protein SC3C3.16c
0.00738	SCO5732	hypothetical protein SC3C3.18c
0.000283	SCO5734	putative ATP/GTP binding protein (putative membrane protein)
0.00112	SCO5736	30S ribosomal protein S15
0.000266	SCO5741	putative membrane protein
0.000717	SCO5742	putative membrane protein
8.6e-06	SCO5746	hypothetical protein SC7C7.01
0.00206	SCO5754	conserved hypothetical protein SC7C7.09
1.03e-05	SCO5756	hypothetical protein SC7C7.11
0.00317	SCO5777	glutamate uptake system ATP-binding protein
0.00363	SCO5782	putative transmembrane transport protein
8.48e-05	SCO5783	conserved hypothetical protein SC4H2.04c
2.59e-06	SCO5789	hypothetical protein SC4H2.10c
3.33e-06	SCO5796	conserved hypothetical protein SC4H2.17
0.000904	SCO5799	putative aminotransferase
1.07e-07	SCO5834	putative membrane protein
4.88e-09	SCO5877	transcriptional regulator RedD
0.000872	SCO5878	polyketide synthase RedX
5.28e-05	SCO5884	hypothetical protein SC3F7.04c
1.19e-10	SCO5885	putative membrane protein
6.63e-10	SCO5886	3-oxoacyl-[acyl-carrier-protein] synthase II
1.09e-11	SCO5887	acyl carrier protein
1.95e-06	SCO5888	3-oxoacyl-[acyl-carrier-protein] synthase
0.00342	SCO5891	putative peptide synthase
1.53e-05	SCO5892	polyketide synthase
1.82e-06	SCO5892	polyketide synthase
1.26e-05	SCO5893	oxidoreductase
0.00164	SCO5894	thioesterase
0.00158	SCO5895	putative methyltransferase
1.74e-08	SCO5897	putative oxidase
0.00857	SCO5899	hypothetical protein
0.000397	SCO5921	cold-shock domain protein
0.00807	SCO5930	possible NTP pyrophosphohydrolase
0.000627	SCO5954	chitinase (putative secreted protein)
0.000353	SCO5964	putative membrane protein
0.000373	SCO5970	hypothetical protein
6.18e-08	SCO5972	hypothetical protein
7.37e-08	SCO5973	putative phosphatase
7.68e-08	SCO5976	ornithine carbamoyltransferase
0.00672	SCO5980	putative bifunctional hydroxylase/oxidoreductase
0.00277	SCO5985	conserved hypothetical protein
1.59e-05	SCO5999	aconitase
0.000146	SCO6005	putative lipoprotein
0.0021	SCO6014	putative cationic amino acid transporter
0.00255	SCO6020	putative transcriptional regulator
0.000254	SCO6026	fatty acid oxidation complex alpha-subunit
2.73e-08	SCO6029	two-component regulator
5.03e-05	SCO6033	hypothetical protein SC1C3.21
0.00306	SCO6035	putative lysine/ornithine decarboxylase
2.47e-05	SCO6037	putative transmembrane transport protein
0.00258	SCO6045	hypothetical protein SC1B5.05c
4.31e-06	SCO6061	putative oxidoreductase
0.000369	SCO6096	putative lipoprotein
0.000618	SCO6098	sulfate adenylyltransferase subunit 2
0.00215	SCO6099	adenylylsulfate kinase
0.00184	SCO6134	putative regulatory protein
0.00357	SCO6135	putative membrane protein
0.00582	SCO6149	putative ATP GTP-binding protein
0.00837	SCO6156	putative regulatory protein
0.00215	SCO6166	hypothetical protein SC6C5.02
1.44e-06	SCO6199	secreted esterase
0.0056	SCO6202	hypothetical protein SC2G5.23c
0.00761	SCO6220	conserved hypothetical protein SC2H4.02
0.000448	SCO6220	conserved hypothetical protein SC2H4.02
0.00261	SCO6247	putative allantoinase
0.00349	SCO6273	putative type I polyketide synthase
9e-05	SCO6273	putative type I polyketide synthase
0.00538	SCO6274	putative type I polyketide synthase
0.00936	SCO6275	putative type I polyketide synthase
3.04e-10	SCO6276	putative secreted protein
1.1e-07	SCO6277	putative epoxide hydrolase
3.93e-06	SCO6278	putative integral membrane transport protein
6.01e-06	SCO6279	putative diaminobutyrate-pyruvate aminotransferase
0.00147	SCO6280	putative regulatory protein
5.64e-12	SCO6282	putative 3-oxoacyl-[acyl-carrier protein] reductase
1.57e-05	SCO6283	conserved hypothetical protein
5.96e-05	SCO6284	putative decarboxylase
0.000115	SCO6285	hypothetical protein SC1G7.11
0.0011	SCO6286	putative regulatory protein
2.44e-06	SCO6295	putative ABC transporter ATP-binding protein
0.00139	SCO6323	putative tetR-family regulatory protein
5.33e-05	SCO6326	putative integral membrane protein
6.89e-09	SCO6327	putative integral membrane protein
2.5e-06	SCO6374	putative sugar transferase
9.49e-09	SCO6375	putative secreted protein
0.00583	SCO6385	putative integral membrane protein
0.00984	SCO6399	hypothetical protein SC3C8.18c
0.00237	SCO6426	hypothetical protein
0.000142	SCO6433	hypothetical protein
0.00597	SCO6434	putative oxidoreductase
2.42e-09	SCO6440	conserved hypothetical protein
1.59e-12	SCO6441	putative aldehyde dehydrogenase
2.32e-08	SCO6443	conserved hypothetical protein SC9B5.10
0.00112	SCO6446	hypothetical protein SC9B5.13
0.00713	SCO6451	putative substrate binding protein
0.00131	SCO6453	putative transport permease protein
0.000368	SCO6464	putative SIR2 family transcriptional regulator
0.00458	SCO6470	hypothetical protein SC9C7.06c
0.00136	SCO6471	putative citratelyase
1.4e-05	SCO6483	putative efflux protein
3.66e-06	SCO6491	hypothetical protein SC9C7.27c
1.91e-09	SCO6499	putative gas vesicle synthesis protein
4.1e-07	SCO6512	ABC transporter ATP-binding protein
0.000251	SCO6516	hypothetical protein
0.000671	SCO6517	uvrA-like protein
0.00123	SCO6520	putative RNA polymerase sigma factor
2.62e-08	SCO6526	hypothetical protein SC5C7.11
0.00026	SCO6529	putative ATP/GTP binding protein
0.003	SCO6577	conserved hypothetical protein SC3F9.12
0.00995	SCO6606	conserved hypothetical protein SC1F2.03c
4.66e-05	SCO6624	putative membrane protein
0.000718	SCO6647	putative integral membrane protein
6.36e-05	SCO6650	hypothetical protein SC4G2.24
3.55e-06	SCO6651	putative glycosyl transferase
6.04e-05	SCO6653	hypothetical protein SC5A7.03
0.00857	SCO6655	GTP cyclohydrolase II
2.92e-10	SCO6681	putative serine/threonine protein kinase
2.42e-12	SCO6682	hypothetical protein SC5A7.32
5.77e-09	SCO6683	putative ABC transporter
2.35e-05	SCO6684	putative ABC transporter
0.00096	SCO6685	putative two-component system response regulator
0.00349	SCO6691	putative phospholipase C
7.72e-05	SCO6694	putative transcriptional regulator
9.59e-05	SCO6715	putative transcriptional regulator
2.7e-05	SCO6728	putative membrane protein
0.00278	SCO6749	hypothetical protein
0.00707	SCO6764	putative squalene-hopene cyclase
0.00604	SCO6770	putative DNA-binding protein
0.00112	SCO6773	putative secreted peptidase
3.92e-06	SCO6812	putative ArsR-family transcriptional regulator
0.00354	SCO6835	putative arsenate reductase.
0.00346	SCO6836	putative ArsR-family transcriptional regulator.
0.000929	SCO6843	conserved hypothetical protein SC3D9.11c
0.000493	SCO6901	hypothetical protein SC1B2.07
0.000766	SCO6936	hypothetical protein
0.000149	SCO6937	putative DNA-binding protein
6.57e-08	SCO6952	hypothetical protein SC6F7.05c.
0.00239	SCO6959	putative membrane protein.
0.00349	SCO6965	hypothetical protein SC6F7.18c.
0.000627	SCO6983	conserved hypothetical protein SC8F11.09.
1.78e-10	SCO6992	regulatory protein
0.000316	SCO6993	regulatory protein
1.57e-10	SCO6995	putative protease.
1.24e-07	SCO6996	putative RNA polymerase sigma factor
9.7e-08	SCO6997	hypothetical protein SC8F11.23.
8.75e-09	SCO7008	putative ABC-transport protein.
0.000282	SCO7015	putative secreted glycosyl hydrolase
0.00119	SCO7036	argininosuccinate synthase
0.000498	SCO7070	hypothetical protein SC4G1.36
6.94e-05	SCO7080	putative insertion element transposase.
0.00583	SCO7103	hypothetical protein SC4B10.04c
0.00111	SCO7135	hypothetical protein SC4B10.36c
0.00575	SCO7168	putative gntR-family transcriptional regulator
0.00621	SCO7205	putative hydrolase.
0.00164	SCO7224	putative integral membrane protein
0.00018	SCO7251	conserved hypothetical protein
2.51e-06	SCO7252	putative regulatory protein
5.29e-09	SCO7253	hypothetical protein
0.00847	SCO7255	conserved hypothetical protein
4.74e-10	SCO7261	putative membrane protein
0.00349	SCO7263	chitinase
0.00597	SCO7271	putative ion channel subunit
0.000342	SCO7278	putative RNA polymerase sigma factor
1.45e-05	SCO7332	1,4-alpha-glucan branching enzyme.
3.03e-05	SCO7333	hypothetical protein.
6.22e-10	SCO7336	hypothetical protein.
2.5e-06	SCO7337	hypothetical protein.
0.000123	SCO7341	putative RNA polymerase secondary sigma factor
0.000762	SCO7371	hypothetical protein SC9H11.25c.
7.97e-05	SCO7383	hypothetical protein SC10G8.10.
0.00382	SCO7418	putative cytochrome P450-family protein.
5.35e-11	SCO7434	putative lipoprotein.
4.95e-12	SCO7449	putative membrane protein.
0.00621	SCO7450	putative secreted protein
1.51e-08	SCO7452	putative O-methyltransferase.
2.46e-09	SCO7453	putative secreted protein
0.00152	SCO7460	putative lipoprotein.
0.000626	SCO7467	hypothetical protein
0.00046	SCO7471	putative phenylacetic acid degradation protein PaaA
0.00755	SCO7472	putative phenylacetic acid degradation protein PaaB
0.000617	SCO7478	putative phosphotransferase
2.59e-05	SCO7536	putative integral membrane protein.
2.59e-06	SCO7551	putative secreted protein
2.67e-05	SCO7600	putative alanyl tRNA synthetase
6.15e-06	SCO7606	putative amino acid binding protein
9.02e-05	SCO7613	putative integral membrane protein
0.00206	SCO7614	putative regulatory protein
0.00873	SCO7616	putative AbaA-like protein
5.17e-06	SCO7617	conserved hypothetical protein
0.000204	SCO7620	conserved hypothetical protein
0.000818	SCO7638	enolase
3.61e-09	SCO7653	hypothetical fusion protein
0.00453	SCO7654	putative oxidoreductase
0.00106	SCO7657	putative secreted protein
0.00315	SCO7658	hypothetical protein SC10F4.31
3.16e-05	SCO7659	putative oxidoreductase
0.00113	SCO7660	voltage-gated potassium channel
0.00184	SCO7665	hypothetical protein
0.00146	SCO7673	putative lipoprotein
2.11e-07	SCO7674	putative secreted metal-binding protein
0.0039	SCO7686	putative cytochrome P450
8.08e-06	SCO7717	putative secreted protein
0.00146	SCO7721	conserved hypothetical protein
2.54e-05	SCO7731	hypothetical protein SC8D11.22
0.00857	SCO7781	pseudogene, transposase remnant
0.0076	SCO7797	putative transposase fragment
0.000503	SCO7820	hypothetical protein SC8E7.17.
