# Supplementary material for: The global role of ppGpp synthesis in morphological differentiation and antibiotic production in Streptomyces coelicolor A3(2)
Source: Genome Biol. 2007 Aug 3;8(8):R161. doi: 10.1186/gb-2007-8-8-r161 (PMC2374992; doi:10.1186/gb-2007-8-8-r161)
Supplement: Additional data file 6 — QT clustering of 2031 genes significantly differently expressed between M600 (relA+ ppGpp+) and M570 (relA- ppGpp-) [file gb-2007-8-8-r161-S6.xls]

## Sheet: README
Quality threshold clustering of 2031 genes significantly differently expressed according to strain between M600 (relA+ ppGpp+) and M570 (relA- ppGpp-)
QT clustering produced 100 sets. The parameters used: Minimum Cluster Size 5, Minimum Similarity 0.9, Similarity Measure Pearson Correlation.

## Sheet: QT1
SCJ12.21_SCJ12.21_r_at	SCO0209	hypothetical protein SCJ12.21
SCJ9A.11c_SCJ9A.11c_r_at	SCO0232	hypothetical protein
SCF12.09_SCF12.09_r_at	SCO0330	putative short chain oxidoreductase
SCF51.20c_SCF51.20c_r_at	SCO0421	putative two-component response regulator
SCF11.27c_SCF11.27c_r_at	SCO0547	putative acyltransferase
SCF55.02c_SCF55.02c_r_at	SCO0578	putative triosephosphate isomerase
pseudogene_SCF56.17_r_at	SCO0634
SCF56.23c_SCF56.23c_r_at	SCO0639	putative integral membrane protein
gvpL2_SCF91.16_r_at	SCO0656	putative gas vesicle synthesis protein
SCF91.28c_SCF91.28c_r_at	SCO0668	putative flavoprotein
SCF42.09c_SCF42.09c_r_at	SCO0699	hypothetical protein SCF42.09c
SCF43A.30c_SCF43A.30_r_at	SCO0840	putative marR-family transcriptional regulator
SCM11.11_SCM11.11_r_at	SCO0956	hpothetical protein SCM11.11
SCM11.19c_SCM11.19c_r_at	SCO0964	hypothetical protein SCM11.19c
2SCG58.19c_2SCG58.19_r_at	SCO1219	putative integral membrane protein
SCBAC36F5.20c_SCBAC3_r_at	SCO1309	putative regulatory protein
2SCG61.02c_2SCG61.02_r_at	SCO1320	hypothetical protein
2SCG61.24c_2SCG61.24_r_at	SCO1342	hypothetical protein
SC10A9.11_SC10A9.11_r_at	SCO1369	putative two component system histidine kinase
SC9C5.16c_SC9C5.16c_r_at	SCO1492	putative peptidase
SCI11.12c_SCI11.12c_r_at	SCO1723	putative RNA polymerase sigma factor
SC7H2.16c_SC7H2.16c_r_at	SCO2002	hypothetical protein
SC2C1A.02c_SC2C1A.02_r_at	SCO2106	putative oxidoreductase
SC6G10.01c_SC6E10.22_r_at	SCO2128	hypothetical protein
SC10B7.03c_SC10B7.03_r_at	SCO2208	putative carboxylesterase
SC1G2.04c_SC1G2.04c_r_at	SCO2242	putative membrane protein.
SCC75A.15c_SCC75A.15_r_at	SCO2269	hypothetical protein SCC75A.15c.
SC4A7.38c_SC4A7.38c_r_at	SCO2410	putative integral membrane protein
SCC24.12_SCC24.12_r_at	SCO2441	hypothetical protein SCC24.12
SCC77.10c_SCC77.10c_r_at	SCO2543	putative dihydrodipicolinate synthase.
SCC80.11c_SCC80.11c_r_at	SCO2626	putative DNA repair hydrolase (fragment)
SC8E4A.23_SC8E4A.23_r_at	SCO2653	hypothetical protein SC8E4A.23
melC1_SCC61A.22c_r_at	SCO2701	tyrosinase co-factor
SCC61A.33_SCC61A.33_r_at	SCO2712	putative membrane protein
2SCC13.11c_2SCC13.11_r_at	SCO2803	hypothetical protein
SCE20.15c_SCE20.15c_r_at	SCO2841	putative secreted protein
SCE34.07c_SCE34.07c_r_at	SCO3026	hypothetical protein SCE34.07c
SCE66.10c_SCE66.10c_r_at	SCO3131	conserved hypothetical protein
spdA_SCE39.06c_r_at	SCO3256	SpdA protein
SCE2.02c_SCE2.02c_r_at	SCO3521	putative integral membrane protein
SCE2.03c_SCE2.03c_r_at	SCO3522	putative transcriptional regulator
SCH22A.08_SCH22A.08_r_at	SCO3730	putative oxidoreductase
SCH22A.13c_SCH22A.13_r_at	SCO3735	putative secreted protein
SCH22A.29_SCH22A.29_r_at	SCO3751	putative membrane protein
SCH63.28_SCH63.28_r_at	SCO3781	putative secreted protein
SCH63.30_SCH63.30_r_at	SCO3783	putative lipoprotein
SCH63.34_SCH63.34_r_at	SCO3787	putative integral membrane protein
2SC10A7.05c_2SC10A7._r_at	SCO4001	hypothetical protein 2SC10A7.05c
2SC10A7.14c_2SC10A7._r_at	SCO4010	putative secreted protein
SCD95A.09_SCD95A.09_r_at	SCO4276	putative respose regulatory protein
SCD95A.24_SCD95A.24_r_at	SCO4291	putative secreted protein
SCD95A.36c_SCD95A.36_r_at	SCO4303	putative transcriptional regulator
SCD12A.02c_SCD12A.02_r_at	SCO4319	putative integral membrane protein
SCD12A.26c_SCD12A.26_r_at	SCO4343	hypothetical protein SCD12A.26c
SCD10.10_SCD10.10_r_at	SCO4378	conserved hypothetical protein
SCD6.30c_SCD6.30c_r_at	SCO4452	putative RNA polymerase sigma factor
SCD39.22c_SCD39.22c_r_at	SCO4622	putative integral membrane protein
SCD31.14_SCD31.14_r_at	SCO4689	hypothetical protein SCD31.14
SC6G4.38_SC6G4.38_r_at	SCO4760	putative secreted protein
SCD63A.18_SCD63A.18_r_at	SCO4807	hypothetical protein SCD63A.18
SCK13.02_SCK13.02_r_at	SCO4910	hypothetical protein SCK13.02
tag_SCP8.06_r_at	SCO5143	DNA-3-methyladenine glycosylase I
2SC7G11.25_2SC7G11.2_at	SCO5263	hypothetical protein SC7G11.25
SCBAC5H2.09_SCBAC5H2_r_at	SCO5340	hypothetical protein SCBAC5H2.09
spdA2_SCBAC5H2.10_r_at	SCO5341	SpdA2 protein
SCBAC5H2.14_SCBAC5H2_r_at	SCO5345	conserved hypothetical protein
SCBAC5H2.15_SCBAC5H2_r_at	SCO5346	hypothetical protein SCBAC5H2.15
SC6A9.14_SC6A9.14_r_at	SCO5653	putative integral membrane protein
recA_SC4H8.08_r_at	SCO5769	recombinase A
StBAC16H6.19_SCBAC16_r_at	SCO5984	putative acyl-CoA dehydrogenase
StBAC16H6.23_SCBAC16_r_at	SCO5988	conserved hypothetical protein
SCBAC1A6.04_SCBAC1A6_r_at	SCO6080	putative dehydrogenase
SC1A9.06_SC1A9.06_r_at	SCO6142	hypothetical protein SC1A9.06
SC1A9.25c_SC1A9.25c_r_at	SCO6161	putative secreted protein
SC2G5.03_SC2G5.03_r_at	SCO6182	putative dehydratase
SC2G5.08_SC2G5.08_r_at	SCO6187	putative bifunctional synthase/transferase
SC2G5.10_SC2G5.10_r_at	SCO6189	putative transferase
SC5C7.23_SC5C7.23_r_at	SCO6538	putative integral membrane protein
SC5F2A.13_SC5F2A.13_r_at	SCO6730	putative racemase
SC7F9.09c_SC7F9.09c_r_at	SCO6857	hypothetical protein SC7F9.09c
SC8F11.32_SC8F11.32_r_at	SCO7006	putative oxidoreductase.
SC4G1.10_SC4G1.10_r_at	SCO7044	putative integral membrane protein
SC7A12.04c_SC7A12.04_r_at	SCO7237	putative secreted protein.
SC5H1.17_SC5H1.17_r_at	SCO7275	hypothetical protein
SC5H1.07c_SC5H1.07c_r_at	SCO7285	putative hydroxylase
SC9H11.06_SC9H11.06_r_at	SCO7352	putative membrane protein.
SC9H11.19_SC9H11.19_r_at	SCO7365	hypothetical protein SC9H11.19.
SC10G8.18_SC10G8.19_r_at	SCO7391	putative phytoene dehydrogenase
SCBAC17A6.17c_SCBAC1_r_at	SCO7484	hypothetical protein
SC7H9.03c_SC7H9.03c_r_at	SCO7591	putative regulatory protein
SC4C2.14_SC4C2.14_r_at	SCO7679	putative transport system integral membrane protein
SCBAC12C8.10_SCBAC12_r_at	SCO7709	putative MarR-family transcriptional regulator

## Sheet: QT2
SCJ4.43c_SCJ4.43c_at	SCO0062	putative LacI family transcriptional regulator
SCJ11.48c_SCJ11.48c_at	SCO0119	putative small secreted protein
SCJ21.01c_SCJ11.49c_at	SCO0120	putative integral membrane protein
SCJ21.02c_SCJ21.02c_at	SCO0121	ABC transport system ATP-binding protein
SCJ21.05_SCJ21.05_at	SCO0124	hypothetical protein
SCJ21.06_SCJ21.06_at	SCO0125	possible oxidoreductase
SCJ21.17c_SCJ21.17c_at	SCO0136	putative integral membrane protein
SCJ1.13_SCJ1.13_at	SCO0164	putative cation-transporting ATPase
crtI_SCJ1.36_at	SCO0187	putative phytoene synthase
SCJ9A.12c_SCJ9A.12c_at	SCO0233	putative DNA-binding protein
SCF1.04_SCF1.04_at	SCO0262	putative LysR-family transcriptional regulator
SCF76.01_SCF51A.39_at	SCO0461	putative hydrolase
glpK2_SCF6.05_at	SCO0509	glycerol kinase 2 (ATP:glycerol 3-phosphotransferase) (EC 2.7.1.30)
SCF55.15_SCF55.15_at	SCO0591	putative lysozyme precursor
SCF55.19_SCF55.19_at	SCO0595	conserved hypothetical protein
SCF55.21c_SCF55.21c_at	SCO0597	conserved hypothetical protein SCF55.21c
arcA_SCF55.37_at	SCO0613	arginine deiminase
gvpO2._SCF91.09_r_at	SCO0649	putative gas vesicle synthesis protein.
gvpA2_SCF91.10_at	SCO0650	putative gas vesicle synthesis protein.
gvpG2_SCF91.12_i_at	SCO0652	putative gas vesicle synthesis protein.
SCF91.14_SCF91.14_at	SCO0654	conserved hypothetical protein SCF91.14.
SCF91.21_SCF91.21_at	SCO0661	putative binding protein dependent transport protein.
SCF91.24_SCF91.24_at	SCO0664	conserved hypothetical protein
catB_SCF91.26_at	SCO0666	catalase (EC 1.11.1.6).
SCF42.02c._SCF42.02c_at	SCO0692	putative membrane protein.
SCF42.32_SCF42.32_at	SCO0722	putative hydrolase
3SC5B7.12c_3SC5B7.12_at	SCO0734	putative transcriptional repressor
3SCF60.11c_3SCF60.11_r_at	SCO0779	conserved hypothetical protein
SCF43.21c_SCF43.21c._at	SCO0810	putative ABC transporter permease.
SCM10.24c_SCM10.24_at	SCO0936	putative oligosaccharide deacetylase
SCM11.01c_SCM10.35c_at	SCO0946	putative regulatory protein
SCM11.04c_SCM11.04c_at	SCO0949	hypothetical protein
SCG20A.30_SCG20A.30_at	SCO1050	putative DNA protection protein
2SCG1.15_2SCG1.15_at	SCO1240	putative NLP/P60 family protein (putative secreted protein)
2SCG61.29_2SCG61.29_at	SCO1347	putative secreted protein
SC6D7.24c_SC6D7.24c_r_at	SCO1415	putative membrane protein.
SCL6.04c_SCL6.04c_at	SCO1447	putative ROK-family transcriptional regulatory protein
SCI52.10c_SCI52.10c_i_at	SCO1668	hypothetical protein SCI52.10c
SCC61A.20_SCC61A.20_r_at	SCO2699	putative small membrane protein
SCBAC17F8.09_SCBAC17_at	SCO2818	conserved hypothetical protein
SCE20.09c_SCE20.09c_at	SCO2835	putative membrane protein.
SCE19A.30_SCE19A.30_at	SCO2930	putative permease membrane component
SCH66.04_SCH66.04_at	SCO3583	putative integral membrane regulator
2SCD60.23c_2SCD60.23_at	SCO4057	putative transport integral membrane protein
SC9E12.04_SC9E12.04_r_at	SCO5119	putative peptide transport system integral membrane protein
SC9E12.05_SC9E12.05_r_at	SCO5120	putative peptide transport system ATP-binding protein
SC6G9.19_SC6G9.19_r_at	SCO5314	whiE protein VII
SC6G9.15_SC6G9.15_at	SCO5318	polyketide beta-ketoacyl synthase alpha
SC6G9.13_SC6G9.13_at	SCO5320	whiE protein I
SC3D11.14_SC3D11.14_at	SCO5457	putative lipoprotein
SC6A9.13_SC6A9.13_i_at	SCO5654	ABC transporter ATP-binding protein
glgBII_SC4G10.11c_at	SCO7332	1,4-alpha-glucan branching enzyme.
pep2B_SC4G10.12c_at	SCO7333	hypothetical protein.
SC6D11.30_SC6D11.30_at	SCO7434	putative lipoprotein.

## Sheet: QT3
terD_SCF56.24c_r_at	SCO0641	tellurium resistance protein
thrS_SCL2.21c_at	SCO1531	threonine-tRNA synthetase
SCI41.34c_SCI41.34c_at	SCO1651	conserved hypothetical protein SCI41.34c
SCI28.08c_SCI28.08c_r_at	SCO1814	putative enoyl-(acyl-carrier-protein) reductase
SCI28.09c_SCI28.09c_r_at	SCO1815	probable 3-oxacyl-(acyl-carrier-protein) reductase
SCC22.16c_SCC22.16c_at	SCO1934	putative cytochrome oxidase assembly factor
SC4A10.18c_SC4A10.18_at	SCO2085	putative cell division protein
SC4A10.19c_SC4A10.19_at	SCO2086	putative UDP-N-acetylmuramoylalanine-D-glutamate ligase
murX_SC4A10.20c_at	SCO2087	putative phospho-N-acetylmuramoyl-pentapeptide-transferase
SC4A10.22c_SC4A10.22_at	SCO2089	putative UDP-N-acetylmuramoylalanyl-D-glutamate-2,6-diaminopimelate ligase
SC6G10.21c_SC6G10.21_at	SCO2148	cytochrome B subunit
SC6G10.22c_SC6G10.22_at	SCO2149	Rieske iron-sulfur protein
SC6G10.23c_SC6G10.23_at	SCO2150	cytochrome C heme-binding subunit
SC6G10.24c_SC6G10.24_r_at	SCO2151	cytochrome c oxidase subunit III
SC6G10.27c_SC6G10.27_at	SCO2154	putative integral membrane protein
SC6G10.28c_SC6G10.28_s_at	SCO2155	putative cytochrome c oxidase subunit I
SC6G10.29c_SC6G10.29_at	SCO2156	putative cytochrome c oxidase subunit II
SCC77.06_SCC77.06_at	SCO2539	Era-like GTP-binding protein.
SC8E4A.05_SC8E4A.05_at	SCO2635	putative aminopeptidase
SCC61A.03c_SCC61A.03_at	SCO2682	putative membrane protein
hup_SCE59.08_f_at	SCO2950	DNA-binding protein Hu (hs1)
SCE66.03_SCE66.03_at	SCO3124	ribosomal L25p family protein
SCE94.26c_SCE94.26c_r_at	SCO3375	putative Lsr2-like protein
SCH63.38_SCH63.38_at	SCO3791	hypothetical protein SCH63.38
2SC10A7.17_2SC10A7.1_at	SCO4013	putative secreted penicillin-binding protein
SCD8A.04c_SCD8A.04c_at	SCO4231	putative lipoprotein
SCD12A.11c_SCD12A.11_at	SCO4328	putative lipoprotein
sucD_SCD63A.20_at	SCO4809	succinyl CoA synthetase alpha chain
mdh_SC2A6.12_r_at	SCO4827	malate dehydrogenase
SC5G8.25c_SC5G8.25c_r_at	SCO4857	putative succinate dehydrogenase membrane subunit
ahpC_SCK7.05c_r_at	SCO5032	alkyl hydroperoxide reductase
atpI_2SC6G5.10_at	SCO5366	ATP synthase protein I
atpE_2SC6G5.12_r_at	SCO5368	ATP synthase C chain
atpf_2SC6G5.13_r_at	SCO5369	ATP synthase B chain
SC6A5.05_SC6A5.05_i_at	SCO6756	putative glycosyltransferase

## Sheet: QT4
SCJ4.24c_SCJ4.24c_at	SCO0043	conserved hypothetical protein
SCJ4.25c_SCJ4.25c_at	SCO0044	putative oxidoreductase
SCJ4.51_SCJ4.51_at	SCO0070	hypothetical protein
SCJ11.15c_SCJ11.15c_at	SCO0086	putative ribosylglycohydrolase (putative secreted protein)
SCJ11.24c_SCJ11.24c_at	SCO0095	hypothetical protein SCJ11.24c
SCJ11.46_SCJ11.46_at	SCO0117	putative oxidoreductase
SCJ1.01_SCJ33.16_at	SCO0152	putative transmembrane transport protein
SCJ1.10c_SCJ1.10c_at	SCO0161	hypothetical protein SCJ1.10c
SCJ1.12_SCJ1.12_unko_at	SCO0163	conserved hypothetical protein SCJ1.12
SCJ1.19c_SCJ1.19c_at	SCO0170	conserved hypothetical protein SCJ1.19c
SCJ12.14_SCJ12.14_at	SCO0202	conserved hypothetical protein SCJ12.14
SCF20.01c_SCJ9A.34c_at	SCO0255	putative sigma factor
SCF1.05c_SCF1.05c_at	SCO0263	putative oxidoreductase
SC5G9.10_SC5G9.10_at	SCO0301	putative lipoprotein
SCF12.20c_SCF12.20c_at	SCO0341	putative large secreted protein
SCF41.06_SCF41.06_at	SCO0347	possible racemase
SCF41.09_SCF41.09_at	SCO0350	conserved hypothetical protein
SCF51.21c_SCF51.21c_at	SCO0422	putative two-component sensor kinase
SCF51A.04_SCF51A.04_i_at	SCO0426	hypothetical protein SCF51A.04.
malY_SCF51A.13_at	SCO0435	aminotransferase
SCF80.02_SCF80.02_at	SCO0481	putative secreted chitin binding protein
chiG_SCF34.01_i_at	SCO0482	secreted chitinase
SCF34.21_SCF34.21_r_at	SCO0502	putative membrane protein
SCF73.11c_SCF73.11c_at	SCO0564	hypothetical protein SCF73.11c
SCF55.05c_SCF55.05c_at	SCO0581	putative transporter protein
SCF55.30_StF55.30_at	SCO0606	hypothetical protein SCF55.30
SCM10.29c_SCM10.29c_at	SCO0941	putative lipoprotein
SCM11.21c_SCM11.21c_at	SCO0966	putative dehydratase
SCE46.21_SCE46.21_at	SCO3464	conserved hypothetical protein SCE46.21
SC1B5.05c_SC1B5.05c_at	SCO6045	hypothetical protein SC1B5.05c
SC3D9.15c_SC3D9.15c_at	SCO6847	hypothetical protein SC3D9.15c
SC2H12.23c_SC2H12.23_f_at	SCO7224	putative integral membrane protein

## Sheet: QT5
SCJ4.05c_SCJ4.05c_r_at	SCO0022	putative IS element ATP-binding protein
SCJ11.43c_SCJ11.43c_r_at	SCO0114	putative transposase
SCJ1.26_SCJ1.26_at	SCO0177	putative membrane protein SCJ1.26
SCF85.13_SCF85.13_at	SCO0285	putative sodium/proton antiporter
SC5G9.12c_SC5G9.12c_r_at	SCO0303	putative secreted protein
SCF12.18_SCF12.18_at	SCO0339	putative dehydrogenase
SCF55.17c_SCF55.17c_r_at	SCO0593	hypothetical protein SCF55.17c
gvpS2_SCF91.17_r_at	SCO0657	putative gas vesicle synthesis protein.
SCF91.35_SCF91.35_at	SCO0675	conserved hypothetical protein SCF91.35.
SCF43.04c_SCF43.04c_r_at	SCO0793	hypothetical protein SCF43.04c.
SCM1.20c_SCM1.20c_r_at	SCO0887	putative TetR-family transcriptional regulator.
SCM1.38_SCM1.38_r_at	SCO0905	putative membrane protein.
2SCG61.20c_2SCG61.20_r_at	SCO1338	putative monooxygenase (putative secreted protein)
SC10A9.10c_SC10A9.10_r_at	SCO1368	putative ABC transport system transmembrane protein
SCI30A.26c_SCI30A.26_r_at	SCO1705	putative alcohol dehydrogenase (zinc-binding)
SC7H2.30c_SC7H2.30c_r_at	SCO2016	putative monooxygenase
SC8E4A.27_SC8E4A.27_r_at	SCO2657	putative ROK-family transcriptional regulatory protein
SC6D10.17_SC6D10.17_i_at	SCO2674	putative ABC transporter ATP-binding protein
SCC105.03c_SCC105.03_r_at	SCO2772	putative membrane transport protein
SCE19A.28_SCE19A.28_r_at	SCO2928	putative asnC-family transcriptional regulator
spdD_SCE39.03c_r_at	SCO3253	SpdD protein
SCE94.30c_SCE94.30c_r_at	SCO3379	hypothetical protein
SCD63.05c_SCD63.05c_r_at	SCO4773	putative nucleotide-sugar dehydrogenase
spdD2_SCBAC5H2.13_r_at	SCO5344	SpdD2 protein
SC9B5.26c_SC9B5.26c_r_at	SCO6459	putative regulatory protein
SC1A2.26c_SC1A2.26c_r_at	SCO6817	hypothetical protein SC1A2.26c
SC7F9.07c_SC7F9.07c_r_at	SCO6855	hypothetical protein SC7F9.07c
SC7F9.31c_SC7F9.31c_r_at	SCO6879	hypothetical protein
paaB_SCBAC17A6.05_r_at	SCO7472	putative phenylacetic acid degradation protein PaaB

## Sheet: QT6
SCJ11.36c_SCJ11.36c_at	SCO0107	putative aminoglycoside nucleotidyltransferase
SCM1.42c_SCM1.42c_at	SCO0909	conserved hypothetical protein SCM1.42c
2SCG38.40_SCG8A.01_at	SCO1147	putative ABC transporter transmembrane subunit
SCG8A.02_SCG8A.02_at	SCO1148	putative ABC transporter
2SCG61.22_2SCG61.22_at	SCO1340	conserved hypothetical protein
SCL11.01c_SCL2.35c_at	SCO1545	putative acetyltransferase
SCI11.18_SCI11.18_at	SCO1729	hypothetical protein
SCI7.23c_SCI7.23c_at	SCO1905	hypothetical protein
SCC8A.01_SCC8A.01_at	SCO2343	putative acetyltransferase
SCC80.10_SCC80.10_at	SCO2625	conserved hypothetical protein
SCE6.10c_SCE6.10c_at	SCO2873	hypothetical protein SCE6.10c.
SCE6.13_SCE6.13_at	SCO2876	putative acetyltransferase.
SCE15.16c_SCE15.16c_at	SCO3299	conserved hypothetical protein
SCE94.11c_SCE94.11c_at	SCO3360	hypothetical protein
SCH10.09_SCH10.09_at	SCO3631	hypothetical protein
SCD72A.11_SCD72A.11_at	SCO4125	putative acetyltransferase
2SCD46.36_2SCD46.36_at	SCO4222	conserved hypothetical protein
SCD95A.44c_SCD95A.44_at	SCO4311	hypothetical protein SCD95A.44c
StBAC16H6.08_SCBAC16_at	SCO5973	putative phosphatase
SC9B5.13_SC9B5.13_at	SCO6446	hypothetical protein SC9B5.13
SC9C7.27c_SC9C7.27c_at	SCO6491	hypothetical protein SC9C7.27c
SC1E6.21_SC1E6.21_at	SCO6512	ABC transporter ATP-binding protein
SC6F7.05c_SC6F7.05c_at	SCO6952	hypothetical protein SC6F7.05c.
SCBAC17A6.11c_SCBAC1_at	SCO7478	putative phosphotransferase
SC2H2.04_SC2H2.04_at	SCO7606	putative amino acid binding protein

## Sheet: QT7
SCF6.06c_SCF6.06c_r_at	SCO0510	putative oxidoreductase (pseudogene)
2SCG2.29c_2SCG2.29c_r_at	SCO1015	hypothetical protein 2SCG2.29c
SCI35.30c_SCI35.30c_r_at	SCO1608	hypothetical protein SCI35.30c
SCI8.27c_SCI8.27c_r_at	SCO1842	conserved hypothetical protein SCI8.27c
SC4G6.11c_SC4G6.11c_r_at	SCO2042	putative membrane protein
SC5F7.24_SC5F7.24_r_at	SCO2177	putative cobalamin (5'-phosphate) synthase
mreD_SCC88.20c_r_at	SCO2609	rod shape-determining protein
SCC61A.23c_SCC61A.23_r_at	SCO2702	putative secreted protein
SCE20.26c_SCE20.26c_r_at	SCO2852	putative membrane protein.
SCE22.05_SCE22.05_r_at	SCO3188	putative methylthioadenosine phosphorylase
SCE7.06c_SCE7.06c_r_at	SCO3339	putative ABC transporter ATP-binding subunit
SCH5.07c_SCH5.07c_r_at	SCO3544	putative membrane protein
SCH10.13c_SCH10.13c_r_at	SCO3635	hypothetical protein
SCD25.20_SCD25.20_r_at	SCO4084	hypothetical protein SCD25.20
SCD10.16_SCD10.16_r_at	SCO4384	putative enoyl CoA hydratase
nuoA2_SCD20.17_r_at	SCO4599	NADH dehydrogenase subunit NuoA2
SC5G8.11_SC5G8.11_r_at	SCO4843	putative integral membrane protein
SC1A9.04_SC1A9.04_r_at	SCO6140	putative two-component system response regulator
SC7F9.45_SC7F9.45_r_at	SCO6893	hypothetical protein SC7F9.45
SC1H10.14c_SC1H10.14_r_at	SCO7025	probable LysR-family transcriptional regulator.
paaD_SCBAC17A6.07_r_at	SCO7474	putative phenylacetic acid degradation protein PaaD
SC1A4.03c_SC1A4.03c_r_at	SCO7695	hypothetical protein
SC10B8A.03c_SC10B8A._r_at	SCO7793	hypothetical protein

## Sheet: QT8
SCF76.04c_SCF76.04c_at	SCO0464	putative integral membrane protein
SCF76.05c_SCF76.05c_at	SCO0465	non-heme chloroperoxidase (chloride peroxidase)
SCF55.39_SCF55.39_at	SCO0615	putative secreted protein
SCF91.31c_SCF91.31c_at	SCO0671	hypothetical protein SCF91.31c.
SCF81.19_SCF81.19_at	SCO0760	putative methyltransferase
SCF43A.22c_SCF43A.22_at	SCO0832	conserved hypothetical protein
SCF43A.33c_SCF43A.33_at	SCO0843	hypothetical protein SCF43A.33c
SCF43A.35c_SCF43A.35_at	SCO0845	hypothetical protein SCF43A.35c
SCF43A.37c_SCF43A.37_at	SCO0847	putative lyase
hrdC_SCM1.28c_at	SCO0895	RNA polymerase principal sigma factor HrdC.
SCM10.03_SCM10.03_at	SCO0915	hypothetical protein SCM10.03
SC10A9.21_SC10A9.21_i_at	SCO1379	hypothetical protein
SC4G6.32_SC4G6.32_i_at	SCO2063	putative small hydrophilic protein
glyA3_2SC6G5.08_at	SCO5364	serine hydroxymethyltransferase
SC4H2.10c_SC4H2.10c_at	SCO5789	hypothetical protein SC4H2.10c
SC4A2.11c_SC4A2.11c_at	SCO6375	putative secreted protein
SC1A2.21_SC1A2.21_at	SCO6812	putative ArsR-family transcriptional regulator
SC5F8.27_SC5F8.27_at	SCO7317	hypothetical protein SC5F8.27.
sigG_SC4G10.20c_at	SCO7341	putative RNA polymerase secondary sigma factor
SC9H11.25c_SC9H11.25_at	SCO7371	hypothetical protein SC9H11.25c.
SC2H2.18_SC2H2.18_at	SCO7620	conserved hypothetical protein
SC10F4.38c_SC10F4.38_at	SCO7665	hypothetical protein

## Sheet: QT9
SCF55.25c_Pfam_match_at	SCO0601	putative secreted protein
3SCF60.03c_3SCF60.03_at	SCO0771	conserved hypothetical protein
3SCF60.21_3SCF60.21_at	SCO0789	conserved hypothetical protein
SCF43.07_SCF43.07_at	SCO0796	putative integral membrane protein.
SCF43.19c_SCF43.19c_at	SCO0808	putative secreted solute-binding lipoprotein.
SCF43A.20c_SCF43A.20_at	SCO0830	putative penicillin-binding protein
SCM1.01c_SCM1.01c_at	SCO0868	putative regulatory protein.
SCM10.22c_SCM10.21_at	SCO0934	putative integral membrane protein
2SCG38.36c_2SCG38.36_at	SCO1143	conserved hypothetical protein
2SCG58.07_2SCG58.07_at	SCO1207	putative cytochrome P450
SC6G10.26c_SC6G10.26_at	SCO2153	putative secreted protein
SC9E12.02_SC9E12.02_at	SCO5117	putative peptide transport system secreted peptide-binding protein
SC6G9.18_SC6G9.18_i_at	SCO5315	polyketide cyclase
SC6G9.12c_SC6G9.12c_at	SCO5321	polyketide hydroxylase
SC4A2.10c_SC4A2.10c_at	SCO6374	putative sugar transferase
SC4C6.04_SC4C6.04_at	SCO6694	putative transcriptional regulator
pepA_SC4G10.15c_at	SCO7336	hypothetical protein.
SC5C11.06_SC5C11.06_at	SCO7449	putative membrane protein.
SC5C11.10c_SC5C11.10_at	SCO7453	putative secreted protein

[truncated: 91 more sheets: QT10, QT11, QT12, QT13, QT14, QT15, QT16, QT17, QT18, QT19, QT20, QT21, QT22, QT23, QT24, QT25, QT26, QT27, QT28, QT29 …]
