# Supplementary material for: The global role of ppGpp synthesis in morphological differentiation and antibiotic production in Streptomyces coelicolor A3(2)
Source: Genome Biol. 2007 Aug 3;8(8):R161. doi: 10.1186/gb-2007-8-8-r161 (PMC2374992; doi:10.1186/gb-2007-8-8-r161)
Supplement: Additional data file 8 — Lists genes in S. coelicolor whose expression was identified as being affected by thiostrepton (as detailed in the Materials and methods) [file gb-2007-8-8-r161-S8.xls]

## Sheet: ReadMe
Changes in gene expression in M667 [DrelA tipAp::] upon treatment with thiostrepton.
Two-way ANOVA using a parametric test with variances assumed equal, gene list filteredQC, p-value cutoff 0.05. The Benjamini and Hochberg False Discovery Rate multiple testing correction was applied. First comparison parameter: Treatment type, using the values Not induced, Induced. Second comparison parameter: Time, using the values 0, 30, 90. 3,522 genes had sufficient data to test.
Four genes were identified as being significantly differentially expressed according to treatment type only, 0 genes according to time only and 0 genes according to a combination of treatment and time.
To identify additional genes induced or repressed by thiostrepton addition the 30 and 90 min sample data was used to identify those genes that are 1.5-fold or higher up- or down-regulated in expression over both the 0 min sample and the non-induced sample taken at the corresponding time. This yielded 172 and 258 genes for the 30 min and 90 min datasets, respectively, and a combined list of 416 th…

## Sheet: Thio-affected in M653 + M667
Gene Name	SCO number	Product
SCJ11.36c_SCJ11.36c_at	SCO0107	putative aminoglycoside nucleotidyltransferase
SCJ1.14c_SCJ1.14c_at	SCO0165	hypothetical protein SCJ1.14c
SC5G9.26c_SC5G9.26c_at	SCO0317	putative transmembrane transport protein
SC5G9.27c_SC5G9.27c_at	SCO0318	putative oxidoreductase
SCF51.07_SCF51.07_at	SCO0408	probable methyltransferase
SCF34.19c_SCF34.19c_at	SCO0500	hypothetical protein SCF34.19c
rpmG2_SC5G5.02c_r_at	SCO0570	50S ribosomal protein L33
SCF56.14c_SCF56.14c_r_at	SCO0630	putative acetyltransferase
SCF56.15c_Pfam_match_i_at	SCO0631	hypothetical protein SCF65.15c
tetM_3SCF60.15_at	SCO0783	tetracycline resistance protein
3SCF60.16_3SCF60.16_i_at	SCO0784	putative secreted protein
SCF43.06_SCF43.06_at	SCO0795	conserved hypothetical protein SCF43.06
SCM1.42c_SCM1.42c_at	SCO0909	conserved hypothetical protein SCM1.42c
2SCG4.05c_2SCG4.05c_at	SCO1089	hypothetical protein 2SCG4.05c
2SCG38.40_SCG8A.01_at	SCO1147	putative ABC transporter transmembrane subunit
ureC_2SCG1.09c_at	SCO1234	urease alpha subunit
SCBAC36F5.07_SCBAC36_at	SCO1296	conserved hypothetical protein
tuf3_2SCG61.03c_at	SCO1321	elongation factor TU-3
SC6D7.26_SC6D7.26_i_at	SCO1413	hypothetical protein SC6D7.26.
pyrA_SC9C5.07c_r_at	SCO1483	carbamoylphosphate synthetase large chain
SC9C5.09c_SC9C5.09c_at	SCO1485	putative integral membrane protein
secD_SCL2.06c_at	SCO1516	protein-export membrane protein
SCL2.12c_SCL2.12c_r_at	SCO1522	conserved hypothetical protein SCL2.12c
SCL11.06c_SCL11.06c_r_at	SCO1550	putative small membrane protein
SCI41.07c_SCI41.07c_at	SCO1624	putative acetyltransferase
SCI41.15c_SCI41.15c_at	SCO1632	putative integral membrane protein SCI41.15c
SCI41.23c_SCI41.23c_at	SCO1640	conserved hypothetical protein SCI41.23c
SCI11.18_SCI11.18_at	SCO1729	hypothetical protein
SCI11.22c_SCI11.22c_at	SCO1733	putative acetyltransferase
SCI5.01_SCI51.33_at	SCO1793	putative secreted protein
SCI5.03_SCI5.03_at	SCO1795	conserved hypothetical protein
SCI39.02_SCI39.02_at	SCO1855	putative precorrin-4 C11-methyltransferase
SCI39.04_SCI39.04_at	SCO1857	putative bifunctional protein (CbiGH)
SCI39.05_SCI39.05_at	SCO1858	conserved hypothetical protein
SCI39.13_SCI39.13_at	SCO1866	putative condensing enzyme
SCI7.23c_SCI7.23c_at	SCO1905	hypothetical protein
SCC22.17_SCC22.17_at	SCO1935	transketolase A
SC3C9.21c_SC3C9.21c_at	SCO1986	hypothetical protein
SC7H2.01_SC3C9.22_at	SCO1987	conserved hypothetical protein
SC7H2.02_SC7H2.02_r_at	SCO1988	hypothetical protein
SC7H2.03c_SC7H2.03c_at	SCO1989	putative aminopeptidase
SC7H2.05_SC7H2.05_i_at	SCO1991	hypothetical protein
SC7H2.22_SC7H2.22_at	SCO2008	putative branched chain amino acid binding protein
SC7H2.23_SC7H2.23_at	SCO2009	putative branched chain amino acid transport permease
SC4A10.22c_SC4A10.22_at	SCO2089	putative UDP-N-acetylmuramoylalanyl-D-glutamate-2,6-diaminopimelate ligase
SC5F7.37c_SC6G10A.02_at	SCO2164	putative integral membrane efflux protein
SC5F7.12c_SC5F7.12c_i_at	SCO2189	putative acetyltransferase
SC1G2.10_SC1G2.10_at	SCO2248	conserved hypothetical protein SC1G2.10
SCC75A.04_SCC75A.04_at	SCO2258	probable ABC-transporter, transmembrane component.
SCC75A.10_SCC75A.10_at	SCO2264	putative integral membrane protein.
SCC30.03_SCC30.03_at	SCO2295	hypothetical protein SCC30.03
SCC30.17c_SCC30.17c_at	SCO2309	putative transmembrane transport protein
SCC8A.01_SCC8A.01_at	SCO2343	putative acetyltransferase
SC4A7.07_SC4A7.07_at	SCO2379	putative acetyltransferase
SCC24.10c_SCC24.10c_i_at	SCO2439	putative calcium-binding protein
SCC24.11c_SCC24.11c_at	SCO2440	putative transcriptional regulator
SC7A8.02_SC7A8.02_at	SCO2463	putative ABC transporter
SC7A8.03_SC7A8.03_at	SCO2464	putative ABC transporter
SC7A8.05_Pfam_match_at	SCO2466	hypothetical protein SC7A8.05
SC7A8.06_SC7A8.05_at	SCO2467	hypothetical protein
proB_SCC123.25c_at	SCO2587	glutamate 5-kinase.
SCC80.10_SCC80.10_at	SCO2625	conserved hypothetical protein
SCC61A.18c_SCC61A.18_at	SCO2697	putative secreted protein
SCC57A.26c_SCC57A.26_at	SCO2755	putative acetyltransferase
SCC57A.32c_SCC57A.32_at	SCO2761	putative secreted tripeptidyl aminopeptidase
SCE6.13_SCE6.13_at	SCO2876	putative acetyltransferase.
SCE6.14_SCE6.14_at	SCO2877	putative membrane protein.
SCE6.20_SCE6.20_at	SCO2883	putative cytochrome P450.
SCE6.21_SCE6.21_at	SCO2884	putative cytochrome P450.
SCE19A.20c_SCE19A.20_at	SCO2920	putative secreted protease
SCE33.08_SCE33.08_at	SCO3006	putative acetyltransferase
SCE34.03c_SCE34.03c_i_at	SCO3022	hypothetical protein SCE34.03c
SCE41.20c_SCE41.20c_i_at	SCO3111	putative ABC transport system ATP-binding protein
SCE87.16c_SCE87.16c_i_at	SCO3165	hypothetical protein SCE87.16c
gtaB_SCE87.33c_at	SCO3182	UTP-glucose-1-phosphate uridylyltransferase
SCE8.10_SCE8.10_at	SCO3217	putative transcriptional regulator
SCE8.14c_SCE8.14c_r_at	SCO3221	putative oxidoreductase
SCE8.20c_SCE63.06_at	SCO3227	putative aminotransferase
SCE63.02c_SCE6_part1_at	SCO3231	CDA peptide synthetase II
SCE29.05c_SCE29.05c_at	SCO3236	putative oxygenase
SCE29.08c_SCE29.08c_at	SCO3239	conserved hypothetical protein
SCE29.11c_SCE29.11c_r_at	SCO3242	puitative transferase
SCE29.13c_SCE29.13c_at	SCO3244	putative secreted protein
SCE29.14c_SCE29.14c_at	SCO3245	putative salicylate hydroxylase (putative secreted protein)
SCE39.27c_SCE39.27c_at	SCO3277	putative phosphotransferase
SCE15.16c_SCE15.16c_at	SCO3299	conserved hypothetical protein
SCE94.11c_SCE94.11c_at	SCO3360	hypothetical protein
SCE9.18c_SCE9.18c_at	SCO3411	possible membrane protein
SCE9.19_SCE9.19_at	SCO3412	conserved hypothetical protein
SCE9.20_SCE9.20c_at	SCO3413	transcriptional regulator
SCE9.40_SCE9.40_at	SCO3433	conserved hypothetical protein
SC66T3.21c_SC66T3.21_at	SCO3610	putative peptide hydrolase
SCH10.09_SCH10.09_at	SCO3631	hypothetical protein
SCH35.47_SCH35.47_at	SCO3677	putative purine phosphoribosyltransferase
SCGD3.26_SCGD3.26_at	SCO3825	putative ABC-transporter transmembrane component
SCH24.39c_SCH24.39c_at	SCO3917	conserved hypothetical protein
SCD78.20c_SCD78.20c_at	SCO3953	possible phosphotransferase
SCD72A.11_SCD72A.11_at	SCO4125	putative acetyltransferase
SCD66.01_SCD84.31_s_at	SCO4164	putative thiosulfate sulfurtransferase
SCD66.14_SCD66.14_at	SCO4177	conserved hypothetical protein
SCD66.23_SCD66.23_at	SCO4186	conserved hypothetical protein
2SCD46.30c_2SCD46.30_at	SCO4216	hypothetical protein
2SCD46.36_2SCD46.36_at	SCO4222	conserved hypothetical protein
SCD8A.18c_SCD8A.18c_at	SCO4245	conserved hypothetical protein SCD8A.18c
SCD8A.29_SCD8A.29_at	SCO4256	putative hydrolytic protein
SCD95A.11_SCD95A.11_r_at	SCO4278	conserved hypothetical protein SCD95A.11
SCD95A.44c_SCD95A.44_at	SCO4311	hypothetical protein SCD95A.44c
SCD19.07_SCD19.07_at	SCO4352	putative oxidoreductase
rplF_SCD31.42_i_at	SCO4717	50S ribosomal protein L6
SC6G4.43c_SC6G4.43c_i_at	SCO4765	conserved hypothetical protein
2SCK31.36c_2SCK31.36_i_at	SCO4976	conserved hypothetical protein
SCK15.26_SCK15.26_at	SCO5024	putative oxidoreductase
SCK15.27_SCK15.27_at	SCO5025	putative transcriptional regulator
SCK15.28_SCK15.28_at	SCO5026	conserved hypothetical protein SCK15.28
bldKA_SCBAC31E11.08_at	SCO5112	BldKA, putative ABC transport system integral membrane protein
bldKB_SCBAC31E11.09_at	SCO5113	BldKB, putative ABC transport system lipoprotein
bldKC_SCBAC31E11.10_at	SCO5114	BldKC, putative ABC transport system integral membrane protein
bldKD_SCBAC31E11.11_at	SCO5115	BldKD, putative ABC transporter intracellular ATPase subunit
2SC3B6.13_2SC3B6.13_at	SCO5189	hypothetical protein 2SC3B6.13
2SC3B6.14_2SC3B6.14_r_at	SCO5190	putative DNA-binding protein
2SC3B6.15_2SC3B6.15_at	SCO5191	hypothetical protein 2SC3B6.15
nrdL_SC7E4.23c_at	SCO5226	ribonucleotide-diphosphate reductase large chain
SC6G9.41c_SC6G9.41c_at	SCO5292	putative ATP/GTP-binding protein
SC6G9.27_SC6G9.27_at	SCO5306	putative protein phosphatase
SC3D11.05c_SC3D11.05_at	SCO5448	putative ABC transporter
SC3D11.08c_SC3D11.08_at	SCO5451	putative ABC transporter
SC3D11.15_SC3D11.15_at	SCO5458	putative lipoprotein
SC2A11.12_SC2A11.12_at	SCO5478	oligopeptide transport system integral membrane protein
SC2A11.18_SC2A11.18_at	SCO5484	small hydrophobic membrane protein
gltX_SC1C2.28_at	SCO5547	glutamyl-tRNA synthetase
gluC_SC4H8.14c_at	SCO5775	glutamate permease
SC4H2.17_SC4H2.17_at	SCO5796	conserved hypothetical protein SC4H2.17
SC4H2.19c_SC4H2.19c_at	SCO5798	putative secreted protein
redD_SC2E9.18_at	SCO5877	transcriptional regulator RedD
SC3F7.07c_SC3F7.07c_at	SCO5887	acyl carrier protein
StBAC16H6.07_SCBAC16_at	SCO5972	hypothetical protein
StBAC16H6.08_SCBAC16_at	SCO5973	putative phosphatase
arcB_SCBAC16H6.11_i_at	SCO5976	ornithine carbamoyltransferase
SCBAC1A6.14_SCBAC1A6_at	SCO6090	putative antibiotic resistance macrolide glycosyltransferase
SCBAC1A6.33_SCBAC1A6_at	SCO6109	putative secreted hydrolase
SC1A9.13_SC1A9.13_r_at	SCO6149	putative ATP GTP-binding protein
SC1A9.14_SC1A9.14_at	SCO6150	putative ADA-like regulatory protein
SC2G5.18c_SC2G5.18c_at	SCO6197	putative secreted protein
SC2G5.20_SC2G5.20_at	SCO6199	secreted esterase
SCBAC8D1.08_SCBAC8D1_at	SCO6295	putative ABC transporter ATP-binding protein
SC3C8.18c_SC3C8.18c_f_at	SCO6399	hypothetical protein SC3C8.18c
SC9B5.13_SC9B5.13_at	SCO6446	hypothetical protein SC9B5.13
SC1A11.01c_SC9B5.31c_i_at	SCO6464	putative SIR2 family transcriptional regulator
SC9C7.27c_SC9C7.27c_at	SCO6491	hypothetical protein SC9C7.27c
SC1E6.21_SC1E6.21_at	SCO6512	ABC transporter ATP-binding protein
SC5C7.14_SC5C7.14_at	SCO6529	putative ATP/GTP binding protein
SC4C6.27c_SC4C6.27c_at	SCO6717	putative acyl-[acyl-carrier protein] desaturase
SC5F2A.03c_SC5F2A.03_at	SCO6720	putative ABC transporter
SC1A2.14_SC1A2.14_at	SCO6805	putative integral membrane efflux protein.
SC6F7.05c_SC6F7.05c_at	SCO6952	hypothetical protein SC6F7.05c.
SC6F7.26c_SC6F7.26c_at	SCO6973	hypothetical protein SC6F7.26c.
SC9H11.20_SC9H11.20_at	SCO7366	conserved hypothetical protein SC9H11.20.
SCBAC17A6.11c_SCBAC1_at	SCO7478	putative phosphotransferase
SC8G12.12_SC8G12.12_at	SCO7536	putative integral membrane protein.
SC10F4.26c_SC10F4.26_at	SCO7653	hypothetical fusion protein
SC10F4.32c_SC10F4.32_at	SCO7659	putative oxidoreductase
SC1A4.06c_SC1A4.06c_at	SCO7698	putative merR-family transcriptional regulator
SC8D11.22_SC8D11.22_at	SCO7731	hypothetical protein SC8D11.22

## Sheet: Significant thio-affected
Gene Name	P-value	SCO number	Product
SC5G9.27c_SC5G9.27c_at	0.0352	SCO0318	putative oxidoreductase
SCE9.20_SCE9.20c_at	0.00951	SCO3413	transcriptional regulator
SC5F2A.03c_SC5F2A.03_at	0.0352	SCO6720	putative ABC transporter
SC10F4.32c_SC10F4.32_at	0.013	SCO7659	putative oxidoreductase

## Sheet: 30 min sample 1.5-fold changed
Gene Name	SCO number	Product
SCJ11.36c_SCJ11.36c_at	SCO0107	putative aminoglycoside nucleotidyltransferase
SCJ1.14c_SCJ1.14c_at	SCO0165	hypothetical protein SCJ1.14c
SC5G9.26c_SC5G9.26c_at	SCO0317	putative transmembrane transport protein
SC5G9.27c_SC5G9.27c_at	SCO0318	putative oxidoreductase
SCF51.07_SCF51.07_at	SCO0408	probable methyltransferase
SCF34.19c_SCF34.19c_at	SCO0500	hypothetical protein SCF34.19c
SCF6.10_SCF6.10_at	SCO0514	hypothetical protein SCF6.10
rpmG2_SC5G5.02c_r_at	SCO0570	50S ribosomal protein L33
SCF56.14c_SCF56.14c_r_at	SCO0630	putative acetyltransferase
SCF56.15c_Pfam_match_i_at	SCO0631	hypothetical protein SCF65.15c
tetM_3SCF60.15_at	SCO0783	tetracycline resistance protein
3SCF60.16_3SCF60.16_i_at	SCO0784	putative secreted protein
SCF43.06_SCF43.06_at	SCO0795	conserved hypothetical protein SCF43.06
SCM1.42c_SCM1.42c_at	SCO0909	conserved hypothetical protein SCM1.42c
SCBAC19F3.04c_SCBAC1_at	SCO0977	conserved hypothetical protein
SCG22.30c_SCG22.30c_i_at	SCO1084	putative thioredoxin
2SCG4.02c_2SCG4.02c_at	SCO1086	hypothetical protein
2SCG38.40_SCG8A.01_at	SCO1147	putative ABC transporter transmembrane subunit
SCG8A.02_SCG8A.02_at	SCO1148	putative ABC transporter
SCG11A.12_SCG11A.12_at	SCO1181	conserved hypothetical protein SCG11A.12
tuf3_2SCG61.03c_at	SCO1321	elongation factor TU-3
ung_2SCG61.25c_at	SCO1343	uracil-DNA glycosylase (EC 3.2.2.-)
SC10A9.20c_SC10A9.20_at	SCO1378	putative glycine dehydrogenase
SC10A9.22c_SC10A9.22_at	SCO1380	putative DNA damage inducible protein
SC1A8A.26c_SC1A8A.26_at	SCO1406	hypothetical protein
SC6D7.26_SC6D7.26_i_at	SCO1413	hypothetical protein SC6D7.26.
aroF_SC9C5.20c_at	SCO1496	chorismate synthase
SC9C5.21c_SC9C5.21c_r_at	SCO1497	putative integral membrane protein
hisS_SC9C5.32c_at	SCO1508	histidyl tRNA synthetase
SC9C5.33c_SC9C5.33c_at	SCO1509	possible hydrolase
SCL11.01c_SCL2.35c_at	SCO1545	putative acetyltransferase
SCL11.06c_SCL11.06c_r_at	SCO1550	putative small membrane protein
SCI35.07c_SCI35.07c_i_at	SCO1585	conserved hypothetical protein SCI35.07c
SCI41.07c_SCI41.07c_at	SCO1624	putative acetyltransferase
glpF_SCI52.01_at	SCO1659	putative glycerol uptake facilitator protein
SCI52.14c_SCI52.14c_i_at	SCO1672	hypothetical protein
SCI11.18_SCI11.18_at	SCO1729	hypothetical protein
SCI11.22c_SCI11.22c_at	SCO1733	putative acetyltransferase
2SCI34.02_2SCI34.02_at	SCO1749	conserved hypothetical protein
SCI5.03_SCI5.03_at	SCO1795	conserved hypothetical protein
SCI28.05c_SCI28.05c_f_at	SCO1811	putative membrane protein
SCI8.01_SCI28.10_at	SCO1816	hypothetical protein
tyrS_SCI8.03_at	SCO1818	tyrosyl-tRNA synthetase (EC 6.1.1.1)
SCI39.13_SCI39.13_at	SCO1866	putative condensing enzyme
SCI7.23c_SCI7.23c_at	SCO1905	hypothetical protein
SC3C9.21c_SC3C9.21c_at	SCO1986	hypothetical protein
SC7H2.01_SC3C9.22_at	SCO1987	conserved hypothetical protein
SC7H2.02_SC7H2.02_r_at	SCO1988	hypothetical protein
SC7H2.03c_SC7H2.03c_at	SCO1989	putative aminopeptidase
SC7H2.05_SC7H2.05_i_at	SCO1991	hypothetical protein
SC5F7.37c_SC6G10A.02_at	SCO2164	putative integral membrane efflux protein
SC5F7.12c_SC5F7.12c_i_at	SCO2189	putative acetyltransferase
SCBAC17D6.04_SCBAC17_at	SCO2237	putative lyase
SC1G2.10_SC1G2.10_at	SCO2248	conserved hypothetical protein SC1G2.10
SCC75A.03_SCC75A.03_i_at	SCO2257	probable ABC transporter, ATP-binding component.
SCC75A.04_SCC75A.04_at	SCO2258	probable ABC-transporter, transmembrane component.
SCC75A.10_SCC75A.10_at	SCO2264	putative integral membrane protein.
SCC30.17c_SCC30.17c_at	SCO2309	putative transmembrane transport protein
SCC8A.01_SCC8A.01_at	SCO2343	putative acetyltransferase
SC4A7.07_SC4A7.07_at	SCO2379	putative acetyltransferase
SC7A8.02_SC7A8.02_at	SCO2463	putative ABC transporter
SC7A8.03_SC7A8.03_at	SCO2464	putative ABC transporter
SC7A8.05_Pfam_match_at	SCO2466	hypothetical protein SC7A8.05
SC7A8.06_SC7A8.05_at	SCO2467	hypothetical protein
SCC82.02_SCC82.02_at	SCO2496	putative secreted protein
SCC77.01_SCC117.07_i_at	SCO2534	putative membrane protein
proB_SCC123.25c_at	SCO2587	glutamate 5-kinase.
valS_SCC88.26c_at	SCO2615	valyl tRNA synthetase
SCC80.10_SCC80.10_at	SCO2625	conserved hypothetical protein
SCC61A.18c_SCC61A.18_at	SCO2697	putative secreted protein
SCC57A.26c_SCC57A.26_at	SCO2755	putative acetyltransferase
2SCC13.16_2SCC13.16_i_at	SCO2808	putative secreted protein
SCE6.10c_SCE6.10c_at	SCO2873	hypothetical protein SCE6.10c.
SCE6.13_SCE6.13_at	SCO2876	putative acetyltransferase.
SCE6.14_SCE6.14_at	SCO2877	putative membrane protein.
SCE6.31c_SCE6.31c_at	SCO2894	putative ABC-transport protein, ATP-binding component.
SCE6.32c_Pfam_match_at	SCO2895	putative integral membrane transport protein.
SCE6.33c_SCE6.33c_at	SCO2896	putative integral membrane protein
smpB_SCE59.25c_at	SCO2966	small protein B homologue
SCE33.08_SCE33.08_at	SCO3006	putative acetyltransferase
SCE25.07c_SCE25.07c_i_at	SCO3066	putative regulator of Sig15
SCE66.03_SCE66.03_at	SCO3124	ribosomal L25p family protein
SCE87.15c_SCE87.15c_at	SCO3164	putative integral membrane protein
SCE87.16c_SCE87.16c_i_at	SCO3165	hypothetical protein SCE87.16c
SCE8.06c_SCE8.06c_i_at	SCO3213	probable anthranilate synthase component II
SCE39.27c_SCE39.27c_at	SCO3277	putative phosphotransferase
SCE15.16c_SCE15.16c_at	SCO3299	conserved hypothetical protein
SCE94.11c_SCE94.11c_at	SCO3360	hypothetical protein
SCE126.04_SCE126.04_i_at	SCO3386	hypothetical protein
SCE9.18c_SCE9.18c_at	SCO3411	possible membrane protein
SCE9.19_SCE9.19_at	SCO3412	conserved hypothetical protein
SCE9.20_SCE9.20c_at	SCO3413	transcriptional regulator
SCE2.19c_SCE2.19c_at	SCO3538	hypothetical protein
SCH10.09_SCH10.09_at	SCO3631	hypothetical protein
SCH35.47_SCH35.47_at	SCO3677	putative purine phosphoribosyltransferase
SCGD3.26_SCGD3.26_at	SCO3825	putative ABC-transporter transmembrane component
SCH24.39c_SCH24.39c_at	SCO3917	conserved hypothetical protein
SCD78.07c_SCD78.07c_at	SCO3940	putative transmembrane protein
SCD78.20c_SCD78.20c_at	SCO3953	possible phosphotransferase
SCBAC25E3.25_SCBAC25_at	SCO3988	hypothetical protein
2SC10A7.28_2SC10A7.2_at	SCO4024	putative integral membrane efflux protein
SCD25.32_SCD25.32_at	SCO4096	ATP-dependent RNA helicase
SCD72A.11_SCD72A.11_at	SCO4125	putative acetyltransferase
SCD66.01_SCD84.31_s_at	SCO4164	putative thiosulfate sulfurtransferase
SCD66.14_SCD66.14_at	SCO4177	conserved hypothetical protein
SCD66.23_SCD66.23_at	SCO4186	conserved hypothetical protein
2SCD46.30c_2SCD46.30_at	SCO4216	hypothetical protein
2SCD46.36_2SCD46.36_at	SCO4222	conserved hypothetical protein
SCD95A.11_SCD95A.11_r_at	SCO4278	conserved hypothetical protein SCD95A.11
SCD95A.44c_SCD95A.44_at	SCO4311	hypothetical protein SCD95A.44c
SCD10.08_SCD10.08_i_at	SCO4376	hypothetical protein SCD10.08
SCD6.18_SCD6.18_i_at	SCO4440	hypothetical protein SCD6.18
nuoI_SCD16A.13c_s_at	SCO4570	NuoI, NADH dehydrogenase subunit
SCD82.01c_SCD39.30c_at	SCO4630	hypothetical protein
rplK_SCD82.19_i_at	SCO4648	50S ribosomal protein L11
yjr2_SCD82.22_at	SCO4651	putative lipoprotein
rpoC_SCD40A.01_at	SCO4655	DNA-directed RNA polymerase beta' chain (fragment)
rplF_SCD31.42_i_at	SCO4717	50S ribosomal protein L6
rplQ_SC6G4.08_at	SCO4730	50S ribosomal protein L17
SC6G4.42c_SC6G4.42c_i_at	SCO4764	putative dehydrogenase
SC6G4.43c_SC6G4.43c_i_at	SCO4765	conserved hypothetical protein
2SCK8.21c_2SCK8.21c_at	SCO4895	putative ECF sigma factor
2SCK31.36c_2SCK31.36_i_at	SCO4976	conserved hypothetical protein
SCK15.26_SCK15.26_at	SCO5024	putative oxidoreductase
SCK15.27_SCK15.27_at	SCO5025	putative transcriptional regulator
SCK15.28_SCK15.28_at	SCO5026	conserved hypothetical protein SCK15.28
SCP8.20c_SCP8.20c_at	SCO5157	putative metal-transport protein
2SC3B6.13_2SC3B6.13_at	SCO5189	hypothetical protein 2SC3B6.13
2SC3B6.14_2SC3B6.14_r_at	SCO5190	putative DNA-binding protein
2SC3B6.15_2SC3B6.15_at	SCO5191	hypothetical protein 2SC3B6.15
SC7E4.25c_SC7E4.25c_at	SCO5228	putative acetyltransferase
2SC7G11.15_2SC7G11.1_at	SCO5253	hypothetical protein 2SC7G11.15
SC6G9.27_SC6G9.27_at	SCO5306	putative protein phosphatase
SC3D11.05c_SC3D11.05_at	SCO5448	putative ABC transporter
SC3D11.07c_SC3D11.07_at	SCO5450	putative ABC transporter
SC3D11.08c_SC3D11.08_at	SCO5451	putative ABC transporter
SC2A11.18_SC2A11.18_at	SCO5484	small hydrophobic membrane protein
SC8D9.18_SC8D9.18_at	SCO5506	putative regulatory protein
SC1C2.20c_SC1C2.20c_i_at	SCO5539	conserved hypothetical protein SC1C2.20c
rplS_SC2E1.12_r_at	SCO5595	50S ribosomal protein L19
SC9F2.10c_SC5H4.30_at	SCO5706	probable translational initiation factor
SC9F2.07c_SC9F2.07c_at	SCO5709	probable tRNA pseudouridine synthase
SC4H2.17_SC4H2.17_at	SCO5796	conserved hypothetical protein SC4H2.17
StBAC16H6.07_SCBAC16_at	SCO5972	hypothetical protein
StBAC16H6.08_SCBAC16_at	SCO5973	putative phosphatase
SCBAC1A6.14_SCBAC1A6_at	SCO6090	putative antibiotic resistance macrolide glycosyltransferase
SC1A9.13_SC1A9.13_r_at	SCO6149	putative ATP GTP-binding protein
SC1A9.14_SC1A9.14_at	SCO6150	putative ADA-like regulatory protein
SCBAC8D1.08_SCBAC8D1_at	SCO6295	putative ABC transporter ATP-binding protein
SC3C8.18c_SC3C8.18c_f_at	SCO6399	hypothetical protein SC3C8.18c
SC9B5.13_SC9B5.13_at	SCO6446	hypothetical protein SC9B5.13
SC1A11.01c_SC9B5.31c_i_at	SCO6464	putative SIR2 family transcriptional regulator
SC9C7.14c_SC9C7.14c_at	SCO6478	conserved hypothetical protein
SC9C7.27c_SC9C7.27c_at	SCO6491	hypothetical protein SC9C7.27c
SC1E6.21_SC1E6.21_at	SCO6512	ABC transporter ATP-binding protein
SC5C7.14_SC5C7.14_at	SCO6529	putative ATP/GTP binding protein
SC1F2.21c_SC1F2.21c_at	SCO6624	putative membrane protein
SC4C6.27c_SC4C6.27c_at	SCO6717	putative acyl-[acyl-carrier protein] desaturase
SC5F2A.03c_SC5F2A.03_at	SCO6720	putative ABC transporter
SC6A5.10_SC6A5.10_i_at	SCO6761	small hypothetical protein
SC1A2.14_SC1A2.14_at	SCO6805	putative integral membrane efflux protein.
SC6F7.05c_SC6F7.05c_at	SCO6952	hypothetical protein SC6F7.05c.
SC6F7.26c_SC6F7.26c_at	SCO6973	hypothetical protein SC6F7.26c.
SC9H11.20_SC9H11.20_at	SCO7366	conserved hypothetical protein SC9H11.20.
SC5C11.04c_SC5C11.04_at	SCO7447	putative acetyltranferase.
SCBAC17A6.11c_SCBAC1_at	SCO7478	putative phosphotransferase
SC8G12.12_SC8G12.12_at	SCO7536	putative integral membrane protein.
SC10F4.25_SC10F4.25_at	SCO7652	putative acetyltransferase
SC10F4.26c_SC10F4.26_at	SCO7653	hypothetical fusion protein
SC10F4.32c_SC10F4.32_at	SCO7659	putative oxidoreductase
SC1A4.06c_SC1A4.06c_at	SCO7698	putative merR-family transcriptional regulator
SC8D11.22_SC8D11.22_at	SCO7731	hypothetical protein SC8D11.22

## Sheet: 90 min sample 1.5-fold changed
Gene Name	SCO number	Product
narJ2_SCJ12.30_at	SCO0218	putative nitrate reductase delta chain NarJ2
SCJ9A.02_SCJ9A.02_at	SCO0223	hypothetical protein
SCF1.10_SCF1.10_at	SCO0268	hypothetical protein
SC5G9.06_SC5G9.06_at	SCO0297	putative secreted protein
SC5G9.27c_SC5G9.27c_at	SCO0318	putative oxidoreductase
katA_SCF62.05_at	SCO0379	catalase (EC 1.11.1.6)
SCF62.08_SCF62.08_i_at	SCO0382	UDP-glucose/GDP-mannose family dehydrogenase (putative secreted protein)
SCF51A.04_SCF51A.04_i_at	SCO0426	hypothetical protein SCF51A.04.
nadE2_SCF6.02_i_at	SCO0506	NH(3)-dependent NAD(+)synthetase
SCF73.10c_SCF73.10c_at	SCO0563	conserved hypothetical protein SCF73.10c
SCF55.32_StF55.32_at	SCO0608	putative regulatory protein
SCF15.02_SCF15.02_at	SCO0681	putative ferredoxin/ferredoxin-NADP reductase (putative secreted protein)
SCF42.11c_SCF42.11c_at	SCO0701	hypothetical protein SCF42.11c.
SCF43.17c_SCF43.17c_r_at	SCO0806	putative LacI-family transcriptional regulatory protein
SCM1.44_SCM1_i_at	SCO0911	conserved hypothetical protein SCM1.44.
2SCG4.05c_2SCG4.05c_at	SCO1089	hypothetical protein 2SCG4.05c
2SCG38.11c_2SCG38.11_at	SCO1118	putative integral membrane protein
2SCG38.26c_2SCG38.26_i_at	SCO1133	putative oxidoreductase, molybdopterin binding subunit
2SCG38.27c_2SCG38.27_i_at	SCO1134	putative oxidoreductase, iron-sulphur binding subunit
ureC_2SCG1.09c_at	SCO1234	urease alpha subunit
ureB_2SCG1.10c_r_at	SCO1235	urease beta subunit
ureA_2SCG1.11c_at	SCO1236	urease gamma subunit
bioB_2SCG1.19_i_at	SCO1244	biotin synthase
bioD_2SCG1.21_at	SCO1246	dethiobiotin synthetase
SCBAC36F5.04_SCBAC36_at	SCO1293	hypothetical protein
SCBAC36F5.07_SCBAC36_at	SCO1296	conserved hypothetical protein
SC6D7.29_SC6D7.29_at	SCO1410	putative GntR-family transcriptional regulator.
SC6D7.17_SC6D7.17_at	SCO1422	putative membrane protein.
pyrA_SC9C5.07c_r_at	SCO1483	carbamoylphosphate synthetase large chain
SC9C5.09c_SC9C5.09c_at	SCO1485	putative integral membrane protein
pyrR_SC9C5.12c_r_at	SCO1488	pyrimidine operon regulatory protein
secD_SCL2.06c_at	SCO1516	protein-export membrane protein
SCL2.12c_SCL2.12c_r_at	SCO1522	conserved hypothetical protein SCL2.12c
SCL24.07_SCL24.07_at	SCO1571	hypothetical protein SCL24.07
argB_SCL24.14c_s_at	SCO1578	acetylglutamate kinase
argJ_SCI35.01c_at	SCO1579	putative glutamate N-acetyltransferase
SCI41.15c_SCI41.15c_at	SCO1632	putative integral membrane protein SCI41.15c
SCI41.23c_SCI41.23c_at	SCO1640	conserved hypothetical protein SCI41.23c
pcrA_SCI41.26_at	SCO1643	20S proteasome alpha-subunit
prcB_SCI41.27_at	SCO1644	20S proteasome beta-subunit precursor
arc_SCI41.31c_at	SCO1648	AAA ATPase
SCI52.15_SCI52.15_r_at	SCO1673	hypothetical protein
SCI30A.21c_SCI30A.21_r_at	SCO1700	putative membrane protein
2SCI34.02_2SCI34.02_at	SCO1749	conserved hypothetical protein
SCI5.01_SCI51.33_at	SCO1793	putative secreted protein
SCI28.09c_SCI28.09c_r_at	SCO1815	probable 3-oxacyl-(acyl-carrier-protein) reductase
cobI_SCI8.38_at	SCO1853	precorrin-2 C20-methyltransferase (EC 2.1.1.130)
SCI39.02_SCI39.02_at	SCO1855	putative precorrin-4 C11-methyltransferase
SCI39.04_SCI39.04_at	SCO1857	putative bifunctional protein (CbiGH)
SCI39.05_SCI39.05_at	SCO1858	conserved hypothetical protein
SCC22.17_SCC22.17_at	SCO1935	transketolase A
SCC22.18_SCC22.18_at	SCO1936	putative transaldolase
SCC54.06c_SCC54.06c_r_at	SCO1946	phosphoglycerate kinase
SCC54.07c_SCC54.07c_f_at	SCO1947	glyceraldehyde-3-phosphate dehydrogenase
SC7H2.15c_SC7H2.15c_at	SCO2001	putative secreted protein
SC7H2.22_SC7H2.22_at	SCO2008	putative branched chain amino acid binding protein
SC7H2.23_SC7H2.23_at	SCO2009	putative branched chain amino acid transport permease
SC7H2.24_SC7H2.24_at	SCO2010	putative branched chain amino acid transport permease
SC7H2.25_SC7H2.25_s_at	SCO2011	putative branched chain amino acid transport ATP-binding protein
SC7H2.28c_SC7H2.28c_at	SCO2014	pyruvate kinase
SC4G6.30c_SC4G6.30c_i_at	SCO2061	putative ABC transport ATP-binding subunit
SC4A10.12c_SC4A10.12_at	SCO2079	conserved hypothetical protein
SC4A10.22c_SC4A10.22_at	SCO2089	putative UDP-N-acetylmuramoylalanyl-D-glutamate-2,6-diaminopimelate ligase
SC4A10.26_SC4A10.26_r_at	SCO2093	conserved hypothetical protein
SC6E10.06c_SC6E10.06_at	SCO2112	conserved hypothetical protein
SC6E10.08c_SC6E10.08_at	SCO2114	hypothetical protein
SC6E10.09c_SC6E10.09_i_at	SCO2115	putative 2-dehydro-3-deoxyphosphoheptonate aldolase
SC6G10.09c_SC6G10.09_at	SCO2136	putative secreted protein
SC6G10.34c_SC6G10.34_f_at	SCO2161	conserved hypothetical protein
SC5F7.06_SC5F7.06_r_at	SCO2195	hypothetical protein
SC5F7.05_SC5F7.05_r_at	SCO2196	putative integral membrane protein
glnII_SC10B7.05_r_at	SCO2210	glutamine synthetase
SC1G2.03_SC1G2.03_r_at	SCO2241	probable glutamine synthetase (EC 6.3.1.2)
SCC75A.04_SCC75A.04_at	SCO2258	probable ABC-transporter, transmembrane component.
SCC30.03_SCC30.03_at	SCO2295	hypothetical protein SCC30.03
fabH_SC4A7.16_at	SCO2388	3-oxoacyl-[acyl-carrier-protein] synthase III
acpP_SC4A7.17_r_at	SCO2389	acyl carrier protein
SCC24.10c_SCC24.10c_i_at	SCO2439	putative calcium-binding protein
SCC24.11c_SCC24.11c_at	SCO2440	putative transcriptional regulator
SCC24.20_SCC24.20_at	SCO2449	conserved hypothetical protein SCC24.20
SCC77.15c_SCC77.15c_at	SCO2548	putative Hit-family protein.
SCC77.16c._SCC77.16c_at	SCO2549	possible protease
SCC123.18c_SCC123.18_r_at	SCO2580	putative membrane protein.
SCC88.11c_SCC88.11c_at	SCO2600	hypothetical protein SCC88.11c
SCC80.06c_SCC80.06c_at	SCO2621	putative membrane protein
SC8E4A.07_SC8E4A.07_at	SCO2637	putative serine protease (putative secreted protein)
SCC57A.32c_SCC57A.32_at	SCO2761	putative secreted tripeptidyl aminopeptidase
SCC105.14_SCC105.14_i_at	SCO2783	putative monooxygenase
adpA_SCC105.23_r_at	SCO2792	araC-family transcriptional regulator
SCE20.05_SCE20.05_at	SCO2831	probable amino acid ABC transporter protein, ATP-binding component.
SCE6.18_SCE6.18_r_at	SCO2881	conserved hypothetical protein SCE6.18
SCE6.20_SCE6.20_at	SCO2883	putative cytochrome P450.
SCE6.21_SCE6.21_at	SCO2884	putative cytochrome P450.
SCE19A.04c_SCE19A.04_r_at	SCO2904	putative ribonuclease PH
SCE19A.15c_SCE19A.15_r_at	SCO2915	hypothetical protein
SCE19A.16c_SCE19A.16_at	SCO2916	conserved hypothetical protein
SCE19A.20c_SCE19A.20_at	SCO2920	putative secreted protease
SCE19A.21_SCE19A.21_at	SCO2921	putative membrane protein
SCE19A.25c_SCE19A.25_i_at	SCO2925	putative oxidoreductase subunit
SCE34.03c_SCE34.03c_i_at	SCO3022	hypothetical protein SCE34.03c
sahH_SCE34.04c_r_at	SCO3023	adenosylhomocysteinase
SCBAC19G2.03c_SCBAC1_at	SCO3048	putative membrane protein
SCBAC19G2.04_SCBAC19_at	SCO3049	putative acyl-CoA hydrolase
SCE25.31_SCE25.31_at	SCO3090	putative ABC transporter integral membrane protein
SCE41.20c_SCE41.20c_i_at	SCO3111	putative ABC transport system ATP-binding protein
SCE66.12_SCE66.12_at	SCO3133	putative MarR-family regulator
SCE87.07_SCE87.07_at	SCO3156	putative penicillin-binding protein (putative secreted protein)
gtaB_SCE87.33c_at	SCO3182	UTP-glucose-1-phosphate uridylyltransferase
SCE8.03c_SCE8.03c_at	SCO3210	putative 2-dehydro-3-deoxyheptonate aldolase
SCE8.10_SCE8.10_at	SCO3217	putative transcriptional regulator
SCE8.14c_SCE8.14c_r_at	SCO3221	putative oxidoreductase
SCE8.20c_SCE63.06_at	SCO3227	putative aminotransferase
SCE63.02c_SCE6_part1_at	SCO3231	CDA peptide synthetase II
SCE29.05c_SCE29.05c_at	SCO3236	putative oxygenase
SCE29.06c_SCE29.06c_at	SCO3237	conserved hypothetical protein
SCE29.08c_SCE29.08c_at	SCO3239	conserved hypothetical protein
SCE29.09c_SCE29.09c_r_at	SCO3240	conserved hypothetical protein
SCE29.11c_SCE29.11c_r_at	SCO3242	puitative transferase
SCE29.13c_SCE29.13c_at	SCO3244	putative secreted protein
SCE29.14c_SCE29.14c_at	SCO3245	putative salicylate hydroxylase (putative secreted protein)
SCE7.14c_SCE7.14c_r_at	SCO3347	conserved hypothetical protein
SCE9.18c_SCE9.18c_at	SCO3411	possible membrane protein
SCE9.19_SCE9.19_at	SCO3412	conserved hypothetical protein
SCE9.20_SCE9.20c_at	SCO3413	transcriptional regulator
SCE9.27c_SCE9.27c_at	SCO3420	putative aldehyde dehydrogenase
SCE9.28c_SCE9.28c_at	SCO3421	conserved hypothetical protein
SCE9.40_SCE9.40_at	SCO3433	conserved hypothetical protein
SCE2.03c_SCE2.03c_r_at	SCO3522	putative transcriptional regulator
SCH17.10c_SCH17.10c_r_at	SCO3576	hypothetical protein
SC66T3.01c_SCH66.11c_at	SCO3590	putative two-component system response regulator
SC66T3.21c_SC66T3.21_at	SCO3610	putative peptide hydrolase
SCH10.27c_SCH10.27c_at	SCO3649	putative fructose 1,6-bisphosphate aldolase
SCH44.07c_SCH44.07c_at	SCO3667	putative secreted solute-binding protein
SCH63.14_SCH63.14_r_at	SCO3767	conserved hypothetical protein
SCAC2.01_SCAC2.01_f_at	SCO3793	conserved hypothetical protein
SCH69.16_SCH69.16_at	SCO3846	putative FtsW/RodA/SpoVE family cell cycle protein
SCH69.26c_SCH69.26c_at	SCO3856	putative peptidyl-prolyl cis-trans isomerase
SCH69.29_SCH69.29_at	SCO3859	putative DNA-binding protein
SCH24.26c_SCH24.26c_at	SCO3904	conserved hypothetical protein
SCD78.07c_SCD78.07c_at	SCO3940	putative transmembrane protein
SCD78.23_SCD78.23_at	SCO3956	putative ABC transporter ATP-binding protein
SCD78.24_SCD78.24_at	SCO3957	possible integral membrane protein
SCBAC25E3.05c_SCBAC2_at	SCO3968	putative integral membrane protein
SCBAC25E3.12c_SCBAC2_at	SCO3975	putative regulator
2SC10A7.17_2SC10A7.1_at	SCO4013	putative secreted penicillin-binding protein
2SC10A7.38c_2SC10A7._r_at	SCO4034	putative RNA polymerase sigma factor
dnaZ_SCD25.03_at	SCO4067	DNA polymerase III subunit gamma
purQ_SCD25.14_at	SCO4078	phosphoribosyl formylglycinamidine synthase I (EC 6.3.5.3)
purF_SCD25.22_at	SCO4086	amidophosphoribosyltransferase
vdh_SCD25.25c_at	SCO4089	valine dehydrogenase (EC 1.4.1.-)
SCD17A.05c_SCD17A.05_at	SCO4113	conserved hypothetical protein
SCD72A.04c_SCD72A.04_i_at	SCO4118	putative tetR-family transcriptional regulator
ppk_SCD84.12c_at	SCO4145	polyphosphate kinase
2SCD46.18_2SCD46.18_at	SCO4204	putative glycosyltransferase
pgm_2SCD46.23_r_at	SCO4209	phosphoglycerate mutase
2SCD46.39c_2SCD46.39_at	SCO4225	putative integral membrane protein
2SCD46.41c_2SCD46.41_i_at	SCO4227	hypothetical protein
SCD8A.15c_SCD8A.15c_at	SCO4242	putative membrane protein
SCD8A.16c_SCD8A.16c_r_at	SCO4243	putative secreted protein
SCD8A.17c_SCD8A.17c_at	SCO4244	hypothetical protein SCD8A.17c
SCD8A.18c_SCD8A.18c_at	SCO4245	conserved hypothetical protein SCD8A.18c
SCD8A.20c_SCD8A.20c_at	SCO4247	hypothetical protein SCD8A.20c
SCD8A.21c_SCD8A.21c_at	SCO4248	hypothetical protein SCD8A.21c
SCD8A.25c_SCD8A.25c_at	SCO4252	hypothetical protein SCD8A.25c
SCD8A.26c_SCD8A.26c_at	SCO4253	conserved hypothetical protein SCD8A.26c
SCD8A.29_SCD8A.29_at	SCO4256	putative hydrolytic protein
SCD8A.31_SCD8A.31_at	SCO4258	putative hydrolytic protein
SCD8A.32c_SCD8A.32c_at	SCO4259	putative AAA family ATPase
SCD49.02c_SCD49.02c_at	SCO4261	putative response regulator
SCD95A.10c_SCD95A.10_r_at	SCO4277	putative tellurium resistance protein
SCD95A.14_SCD95A.14_at	SCO4281	conserved hypothetical protein SCD95A.14
SCD12A.18c_SCD12A.18_i_at	SCO4335	hypothetical protein SCD12A.18c
SCD19.07_SCD19.07_at	SCO4352	putative oxidoreductase
SCD19.08c_SCD19.08c_f_at	SCO4353	hypothetical protein
SCD19.21c_SCD19.21_r_at	SCO4366	putative phosphoserine aminotransferase
SCD6.18_SCD6.18_i_at	SCO4440	hypothetical protein SCD6.18
SCD6.20_SCD6.20_at	SCO4442	hypothetical protein SCD6.20
SCD65.10c_SCD65.10c_r_at	SCO4467	hypothetical protein SCD65.10c
SCD35.16_SCD35.16_at	SCO4509	hypothetical protein SCD35.16
SCD16A.33c_SCD16A.33_s_at	SCO4550	conserved hypothetical protein
SCD16A.24c_SCD16A.24_at	SCO4559	putative electron transfer oxidoreductase
SCD31.14_SCD31.14_r_at	SCO4689	hypothetical protein SCD31.14
rplN_SCD31.37_s_at	SCO4712	50S ribosomal protein L14
SC2A6.07c_SC2A6.07c_at	SCO4822	putative integral membrane protein
trpS2_SC5G8.07_at	SCO4839	tryptophanyl-tRNA synthetase
SC5G8.08_SC5G8.08_i_at	SCO4840	putative secreted protein
SCK13.16c_SCK13.16c_r_at	SCO4924	putative membrane protein
narH3_2SCK31.08_i_at	SCO4948	nitrate reductase beta chain NarH3
metB_2SCK31.18_at	SCO4958	cystathionine gamma-synthase
SCK15.16_SCK15.16_at	SCO5014	putative secreted protein
SCK15.27_SCK15.27_at	SCO5025	putative transcriptional regulator
SCK15.28_SCK15.28_at	SCO5026	conserved hypothetical protein SCK15.28
fumC_SCK7.15c_at	SCO5042	fumarate hydratase C
lytB_SCK7.31_s_at	SCO5058	hypothetical protein
SCBAC20F6.14c_SCBAC2_at	SCO5071	hydroxylacyl-CoA dehydrogenase
actVA2_SCBAC28G1.03_s_at	SCO5077	hypothetical protein
bldKA_SCBAC31E11.08_at	SCO5112	BldKA, putative ABC transport system integral membrane protein
bldKB_SCBAC31E11.09_at	SCO5113	BldKB, putative ABC transport system lipoprotein
bldKC_SCBAC31E11.10_at	SCO5114	BldKC, putative ABC transport system integral membrane protein
bldKD_SCBAC31E11.11_at	SCO5115	BldKD, putative ABC transporter intracellular ATPase subunit
SCP8.10_SCP8.10_r_at	SCO5147	putative ECF-subfamily sigma factor
2SC3B6.21_2SC3B6.21_at	SCO5197	conserved hypothetical protein
nrdL_SC7E4.23c_at	SCO5226	ribonucleotide-diphosphate reductase large chain
nrdX_SC7E4.24c_at	SCO5227	putative redoxin
SC7E4.25c_SC7E4.25c_at	SCO5228	putative acetyltransferase
SC7E4.28c_SC7E4.28c_at	SCO5231	putative gntR-family transcriptional regulator
SC6G9.41c_SC6G9.41c_at	SCO5292	putative ATP/GTP-binding protein
2SC6G5.33_2SC6G5.33_at	SCO5389	hypothetical protein 2SC6G5.33
SC8F4.03_SC8F4.03_at	SCO5399	probable acetoacetyl-coA thiolase
SC8F4.19_SC8F4.19_at	SCO5415	isobutyryl-CoA mutase A
SC6A11.10c_SC6A11.10_i_at	SCO5434	putative two-component response regulator
SC3D11.15_SC3D11.15_at	SCO5458	putative lipoprotein
SC3D11.17_SC3D11.17_at	SCO5460	putative AbaA-like regulatory protein
SC3D11.21_SC3D11.21_at	SCO5464
gcvH_SC2A11.05c_r_at	SCO5471	glycine cleavage system H protein
SC2A11.11_SC2A11.11_at	SCO5477	putative oligopeptide-binding lipoprotein
SC2A11.12_SC2A11.12_at	SCO5478	oligopeptide transport system integral membrane protein
SC2A11.21c_SC2A11.21_at	SCO5487	conserved hypothetical protein SC2A11.21c
SC8D9.31_SC8D9.31_i_at	SCO5519	conserved hypothetical protein
SC1C2.16_SC1C2.16_r_at	SCO5535	putative carboxyl transferase
SC1C2.17_SC1C2.17_r_at	SCO5536	hypothetical protein SC1C2.17
SC1C2.27_SC1C2.27_r_at	SCO5546	conserved hypothetical protein SC1C2.27
gltX_SC1C2.28_at	SCO5547	glutamyl-tRNA synthetase
SC7A1.03_SC7A1.03_r_at	SCO5559	glycerol-3-phosphate dehydrogenase
SC7A1.26_SC7A1.26_at	SCO5582	putative regulator
glnD_SC2E1.02_at	SCO5585	putative protein pII uridylyltransferase
SC6A9.21c_SC6A9.21c_at	SCO5646	putative solute binding lipoprotein
SC9A10.04_SC9A10.04_i_at	SCO5740	putative membrane protein
gluD_SC4H8.13c_at	SCO5774	glutamate permease
gluC_SC4H8.14c_at	SCO5775	glutamate permease
SC4H2.19c_SC4H2.19c_at	SCO5798	putative secreted protein
SC4H2.30_SC4H2.30_at	SCO5809	putative hydrolase
dut_SC2E9.09_at	SCO5868	deoxyuridine 5'-triphosphate nucleotidohydrolase
redD_SC2E9.18_at	SCO5877	transcriptional regulator RedD
SC3F7.07c_SC3F7.07c_at	SCO5887	acyl carrier protein
SC3F7.09_SC3F7.09_at	SCO5889	hypothetical protein SC3F7.09
arcB_SCBAC16H6.11_i_at	SCO5976	ornithine carbamoyltransferase
SCBAC1C11.03_SCBAC1C_at	SCO6000	hypothetical protein
SC1B5.02_SC1B5.02_at	SCO6042	conserved hypothetical protein SC1B5.02
SC9B1.12_SC9B1.12_at	SCO6065	putative secreted substrate-binding protein
SCBAC1A6.33_SCBAC1A6_at	SCO6109	putative secreted hydrolase
SC9B2.12_SC9B2.12_at	SCO6125	putative membrane lipoprotein
SC2G5.18c_SC2G5.18c_at	SCO6197	putative secreted protein
SC2G5.19_SC2G5.19_at	SCO6198	putative secreted protein
SC2G5.20_SC2G5.20_at	SCO6199	secreted esterase
SC5A7.32_SC5A7.32_f_at	SCO6682	hypothetical protein SC5A7.32
SC5F2A.03c_SC5F2A.03_at	SCO6720	putative ABC transporter
SC1A2.17c_SC1A2.17c_at	SCO6808	putative ArsR-family transcriptional regulator
SC7A12.13_SC7A12.13_at	SCO7246	hypothetical protein SC7A12.13.
SC5F8.03c_SC5F8.03c_at	SCO7293	conserved hypothetical protein
SC10G8.28c_SC10G8.28_at	SCO7400	putative ABC-transport protein, ATP-binding component.
SC6D11.17c_SC6D11.17_i_at	SCO7421	conserved hypothetical protein SC6D11.17c
cypH_SCBAC25F8.02c_at	SCO7510	peptidyl-prolyl cis-trans isomerase
SC2H2.11c_SC2H2.11c_at	SCO7613	putative integral membrane protein
SC10F4.09_SC10F4.09_i_at	SCO7636	putative membrane protein
SC10F4.31_SC10F4.31_r_at	SCO7658	hypothetical protein SC10F4.31
SC10F4.32c_SC10F4.32_at	SCO7659	putative oxidoreductase
SC1A4.06c_SC1A4.06c_at	SCO7698	putative merR-family transcriptional regulator

## Sheet: Combined 30 and 90 data
Gene Name	SCO number	Product	P-value
SCJ11.36c_SCJ11.36c_at	SCO0107	putative aminoglycoside nucleotidyltransferase
SCJ1.14c_SCJ1.14c_at	SCO0165	hypothetical protein SCJ1.14c
narJ2_SCJ12.30_at	SCO0218	putative nitrate reductase delta chain NarJ2
SCJ9A.02_SCJ9A.02_at	SCO0223	hypothetical protein	0.013
SCF1.10_SCF1.10_at	SCO0268	hypothetical protein
SC5G9.06_SC5G9.06_at	SCO0297	putative secreted protein
SC5G9.26c_SC5G9.26c_at	SCO0317	putative transmembrane transport protein
SC5G9.27c_SC5G9.27c_at	SCO0318	putative oxidoreductase	0.0352
katA_SCF62.05_at	SCO0379	catalase (EC 1.11.1.6)
SCF62.08_SCF62.08_i_at	SCO0382	UDP-glucose/GDP-mannose family dehydrogenase (putative secreted protein)
SCF51.07_SCF51.07_at	SCO0408	probable methyltransferase
SCF51A.04_SCF51A.04_i_at	SCO0426	hypothetical protein SCF51A.04.
SCF34.19c_SCF34.19c_at	SCO0500	hypothetical protein SCF34.19c
nadE2_SCF6.02_i_at	SCO0506	NH(3)-dependent NAD(+)synthetase
SCF6.10_SCF6.10_at	SCO0514	hypothetical protein SCF6.10
SCF73.10c_SCF73.10c_at	SCO0563	conserved hypothetical protein SCF73.10c
rpmG2_SC5G5.02c_r_at	SCO0570	50S ribosomal protein L33
SCF55.32_StF55.32_at	SCO0608	putative regulatory protein
SCF56.14c_SCF56.14c_r_at	SCO0630	putative acetyltransferase
SCF56.15c_Pfam_match_i_at	SCO0631	hypothetical protein SCF65.15c
SCF15.02_SCF15.02_at	SCO0681	putative ferredoxin/ferredoxin-NADP reductase (putative secreted protein)
SCF42.11c_SCF42.11c_at	SCO0701	hypothetical protein SCF42.11c.
tetM_3SCF60.15_at	SCO0783	tetracycline resistance protein
3SCF60.16_3SCF60.16_i_at	SCO0784	putative secreted protein
SCF43.06_SCF43.06_at	SCO0795	conserved hypothetical protein SCF43.06
SCF43.17c_SCF43.17c_r_at	SCO0806	putative LacI-family transcriptional regulatory protein
SCM1.42c_SCM1.42c_at	SCO0909	conserved hypothetical protein SCM1.42c
SCM1.44_SCM1_i_at	SCO0911	conserved hypothetical protein SCM1.44.
SCBAC19F3.04c_SCBAC1_at	SCO0977	conserved hypothetical protein
SCG22.30c_SCG22.30c_i_at	SCO1084	putative thioredoxin
2SCG4.02c_2SCG4.02c_at	SCO1086	hypothetical protein
2SCG4.05c_2SCG4.05c_at	SCO1089	hypothetical protein 2SCG4.05c
2SCG38.11c_2SCG38.11_at	SCO1118	putative integral membrane protein
2SCG38.26c_2SCG38.26_i_at	SCO1133	putative oxidoreductase, molybdopterin binding subunit
2SCG38.27c_2SCG38.27_i_at	SCO1134	putative oxidoreductase, iron-sulphur binding subunit
2SCG38.40_SCG8A.01_at	SCO1147	putative ABC transporter transmembrane subunit
SCG8A.02_SCG8A.02_at	SCO1148	putative ABC transporter
SCG11A.12_SCG11A.12_at	SCO1181	conserved hypothetical protein SCG11A.12
ureC_2SCG1.09c_at	SCO1234	urease alpha subunit
ureB_2SCG1.10c_r_at	SCO1235	urease beta subunit
ureA_2SCG1.11c_at	SCO1236	urease gamma subunit
bioB_2SCG1.19_i_at	SCO1244	biotin synthase
bioD_2SCG1.21_at	SCO1246	dethiobiotin synthetase
SCBAC36F5.04_SCBAC36_at	SCO1293	hypothetical protein
SCBAC36F5.07_SCBAC36_at	SCO1296	conserved hypothetical protein
tuf3_2SCG61.03c_at	SCO1321	elongation factor TU-3
ung_2SCG61.25c_at	SCO1343	uracil-DNA glycosylase (EC 3.2.2.-)
SC10A9.20c_SC10A9.20_at	SCO1378	putative glycine dehydrogenase
SC10A9.22c_SC10A9.22_at	SCO1380	putative DNA damage inducible protein
SC1A8A.26c_SC1A8A.26_at	SCO1406	hypothetical protein
SC6D7.29_SC6D7.29_at	SCO1410	putative GntR-family transcriptional regulator.
SC6D7.26_SC6D7.26_i_at	SCO1413	hypothetical protein SC6D7.26.
SC6D7.17_SC6D7.17_at	SCO1422	putative membrane protein.
pyrA_SC9C5.07c_r_at	SCO1483	carbamoylphosphate synthetase large chain
SC9C5.09c_SC9C5.09c_at	SCO1485	putative integral membrane protein
pyrR_SC9C5.12c_r_at	SCO1488	pyrimidine operon regulatory protein
aroF_SC9C5.20c_at	SCO1496	chorismate synthase
SC9C5.21c_SC9C5.21c_r_at	SCO1497	putative integral membrane protein
hisS_SC9C5.32c_at	SCO1508	histidyl tRNA synthetase
SC9C5.33c_SC9C5.33c_at	SCO1509	possible hydrolase
secD_SCL2.06c_at	SCO1516	protein-export membrane protein
SCL2.12c_SCL2.12c_r_at	SCO1522	conserved hypothetical protein SCL2.12c
SCL11.01c_SCL2.35c_at	SCO1545	putative acetyltransferase
SCL11.06c_SCL11.06c_r_at	SCO1550	putative small membrane protein
SCL24.07_SCL24.07_at	SCO1571	hypothetical protein SCL24.07
argB_SCL24.14c_s_at	SCO1578	acetylglutamate kinase
argJ_SCI35.01c_at	SCO1579	putative glutamate N-acetyltransferase
SCI35.07c_SCI35.07c_i_at	SCO1585	conserved hypothetical protein SCI35.07c
SCI41.07c_SCI41.07c_at	SCO1624	putative acetyltransferase
SCI41.15c_SCI41.15c_at	SCO1632	putative integral membrane protein SCI41.15c
SCI41.23c_SCI41.23c_at	SCO1640	conserved hypothetical protein SCI41.23c
pcrA_SCI41.26_at	SCO1643	20S proteasome alpha-subunit
prcB_SCI41.27_at	SCO1644	20S proteasome beta-subunit precursor
arc_SCI41.31c_at	SCO1648	AAA ATPase
glpF_SCI52.01_at	SCO1659	putative glycerol uptake facilitator protein
SCI52.14c_SCI52.14c_i_at	SCO1672	hypothetical protein
SCI52.15_SCI52.15_r_at	SCO1673	hypothetical protein
SCI30A.21c_SCI30A.21_r_at	SCO1700	putative membrane protein
SCI11.18_SCI11.18_at	SCO1729	hypothetical protein
SCI11.22c_SCI11.22c_at	SCO1733	putative acetyltransferase
2SCI34.02_2SCI34.02_at	SCO1749	conserved hypothetical protein
SCI5.01_SCI51.33_at	SCO1793	putative secreted protein
SCI5.03_SCI5.03_at	SCO1795	conserved hypothetical protein
SCI28.05c_SCI28.05c_f_at	SCO1811	putative membrane protein
SCI28.09c_SCI28.09c_r_at	SCO1815	probable 3-oxacyl-(acyl-carrier-protein) reductase
SCI8.01_SCI28.10_at	SCO1816	hypothetical protein
tyrS_SCI8.03_at	SCO1818	tyrosyl-tRNA synthetase (EC 6.1.1.1)
cobI_SCI8.38_at	SCO1853	precorrin-2 C20-methyltransferase (EC 2.1.1.130)
SCI39.02_SCI39.02_at	SCO1855	putative precorrin-4 C11-methyltransferase
SCI39.04_SCI39.04_at	SCO1857	putative bifunctional protein (CbiGH)
SCI39.05_SCI39.05_at	SCO1858	conserved hypothetical protein
SCI39.13_SCI39.13_at	SCO1866	putative condensing enzyme
SCI7.23c_SCI7.23c_at	SCO1905	hypothetical protein
SCC22.17_SCC22.17_at	SCO1935	transketolase A
SCC22.18_SCC22.18_at	SCO1936	putative transaldolase
SCC54.06c_SCC54.06c_r_at	SCO1946	phosphoglycerate kinase
SCC54.07c_SCC54.07c_f_at	SCO1947	glyceraldehyde-3-phosphate dehydrogenase
SC3C9.21c_SC3C9.21c_at	SCO1986	hypothetical protein
SC7H2.01_SC3C9.22_at	SCO1987	conserved hypothetical protein
SC7H2.02_SC7H2.02_r_at	SCO1988	hypothetical protein
SC7H2.03c_SC7H2.03c_at	SCO1989	putative aminopeptidase
SC7H2.05_SC7H2.05_i_at	SCO1991	hypothetical protein
SC7H2.15c_SC7H2.15c_at	SCO2001	putative secreted protein
SC7H2.22_SC7H2.22_at	SCO2008	putative branched chain amino acid binding protein
SC7H2.23_SC7H2.23_at	SCO2009	putative branched chain amino acid transport permease
SC7H2.24_SC7H2.24_at	SCO2010	putative branched chain amino acid transport permease
SC7H2.25_SC7H2.25_s_at	SCO2011	putative branched chain amino acid transport ATP-binding protein
SC7H2.28c_SC7H2.28c_at	SCO2014	pyruvate kinase
SC4G6.30c_SC4G6.30c_i_at	SCO2061	putative ABC transport ATP-binding subunit
SC4A10.12c_SC4A10.12_at	SCO2079	conserved hypothetical protein
SC4A10.22c_SC4A10.22_at	SCO2089	putative UDP-N-acetylmuramoylalanyl-D-glutamate-2,6-diaminopimelate ligase
SC4A10.26_SC4A10.26_r_at	SCO2093	conserved hypothetical protein
SC6E10.06c_SC6E10.06_at	SCO2112	conserved hypothetical protein
SC6E10.08c_SC6E10.08_at	SCO2114	hypothetical protein
SC6E10.09c_SC6E10.09_i_at	SCO2115	putative 2-dehydro-3-deoxyphosphoheptonate aldolase
SC6G10.09c_SC6G10.09_at	SCO2136	putative secreted protein
SC6G10.34c_SC6G10.34_f_at	SCO2161	conserved hypothetical protein
SC5F7.37c_SC6G10A.02_at	SCO2164	putative integral membrane efflux protein
SC5F7.12c_SC5F7.12c_i_at	SCO2189	putative acetyltransferase
SC5F7.06_SC5F7.06_r_at	SCO2195	hypothetical protein
SC5F7.05_SC5F7.05_r_at	SCO2196	putative integral membrane protein
glnII_SC10B7.05_r_at	SCO2210	glutamine synthetase
SCBAC17D6.04_SCBAC17_at	SCO2237	putative lyase
SC1G2.03_SC1G2.03_r_at	SCO2241	probable glutamine synthetase (EC 6.3.1.2)
SC1G2.10_SC1G2.10_at	SCO2248	conserved hypothetical protein SC1G2.10
SCC75A.03_SCC75A.03_i_at	SCO2257	probable ABC transporter, ATP-binding component.
SCC75A.04_SCC75A.04_at	SCO2258	probable ABC-transporter, transmembrane component.
SCC75A.10_SCC75A.10_at	SCO2264	putative integral membrane protein.
SCC30.03_SCC30.03_at	SCO2295	hypothetical protein SCC30.03
SCC30.17c_SCC30.17c_at	SCO2309	putative transmembrane transport protein
SCC8A.01_SCC8A.01_at	SCO2343	putative acetyltransferase
SC4A7.07_SC4A7.07_at	SCO2379	putative acetyltransferase
fabH_SC4A7.16_at	SCO2388	3-oxoacyl-[acyl-carrier-protein] synthase III
acpP_SC4A7.17_r_at	SCO2389	acyl carrier protein
SCC24.10c_SCC24.10c_i_at	SCO2439	putative calcium-binding protein
SCC24.11c_SCC24.11c_at	SCO2440	putative transcriptional regulator
SCC24.20_SCC24.20_at	SCO2449	conserved hypothetical protein SCC24.20
SC7A8.02_SC7A8.02_at	SCO2463	putative ABC transporter
SC7A8.03_SC7A8.03_at	SCO2464	putative ABC transporter
SC7A8.05_Pfam_match_at	SCO2466	hypothetical protein SC7A8.05
SC7A8.06_SC7A8.05_at	SCO2467	hypothetical protein
SCC82.02_SCC82.02_at	SCO2496	putative secreted protein
SCC77.01_SCC117.07_i_at	SCO2534	putative membrane protein
SCC77.15c_SCC77.15c_at	SCO2548	putative Hit-family protein.
SCC77.16c._SCC77.16c_at	SCO2549	possible protease
SCC123.18c_SCC123.18_r_at	SCO2580	putative membrane protein.
proB_SCC123.25c_at	SCO2587	glutamate 5-kinase.
SCC88.11c_SCC88.11c_at	SCO2600	hypothetical protein SCC88.11c
valS_SCC88.26c_at	SCO2615	valyl tRNA synthetase
SCC80.06c_SCC80.06c_at	SCO2621	putative membrane protein
SCC80.10_SCC80.10_at	SCO2625	conserved hypothetical protein
SC8E4A.07_SC8E4A.07_at	SCO2637	putative serine protease (putative secreted protein)
SCC61A.18c_SCC61A.18_at	SCO2697	putative secreted protein
SCC57A.26c_SCC57A.26_at	SCO2755	putative acetyltransferase
SCC57A.32c_SCC57A.32_at	SCO2761	putative secreted tripeptidyl aminopeptidase
SCC105.14_SCC105.14_i_at	SCO2783	putative monooxygenase
adpA_SCC105.23_r_at	SCO2792	araC-family transcriptional regulator
2SCC13.16_2SCC13.16_i_at	SCO2808	putative secreted protein
SCE20.05_SCE20.05_at	SCO2831	probable amino acid ABC transporter protein, ATP-binding component.
SCE6.10c_SCE6.10c_at	SCO2873	hypothetical protein SCE6.10c.
SCE6.13_SCE6.13_at	SCO2876	putative acetyltransferase.
SCE6.14_SCE6.14_at	SCO2877	putative membrane protein.
SCE6.18_SCE6.18_r_at	SCO2881	conserved hypothetical protein SCE6.18
SCE6.20_SCE6.20_at	SCO2883	putative cytochrome P450.
SCE6.21_SCE6.21_at	SCO2884	putative cytochrome P450.
SCE6.31c_SCE6.31c_at	SCO2894	putative ABC-transport protein, ATP-binding component.
SCE6.32c_Pfam_match_at	SCO2895	putative integral membrane transport protein.
SCE6.33c_SCE6.33c_at	SCO2896	putative integral membrane protein
SCE19A.04c_SCE19A.04_r_at	SCO2904	putative ribonuclease PH
SCE19A.15c_SCE19A.15_r_at	SCO2915	hypothetical protein
SCE19A.16c_SCE19A.16_at	SCO2916	conserved hypothetical protein
SCE19A.20c_SCE19A.20_at	SCO2920	putative secreted protease
SCE19A.21_SCE19A.21_at	SCO2921	putative membrane protein
SCE19A.25c_SCE19A.25_i_at	SCO2925	putative oxidoreductase subunit
smpB_SCE59.25c_at	SCO2966	small protein B homologue
SCE33.08_SCE33.08_at	SCO3006	putative acetyltransferase
SCE34.03c_SCE34.03c_i_at	SCO3022	hypothetical protein SCE34.03c
sahH_SCE34.04c_r_at	SCO3023	adenosylhomocysteinase
SCBAC19G2.03c_SCBAC1_at	SCO3048	putative membrane protein
SCBAC19G2.04_SCBAC19_at	SCO3049	putative acyl-CoA hydrolase
SCE25.07c_SCE25.07c_i_at	SCO3066	putative regulator of Sig15
SCE25.31_SCE25.31_at	SCO3090	putative ABC transporter integral membrane protein
SCE41.20c_SCE41.20c_i_at	SCO3111	putative ABC transport system ATP-binding protein
SCE66.03_SCE66.03_at	SCO3124	ribosomal L25p family protein
SCE66.12_SCE66.12_at	SCO3133	putative MarR-family regulator
SCE87.07_SCE87.07_at	SCO3156	putative penicillin-binding protein (putative secreted protein)
SCE87.15c_SCE87.15c_at	SCO3164	putative integral membrane protein
SCE87.16c_SCE87.16c_i_at	SCO3165	hypothetical protein SCE87.16c
gtaB_SCE87.33c_at	SCO3182	UTP-glucose-1-phosphate uridylyltransferase
SCE8.03c_SCE8.03c_at	SCO3210	putative 2-dehydro-3-deoxyheptonate aldolase
SCE8.06c_SCE8.06c_i_at	SCO3213	probable anthranilate synthase component II
SCE8.10_SCE8.10_at	SCO3217	putative transcriptional regulator
SCE8.14c_SCE8.14c_r_at	SCO3221	putative oxidoreductase
SCE8.20c_SCE63.06_at	SCO3227	putative aminotransferase
SCE63.02c_SCE6_part1_at	SCO3231	CDA peptide synthetase II
SCE29.05c_SCE29.05c_at	SCO3236	putative oxygenase
SCE29.06c_SCE29.06c_at	SCO3237	conserved hypothetical protein
SCE29.08c_SCE29.08c_at	SCO3239	conserved hypothetical protein
SCE29.09c_SCE29.09c_r_at	SCO3240	conserved hypothetical protein
SCE29.11c_SCE29.11c_r_at	SCO3242	puitative transferase
SCE29.13c_SCE29.13c_at	SCO3244	putative secreted protein
SCE29.14c_SCE29.14c_at	SCO3245	putative salicylate hydroxylase (putative secreted protein)
SCE39.27c_SCE39.27c_at	SCO3277	putative phosphotransferase
SCE15.16c_SCE15.16c_at	SCO3299	conserved hypothetical protein
SCE7.14c_SCE7.14c_r_at	SCO3347	conserved hypothetical protein
SCE94.11c_SCE94.11c_at	SCO3360	hypothetical protein
SCE126.04_SCE126.04_i_at	SCO3386	hypothetical protein
SCE9.18c_SCE9.18c_at	SCO3411	possible membrane protein
SCE9.19_SCE9.19_at	SCO3412	conserved hypothetical protein
SCE9.20_SCE9.20c_at	SCO3413	transcriptional regulator	0.00951
SCE9.27c_SCE9.27c_at	SCO3420	putative aldehyde dehydrogenase
SCE9.28c_SCE9.28c_at	SCO3421	conserved hypothetical protein
SCE9.40_SCE9.40_at	SCO3433	conserved hypothetical protein
SCE2.03c_SCE2.03c_r_at	SCO3522	putative transcriptional regulator
SCE2.19c_SCE2.19c_at	SCO3538	hypothetical protein
SCH17.10c_SCH17.10c_r_at	SCO3576	hypothetical protein
SC66T3.01c_SCH66.11c_at	SCO3590	putative two-component system response regulator
SC66T3.21c_SC66T3.21_at	SCO3610	putative peptide hydrolase
SCH10.09_SCH10.09_at	SCO3631	hypothetical protein
SCH10.27c_SCH10.27c_at	SCO3649	putative fructose 1,6-bisphosphate aldolase
SCH44.07c_SCH44.07c_at	SCO3667	putative secreted solute-binding protein
SCH35.47_SCH35.47_at	SCO3677	putative purine phosphoribosyltransferase
SCH63.14_SCH63.14_r_at	SCO3767	conserved hypothetical protein
SCAC2.01_SCAC2.01_f_at	SCO3793	conserved hypothetical protein
SCGD3.26_SCGD3.26_at	SCO3825	putative ABC-transporter transmembrane component
SCH69.16_SCH69.16_at	SCO3846	putative FtsW/RodA/SpoVE family cell cycle protein
SCH69.26c_SCH69.26c_at	SCO3856	putative peptidyl-prolyl cis-trans isomerase
SCH69.29_SCH69.29_at	SCO3859	putative DNA-binding protein
SCH24.26c_SCH24.26c_at	SCO3904	conserved hypothetical protein
SCH24.39c_SCH24.39c_at	SCO3917	conserved hypothetical protein
SCD78.07c_SCD78.07c_at	SCO3940	putative transmembrane protein
SCD78.20c_SCD78.20c_at	SCO3953	possible phosphotransferase
SCD78.23_SCD78.23_at	SCO3956	putative ABC transporter ATP-binding protein
SCD78.24_SCD78.24_at	SCO3957	possible integral membrane protein
SCBAC25E3.05c_SCBAC2_at	SCO3968	putative integral membrane protein
SCBAC25E3.12c_SCBAC2_at	SCO3975	putative regulator
SCBAC25E3.25_SCBAC25_at	SCO3988	hypothetical protein
2SC10A7.17_2SC10A7.1_at	SCO4013	putative secreted penicillin-binding protein
2SC10A7.28_2SC10A7.2_at	SCO4024	putative integral membrane efflux protein
2SC10A7.38c_2SC10A7._r_at	SCO4034	putative RNA polymerase sigma factor
dnaZ_SCD25.03_at	SCO4067	DNA polymerase III subunit gamma
purQ_SCD25.14_at	SCO4078	phosphoribosyl formylglycinamidine synthase I (EC 6.3.5.3)
purF_SCD25.22_at	SCO4086	amidophosphoribosyltransferase
vdh_SCD25.25c_at	SCO4089	valine dehydrogenase (EC 1.4.1.-)
SCD25.32_SCD25.32_at	SCO4096	ATP-dependent RNA helicase
SCD17A.05c_SCD17A.05_at	SCO4113	conserved hypothetical protein
SCD72A.04c_SCD72A.04_i_at	SCO4118	putative tetR-family transcriptional regulator
SCD72A.11_SCD72A.11_at	SCO4125	putative acetyltransferase
ppk_SCD84.12c_at	SCO4145	polyphosphate kinase
SCD66.01_SCD84.31_s_at	SCO4164	putative thiosulfate sulfurtransferase
SCD66.14_SCD66.14_at	SCO4177	conserved hypothetical protein
SCD66.23_SCD66.23_at	SCO4186	conserved hypothetical protein
2SCD46.18_2SCD46.18_at	SCO4204	putative glycosyltransferase
pgm_2SCD46.23_r_at	SCO4209	phosphoglycerate mutase
2SCD46.30c_2SCD46.30_at	SCO4216	hypothetical protein
2SCD46.36_2SCD46.36_at	SCO4222	conserved hypothetical protein
2SCD46.39c_2SCD46.39_at	SCO4225	putative integral membrane protein
2SCD46.41c_2SCD46.41_i_at	SCO4227	hypothetical protein
SCD8A.15c_SCD8A.15c_at	SCO4242	putative membrane protein
SCD8A.16c_SCD8A.16c_r_at	SCO4243	putative secreted protein
SCD8A.17c_SCD8A.17c_at	SCO4244	hypothetical protein SCD8A.17c
SCD8A.18c_SCD8A.18c_at	SCO4245	conserved hypothetical protein SCD8A.18c
SCD8A.20c_SCD8A.20c_at	SCO4247	hypothetical protein SCD8A.20c
SCD8A.21c_SCD8A.21c_at	SCO4248	hypothetical protein SCD8A.21c
SCD8A.25c_SCD8A.25c_at	SCO4252	hypothetical protein SCD8A.25c
SCD8A.26c_SCD8A.26c_at	SCO4253	conserved hypothetical protein SCD8A.26c
SCD8A.29_SCD8A.29_at	SCO4256	putative hydrolytic protein
SCD8A.31_SCD8A.31_at	SCO4258	putative hydrolytic protein
SCD8A.32c_SCD8A.32c_at	SCO4259	putative AAA family ATPase
SCD49.02c_SCD49.02c_at	SCO4261	putative response regulator
SCD95A.10c_SCD95A.10_r_at	SCO4277	putative tellurium resistance protein
SCD95A.11_SCD95A.11_r_at	SCO4278	conserved hypothetical protein SCD95A.11
SCD95A.14_SCD95A.14_at	SCO4281	conserved hypothetical protein SCD95A.14
SCD95A.44c_SCD95A.44_at	SCO4311	hypothetical protein SCD95A.44c
SCD12A.18c_SCD12A.18_i_at	SCO4335	hypothetical protein SCD12A.18c
SCD19.07_SCD19.07_at	SCO4352	putative oxidoreductase
SCD19.08c_SCD19.08c_f_at	SCO4353	hypothetical protein
SCD19.21c_SCD19.21_r_at	SCO4366	putative phosphoserine aminotransferase
SCD10.08_SCD10.08_i_at	SCO4376	hypothetical protein SCD10.08
SCD6.18_SCD6.18_i_at	SCO4440	hypothetical protein SCD6.18
SCD6.20_SCD6.20_at	SCO4442	hypothetical protein SCD6.20
SCD65.10c_SCD65.10c_r_at	SCO4467	hypothetical protein SCD65.10c
SCD35.16_SCD35.16_at	SCO4509	hypothetical protein SCD35.16
SCD16A.33c_SCD16A.33_s_at	SCO4550	conserved hypothetical protein
SCD16A.24c_SCD16A.24_at	SCO4559	putative electron transfer oxidoreductase
nuoI_SCD16A.13c_s_at	SCO4570	NuoI, NADH dehydrogenase subunit
SCD82.01c_SCD39.30c_at	SCO4630	hypothetical protein
rplK_SCD82.19_i_at	SCO4648	50S ribosomal protein L11
yjr2_SCD82.22_at	SCO4651	putative lipoprotein
rpoC_SCD40A.01_at	SCO4655	DNA-directed RNA polymerase beta' chain (fragment)
SCD31.14_SCD31.14_r_at	SCO4689	hypothetical protein SCD31.14
rplN_SCD31.37_s_at	SCO4712	50S ribosomal protein L14
rplF_SCD31.42_i_at	SCO4717	50S ribosomal protein L6
rplQ_SC6G4.08_at	SCO4730	50S ribosomal protein L17
SC6G4.42c_SC6G4.42c_i_at	SCO4764	putative dehydrogenase
SC6G4.43c_SC6G4.43c_i_at	SCO4765	conserved hypothetical protein
SC2A6.07c_SC2A6.07c_at	SCO4822	putative integral membrane protein
trpS2_SC5G8.07_at	SCO4839	tryptophanyl-tRNA synthetase
SC5G8.08_SC5G8.08_i_at	SCO4840	putative secreted protein
2SCK8.21c_2SCK8.21c_at	SCO4895	putative ECF sigma factor
SCK13.16c_SCK13.16c_r_at	SCO4924	putative membrane protein
narH3_2SCK31.08_i_at	SCO4948	nitrate reductase beta chain NarH3
metB_2SCK31.18_at	SCO4958	cystathionine gamma-synthase
2SCK31.36c_2SCK31.36_i_at	SCO4976	conserved hypothetical protein
SCK15.16_SCK15.16_at	SCO5014	putative secreted protein
SCK15.26_SCK15.26_at	SCO5024	putative oxidoreductase
SCK15.27_SCK15.27_at	SCO5025	putative transcriptional regulator
SCK15.28_SCK15.28_at	SCO5026	conserved hypothetical protein SCK15.28
fumC_SCK7.15c_at	SCO5042	fumarate hydratase C
lytB_SCK7.31_s_at	SCO5058	hypothetical protein
SCBAC20F6.14c_SCBAC2_at	SCO5071	hydroxylacyl-CoA dehydrogenase
actVA2_SCBAC28G1.03_s_at	SCO5077	hypothetical protein
bldKA_SCBAC31E11.08_at	SCO5112	BldKA, putative ABC transport system integral membrane protein
bldKB_SCBAC31E11.09_at	SCO5113	BldKB, putative ABC transport system lipoprotein
bldKC_SCBAC31E11.10_at	SCO5114	BldKC, putative ABC transport system integral membrane protein
bldKD_SCBAC31E11.11_at	SCO5115	BldKD, putative ABC transporter intracellular ATPase subunit
SCP8.10_SCP8.10_r_at	SCO5147	putative ECF-subfamily sigma factor
SCP8.20c_SCP8.20c_at	SCO5157	putative metal-transport protein
2SC3B6.13_2SC3B6.13_at	SCO5189	hypothetical protein 2SC3B6.13
2SC3B6.14_2SC3B6.14_r_at	SCO5190	putative DNA-binding protein
2SC3B6.15_2SC3B6.15_at	SCO5191	hypothetical protein 2SC3B6.15
2SC3B6.21_2SC3B6.21_at	SCO5197	conserved hypothetical protein
nrdL_SC7E4.23c_at	SCO5226	ribonucleotide-diphosphate reductase large chain
nrdX_SC7E4.24c_at	SCO5227	putative redoxin
SC7E4.25c_SC7E4.25c_at	SCO5228	putative acetyltransferase
SC7E4.28c_SC7E4.28c_at	SCO5231	putative gntR-family transcriptional regulator
2SC7G11.15_2SC7G11.1_at	SCO5253	hypothetical protein 2SC7G11.15
SC6G9.41c_SC6G9.41c_at	SCO5292	putative ATP/GTP-binding protein
SC6G9.27_SC6G9.27_at	SCO5306	putative protein phosphatase
2SC6G5.33_2SC6G5.33_at	SCO5389	hypothetical protein 2SC6G5.33
SC8F4.03_SC8F4.03_at	SCO5399	probable acetoacetyl-coA thiolase
SC8F4.19_SC8F4.19_at	SCO5415	isobutyryl-CoA mutase A
SC6A11.10c_SC6A11.10_i_at	SCO5434	putative two-component response regulator
SC3D11.05c_SC3D11.05_at	SCO5448	putative ABC transporter
SC3D11.07c_SC3D11.07_at	SCO5450	putative ABC transporter
SC3D11.08c_SC3D11.08_at	SCO5451	putative ABC transporter
SC3D11.15_SC3D11.15_at	SCO5458	putative lipoprotein
SC3D11.17_SC3D11.17_at	SCO5460	putative AbaA-like regulatory protein
SC3D11.21_SC3D11.21_at	SCO5464
gcvH_SC2A11.05c_r_at	SCO5471	glycine cleavage system H protein
SC2A11.11_SC2A11.11_at	SCO5477	putative oligopeptide-binding lipoprotein
SC2A11.12_SC2A11.12_at	SCO5478	oligopeptide transport system integral membrane protein
SC2A11.18_SC2A11.18_at	SCO5484	small hydrophobic membrane protein
SC2A11.21c_SC2A11.21_at	SCO5487	conserved hypothetical protein SC2A11.21c
SC8D9.18_SC8D9.18_at	SCO5506	putative regulatory protein
SC8D9.31_SC8D9.31_i_at	SCO5519	conserved hypothetical protein
SC1C2.16_SC1C2.16_r_at	SCO5535	putative carboxyl transferase
SC1C2.17_SC1C2.17_r_at	SCO5536	hypothetical protein SC1C2.17
SC1C2.20c_SC1C2.20c_i_at	SCO5539	conserved hypothetical protein SC1C2.20c
SC1C2.27_SC1C2.27_r_at	SCO5546	conserved hypothetical protein SC1C2.27
gltX_SC1C2.28_at	SCO5547	glutamyl-tRNA synthetase
SC7A1.03_SC7A1.03_r_at	SCO5559	glycerol-3-phosphate dehydrogenase
SC7A1.26_SC7A1.26_at	SCO5582	putative regulator
glnD_SC2E1.02_at	SCO5585	putative protein pII uridylyltransferase
rplS_SC2E1.12_r_at	SCO5595	50S ribosomal protein L19
SC6A9.21c_SC6A9.21c_at	SCO5646	putative solute binding lipoprotein
SC9F2.10c_SC5H4.30_at	SCO5706	probable translational initiation factor
SC9F2.07c_SC9F2.07c_at	SCO5709	probable tRNA pseudouridine synthase
SC9A10.04_SC9A10.04_i_at	SCO5740	putative membrane protein
gluD_SC4H8.13c_at	SCO5774	glutamate permease
gluC_SC4H8.14c_at	SCO5775	glutamate permease
SC4H2.17_SC4H2.17_at	SCO5796	conserved hypothetical protein SC4H2.17
SC4H2.19c_SC4H2.19c_at	SCO5798	putative secreted protein
SC4H2.30_SC4H2.30_at	SCO5809	putative hydrolase
dut_SC2E9.09_at	SCO5868	deoxyuridine 5'-triphosphate nucleotidohydrolase
redD_SC2E9.18_at	SCO5877	transcriptional regulator RedD
SC3F7.07c_SC3F7.07c_at	SCO5887	acyl carrier protein
SC3F7.09_SC3F7.09_at	SCO5889	hypothetical protein SC3F7.09
StBAC16H6.07_SCBAC16_at	SCO5972	hypothetical protein
StBAC16H6.08_SCBAC16_at	SCO5973	putative phosphatase
arcB_SCBAC16H6.11_i_at	SCO5976	ornithine carbamoyltransferase
SCBAC1C11.03_SCBAC1C_at	SCO6000	hypothetical protein
SC1B5.02_SC1B5.02_at	SCO6042	conserved hypothetical protein SC1B5.02
SC9B1.12_SC9B1.12_at	SCO6065	putative secreted substrate-binding protein
SCBAC1A6.14_SCBAC1A6_at	SCO6090	putative antibiotic resistance macrolide glycosyltransferase
SCBAC1A6.33_SCBAC1A6_at	SCO6109	putative secreted hydrolase
SC9B2.12_SC9B2.12_at	SCO6125	putative membrane lipoprotein
SC1A9.13_SC1A9.13_r_at	SCO6149	putative ATP GTP-binding protein
SC1A9.14_SC1A9.14_at	SCO6150	putative ADA-like regulatory protein
SC2G5.18c_SC2G5.18c_at	SCO6197	putative secreted protein
SC2G5.19_SC2G5.19_at	SCO6198	putative secreted protein
SC2G5.20_SC2G5.20_at	SCO6199	secreted esterase
SCBAC8D1.08_SCBAC8D1_at	SCO6295	putative ABC transporter ATP-binding protein
SC3C8.18c_SC3C8.18c_f_at	SCO6399	hypothetical protein SC3C8.18c
SC9B5.13_SC9B5.13_at	SCO6446	hypothetical protein SC9B5.13
SC1A11.01c_SC9B5.31c_i_at	SCO6464	putative SIR2 family transcriptional regulator
SC9C7.14c_SC9C7.14c_at	SCO6478	conserved hypothetical protein
SC9C7.27c_SC9C7.27c_at	SCO6491	hypothetical protein SC9C7.27c
SC1E6.21_SC1E6.21_at	SCO6512	ABC transporter ATP-binding protein
SC5C7.14_SC5C7.14_at	SCO6529	putative ATP/GTP binding protein
SC1F2.21c_SC1F2.21c_at	SCO6624	putative membrane protein
SC5A7.32_SC5A7.32_f_at	SCO6682	hypothetical protein SC5A7.32
SC4C6.27c_SC4C6.27c_at	SCO6717	putative acyl-[acyl-carrier protein] desaturase
SC5F2A.03c_SC5F2A.03_at	SCO6720	putative ABC transporter	0.0352
SC6A5.10_SC6A5.10_i_at	SCO6761	small hypothetical protein
SC1A2.14_SC1A2.14_at	SCO6805	putative integral membrane efflux protein.
SC1A2.17c_SC1A2.17c_at	SCO6808	putative ArsR-family transcriptional regulator
SC6F7.05c_SC6F7.05c_at	SCO6952	hypothetical protein SC6F7.05c.
SC6F7.26c_SC6F7.26c_at	SCO6973	hypothetical protein SC6F7.26c.
SC7A12.13_SC7A12.13_at	SCO7246	hypothetical protein SC7A12.13.
SC5F8.03c_SC5F8.03c_at	SCO7293	conserved hypothetical protein
SC9H11.20_SC9H11.20_at	SCO7366	conserved hypothetical protein SC9H11.20.
SC10G8.28c_SC10G8.28_at	SCO7400	putative ABC-transport protein, ATP-binding component.
SC6D11.17c_SC6D11.17_i_at	SCO7421	conserved hypothetical protein SC6D11.17c
SC5C11.04c_SC5C11.04_at	SCO7447	putative acetyltranferase.
SCBAC17A6.11c_SCBAC1_at	SCO7478	putative phosphotransferase
cypH_SCBAC25F8.02c_at	SCO7510	peptidyl-prolyl cis-trans isomerase
SC8G12.12_SC8G12.12_at	SCO7536	putative integral membrane protein.
SC2H2.11c_SC2H2.11c_at	SCO7613	putative integral membrane protein
SC10F4.09_SC10F4.09_i_at	SCO7636	putative membrane protein
SC10F4.25_SC10F4.25_at	SCO7652	putative acetyltransferase
SC10F4.26c_SC10F4.26_at	SCO7653	hypothetical fusion protein
SC10F4.31_SC10F4.31_r_at	SCO7658	hypothetical protein SC10F4.31
SC10F4.32c_SC10F4.32_at	SCO7659	putative oxidoreductase	0.013
SC1A4.06c_SC1A4.06c_at	SCO7698	putative merR-family transcriptional regulator
SC8D11.22_SC8D11.22_at	SCO7731	hypothetical protein SC8D11.22
